# Supplementary material for: Genome-wide CRISPR screen identifies ELP5 as a determinant of gemcitabine sensitivity in gallbladder cancer
Source: Nat Commun. 2019 Dec 2;10:5492. doi: 10.1038/s41467-019-13420-x (PMC6889377; doi:10.1038/s41467-019-13420-x)
Supplement: Supplementary file 4 — Supplementary Data 1 [file 41467_2019_13420_MOESM4_ESM.xlsx]

## Sheet: 210 gene hits
id	num	pos|score	pos|p-value	pos|fdr	pos|rank	pos|goodsgrna	pos|lfc
DCK	4	2.6801e-17	2.5898e-07	0.000146	1	4	7.1436
TP53	4	1.6905e-15	2.5898e-07	0.000146	2	4	5.5191
ELP5	4	2.225e-13	2.5898e-07	0.000146	3	4	4.7159
IKBKAP	4	7.6545e-13	2.5898e-07	0.000146	4	4	2.9027
OGN	4	1.4932e-12	2.5898e-07	0.000146	5	4	3.707
DENND5B	4	2.8707e-12	2.5898e-07	0.000146	6	4	2.9701
HSPA8	4	3.7678e-12	2.5898e-07	0.000146	7	4	2.5919
PCBD1	4	5.3951e-12	2.5898e-07	0.000146	8	4	2.2671
EIF3I	4	6.8134e-12	2.5898e-07	0.000146	9	4	2.5087
PTEN	4	7.7399e-12	2.5898e-07	0.000146	10	4	2.3934
ELP2	4	1.8956e-11	2.5898e-07	0.000146	11	4	2.3073
SYNCRIP	4	2.1973e-11	2.5898e-07	0.000146	12	4	3.2802
ELP3	4	2.4751e-11	2.5898e-07	0.000146	13	4	2.4399
EIF2B3	4	1.8391e-10	2.5898e-07	0.000146	14	4	2.4168
KDM6A	4	2.5401e-10	2.5898e-07	0.000146	15	4	3.4242
TMEM45A	4	3.7552e-10	2.5898e-07	0.000146	16	4	2.4894
ITIH3	4	1.0248e-09	2.5898e-07	0.000146	17	4	2.6881
ELP6	4	1.7092e-09	2.5898e-07	0.000146	18	4	2.2082
ADAMTS2	4	2.0048e-09	2.5898e-07	0.000146	19	4	2.1052
ELP4	4	2.3726e-09	2.5898e-07	0.000146	20	4	1.8658
EZH2	4	3.8851e-09	2.5898e-07	0.000146	21	4	1.8141
DHX9	4	4.1762e-09	2.5898e-07	0.000146	22	4	2.1642
CDKN1A	4	5.3744e-09	2.5898e-07	0.000146	23	4	2.2013
BID	4	6.3548e-09	2.5898e-07	0.000146	24	4	2.0231
RPL26	4	7.6331e-09	2.5898e-07	0.000146	25	4	1.8974
SPACA5	4	9.9188e-09	2.5898e-07	0.000146	26	4	2.3212
ALDOA	4	2.0129e-08	2.5898e-07	0.000146	27	4	1.9755
ZNF550	4	2.225e-08	2.5898e-07	0.000146	28	4	2.2155
NEK3	4	4.8324e-08	2.5898e-07	0.000146	29	4	2.079
PLA2G2A	4	5.4336e-08	2.5898e-07	0.000146	30	3	2.0595
PGAM1	4	8.9434e-08	2.5898e-07	0.000146	31	3	2.1824
TSEN2	4	1.0521e-07	2.5898e-07	0.000146	32	4	2.1604
PRELID1	4	1.5609e-07	2.5898e-07	0.000146	33	4	1.9844
TAF1C	4	1.5861e-07	2.5898e-07	0.000146	34	4	1.5941
EIF2B4	4	2.0134e-07	5.1797e-07	0.000283	35	3	1.8646
ELAC2	4	5.2182e-07	1.2949e-06	0.000669	36	4	1.81
RAB1B	4	5.6044e-07	1.2949e-06	0.000669	37	4	1.5893
C6orf1	4	5.7014e-07	1.8129e-06	0.000912	38	4	1.4871
RPS5	4	6.1254e-07	2.3309e-06	0.001142	39	4	1.6509
BRICD5	4	1.3959e-06	3.8848e-06	0.001768	40	4	1.5538
C9orf163	4	1.3988e-06	3.8848e-06	0.001768	41	4	1.7368
SPINT2	4	1.4259e-06	3.8848e-06	0.001768	42	4	1.6866
ILF3	4	2.1659e-06	6.4746e-06	0.002813	43	4	1.7651
RNF11	4	2.1782e-06	6.4746e-06	0.002813	44	4	2.0314
LAMTOR2	4	2.5064e-06	8.0285e-06	0.00341	45	4	1.5539
NOL10	4	2.9112e-06	1.01e-05	0.004197	46	4	1.728
LYRM1	4	3.3837e-06	1.269e-05	0.005161	47	4	1.194
NGB	4	5.5637e-06	2.0978e-05	0.008354	48	4	1.2831
NFE2	4	6.2529e-06	2.5122e-05	0.0098	49	4	1.3844
PDLIM5	4	7.2133e-06	2.9265e-05	0.011188	50	4	1.2846
RNF4	4	7.5316e-06	3.1337e-05	0.011745	51	4	1.2696
ACTG2	4	7.8138e-06	3.2891e-05	0.011826	52	4	1.3656
CDC25A	4	7.8497e-06	3.2891e-05	0.011826	53	4	1.7214
IQSEC3	4	7.9618e-06	3.3409e-05	0.011826	54	4	1.3003
DLL4	4	8.3604e-06	3.4963e-05	0.012151	55	4	1.889
ZKSCAN2	4	9.8972e-06	4.1697e-05	0.013983	56	4	1.5517
KCNK13	4	9.9064e-06	4.1697e-05	0.013983	57	4	1.1445
CORIN	4	1.0686e-05	4.6358e-05	0.015103	58	4	1.2913
PHB	4	1.0696e-05	4.6617e-05	0.015103	59	4	1.4636
TIMM10B	4	1.1316e-05	4.7912e-05	0.015264	60	4	1.1271
MSI2	4	1.3449e-05	5.6718e-05	0.017773	61	3	1.5046
PEF1	4	1.6364e-05	7.0703e-05	0.021798	62	3	1.4987
RAB26	4	1.8094e-05	7.6918e-05	0.022973	64	3	1.5022
DCAF7	4	1.9962e-05	8.3134e-05	0.023833	65	4	1.2739
DPH3	4	2.0009e-05	8.3134e-05	0.023833	66	4	1.261
MID1IP1	4	2.0739e-05	8.5724e-05	0.023833	67	4	1.17
DSP	4	2.0916e-05	8.5724e-05	0.023833	68	4	1.2935
HNMT	4	2.1079e-05	8.6242e-05	0.023833	69	4	1.0825
LYRM9	4	2.167e-05	8.7278e-05	0.023833	70	3	1.5913
COPG1	4	2.8725e-05	0.00011162	0.029634	72	3	1.7202
TKT	4	3.8548e-05	0.00013493	0.035332	73	3	1.4603
DNASE2B	4	6.4487e-05	0.00020537	0.053051	74	3	1.423
GABRG1	4	7.3369e-05	0.00023283	0.05934	75	3	1.381
DSC3	4	7.5985e-05	0.00023956	0.060253	76	3	1.3435
IRAK1	4	7.6981e-05	0.00024422	0.060627	77	3	1.4393
HSD17B8	4	8.4436e-05	0.00026598	0.065182	78	3	1.4012
TRAK2	4	9.4885e-05	0.00030068	0.072753	79	3	1.4195
CD320	4	9.8768e-05	0.00031	0.07311	80	3	1.3486
OR13C2	4	9.9162e-05	0.00031104	0.07311	81	3	1.3399
ZNF268	4	0.00010048	0.00031363	0.07311	82	3	1.2939
ACTL6A	4	0.00010424	0.00032399	0.074615	83	3	1.282
AKR1A1	4	0.00010907	0.00034005	0.077381	84	3	1.3387
TRMT5	4	0.0001119	0.00034885	0.078451	85	3	1.3082
ALKBH4	4	0.00011666	0.00036491	0.081108	86	3	1.3125
EMG1	4	0.00011961	0.00037838	0.083134	87	3	1.3013
GPR157	4	0.00014084	0.00044157	0.095916	88	3	1.3005
SIRPB2	4	0.00014844	0.00046281	0.098303	89	3	1.2919
ACBD6	4	0.00014861	0.00046488	0.098303	90	3	1.3702
WDR36	4	0.00014964	0.00046799	0.098303	91	3	1.3796
GABRR3	4	0.00015277	0.00048197	0.098752	92	3	1.3404
MRC1	4	0.00015382	0.00048456	0.098752	93	3	1.3455
MZT2A	4	0.00015711	0.00049181	0.098752	95	3	1.4552
PEX26	4	0.00015898	0.00049596	0.098752	96	3	1.3325
BTN3A1	4	0.00016333	0.00051046	0.100592	97	3	1.4131
PRM2	4	0.00018706	0.0005721	0.110461	99	3	1.267
TNFAIP8L3	4	0.00021035	0.00064254	0.121606	101	3	1.3543
NAPSA	4	0.00021361	0.0006529	0.122355	102	3	1.2309
UQCRC1	4	0.0002189	0.00067103	0.124531	103	3	1.3164
HNF1A	4	0.00022359	0.00069019	0.126144	104	3	1.3478
NDUFB10	4	0.00022675	0.00069434	0.126144	105	3	1.384
SNRPN	4	0.00023225	0.00071169	0.12714	107	3	1.3865
IDO1	4	0.00023971	0.00073215	0.129485	108	3	1.1889
SDC3	4	0.00024231	0.00073837	0.129485	109	3	1.2281
RPS6KA3	4	0.00025461	0.00077825	0.134734	110	3	1.239
RELN	4	0.00025559	0.00078239	0.134734	111	3	1.2406
RTTN	4	0.00026178	0.00080259	0.13527	112	3	1.269
LDOC1L	4	0.00026253	0.00080415	0.13527	113	3	1.2167
MAPK3	4	0.00027757	0.0008461	0.139595	115	3	1.212
SCML2	4	0.00027782	0.00084714	0.139595	116	3	1.249
SLC2A1	4	0.00028043	0.00085543	0.139756	117	3	1.3764
RPP21	4	0.00028569	0.00087097	0.140196	118	3	1.3879
TCL1A	4	0.00028914	0.00088133	0.140196	119	3	1.2444
CYP1A2	4	0.00029021	0.00088547	0.140196	120	3	1.2029
PPARD	4	0.0002945	0.00089479	0.140196	122	3	1.3954
TNFRSF17	4	0.00030598	0.00092017	0.143001	123	3	1.2482
SAMM50	4	0.00032059	0.00096368	0.146995	124	3	1.3044
NTRK1	4	0.00032345	0.00097249	0.146995	125	3	1.262
TSPYL6	4	0.00032403	0.00097404	0.146995	126	3	1.1977
ANO5	4	0.00032518	0.00097663	0.146995	127	3	1.2761
NOP16	4	0.00033507	0.001001	0.149482	128	3	1.2209
TLX3	4	0.00034098	0.001016	0.150549	129	3	1.3022
KRTAP10-8	4	0.0003508	0.0010424	0.153275	130	3	1.3199
SMG8	4	0.00036375	0.0010725	0.156489	131	3	1.3186
ACOT11	4	0.00038203	0.0011232	0.161239	132	3	1.3664
POFUT2	4	0.00038267	0.0011258	0.161239	133	3	1.212
LRRC29	4	0.00038653	0.0011377	0.161239	134	3	1.167
DHRS4L1	4	0.0004433	0.001305	0.175673	142	3	1.1766
SNRNP25	4	0.00045974	0.0013547	0.179834	144	3	1.2447
SPINK8	4	0.00046592	0.0013744	0.181188	145	3	1.2413
HEATR1	4	0.00047215	0.0013957	0.182728	146	3	1.1911
IPP	4	0.00048104	0.0014205	0.184717	147	3	1.141
KLHL25	4	0.00051732	0.0015226	0.193623	150	3	1.1874
FEZ1	4	0.0005232	0.0015376	0.193623	151	3	1.2329
S100G	4	0.00052399	0.0015397	0.193623	152	3	1.2418
C9orf85	4	0.00055616	0.0016256	0.198367	156	3	1.1972
IRF5	4	0.00057147	0.0016692	0.200434	158	3	1.1513
KRTAP21-3	4	0.00057986	0.0016925	0.200434	160	3	1.2399
SCGB1A1	4	0.00058239	0.0016982	0.200434	161	3	1.3195
ATP13A2	4	0.00058282	0.0016987	0.200434	162	3	1.193
SCN9A	4	0.00061466	0.0017821	0.206817	164	3	1.1632
RUSC1	4	0.00061861	0.0017961	0.206817	165	3	1.1592
HFE	4	0.00063861	0.0018608	0.210266	167	3	1.183
C4orf19	4	0.00064085	0.0018701	0.210266	168	3	1.2269
RNF152	4	0.00064356	0.0018758	0.210266	169	3	1.2173
TSPO2	4	0.00064582	0.00188	0.210266	170	3	1.1878
XIRP1	4	0.00064672	0.001881	0.210266	171	3	1.1432
GPX6	4	0.00065628	0.0019074	0.211966	172	3	1.2044
SPP1	4	0.00066454	0.0019312	0.211966	173	3	1.2086
GRN	4	0.00066685	0.001938	0.211966	174	3	1.0661
SOX10	4	0.00066777	0.0019406	0.211966	175	3	1.1695
PKN3	4	0.00068596	0.0019965	0.215612	177	3	1.2959
FNBP1	4	0.00070065	0.0020359	0.217083	179	3	1.0962
C4BPA	4	0.00070688	0.0020514	0.217083	180	3	1.1258
DIRC1	4	0.00070928	0.0020556	0.217083	181	3	1.1181
OR14I1	4	0.00071507	0.0020742	0.217849	182	3	1.1123
ZNF423	4	0.00072381	0.0021001	0.219364	183	3	1.2697
C10orf35	4	0.00074447	0.0021633	0.223522	185	3	1.1377
FBXW10	4	0.00075445	0.0021866	0.224715	186	3	1.0801
PIGH	4	0.0007711	0.0022301	0.227961	187	3	1.1978
C7orf66	4	0.00078284	0.0022581	0.229592	188	3	1.1012
ALDH1A1	4	0.00080407	0.0023078	0.230313	191	3	1.1097
B3GAT1	4	0.00080826	0.0023161	0.230313	192	3	1.154
APOC3	4	0.00081088	0.0023254	0.230313	193	3	1.2189
UGT1A1	4	0.00081509	0.0023379	0.230351	194	3	1.0766
RHOBTB1	4	0.00085253	0.0024611	0.240023	196	3	1.1202
OR2G6	4	0.00085797	0.0024751	0.240162	197	3	1.2262
ACD	4	0.00087166	0.0025114	0.242449	198	3	1.1093
CHDH	4	0.00088829	0.002559	0.245668	199	3	1.119
QRFPR	4	0.00089219	0.0025704	0.245668	200	3	1.085
PGPEP1	4	0.00090512	0.0026051	0.246054	201	3	1.1781
CSRP3	4	0.00091304	0.0026227	0.246054	202	3	1.1173
UEVLD	4	0.00091987	0.0026409	0.246054	203	3	1.2258
UQCR10	4	0.00093075	0.0026647	0.246054	205	3	1.1743
SULT1B1	4	0.00093363	0.0026704	0.246054	207	3	1.1313
CLDN12	4	0.00094114	0.0026963	0.246054	208	3	1.1267
KCNJ16	4	0.00094578	0.0027123	0.246054	209	3	1.1536
MAGEB18	4	0.00094868	0.0027191	0.246054	210	3	1.1427
SLC22A16	4	0.00094985	0.0027237	0.246054	211	3	1.2184
ODAM	4	0.00095218	0.0027289	0.246054	212	3	1.2065
VAC14	4	0.00096449	0.0027704	0.248617	213	3	1.2486
WARS2	4	0.00098702	0.0028346	0.252678	214	3	1.1984
SPDYE4	4	0.000996	0.0028532	0.252678	215	3	1.1917
ERI3	4	0.00099661	0.0028563	0.252678	216	3	1.1267
RPS16	4	0.001004	0.0028802	0.252678	217	3	1.2521
FAM46B	4	0.0010111	0.0028993	0.252678	219	3	1.141
GNA13	4	0.0010154	0.0029081	0.252678	220	3	1.1025
OR2V1	4	0.0010417	0.0029734	0.254873	223	3	1.1249
CD69	4	0.0010611	0.0030371	0.259172	224	3	1.1714
GPR3	4	0.0010705	0.0030677	0.260616	225	3	1.1883
UCHL1	4	0.0010888	0.00312	0.262725	227	3	1.0965
ZNF814	4	0.0010933	0.0031366	0.262962	228	3	1.1335
RBFOX3	4	0.0011016	0.0031614	0.263889	229	3	1.0798
RNF150	4	0.0011354	0.0032459	0.268202	231	3	1.0377
RDH16	4	0.0011511	0.0032925	0.268907	233	3	1.0649
GAK	4	0.0011525	0.0032977	0.268907	234	3	1.096
ADAM20	4	0.0011551	0.0033059	0.268907	235	3	1.1226
SNX13	4	0.0011778	0.0033686	0.271258	237	3	1.0615
THAP3	4	0.0011953	0.0034194	0.272545	239	3	1.0874
ZNF491	4	0.001196	0.003422	0.272545	240	3	1.1436
SYNGR4	4	0.0012034	0.0034391	0.27277	241	3	1.1187
KMT2C	4	0.0012096	0.0034572	0.273075	242	3	1.0735
C10orf82	4	0.0012191	0.0034934	0.273677	244	3	1.1964
CASP8	4	0.0012267	0.0035147	0.274217	245	3	1.1318
CR1	4	0.0012398	0.0035587	0.274852	246	3	1.1802
XKRY	4	0.0012426	0.0035639	0.274852	247	3	1.1402
C11orf16	4	0.001251	0.0035882	0.275267	249	3	1.0234
LPAR5	4	0.0012727	0.0036447	0.275995	252	3	1.0941
USP43	4	0.0012755	0.003653	0.275995	253	3	1.1225
OR4N2	4	0.0012826	0.0036716	0.276312	254	3	1.0512
PMS2	4	0.0012897	0.0036923	0.276781	255	3	1.0198

## Sheet: GO analysis
Category	GO	Description	LogP	Enrichment	Z-score	GeneID	Hits	Log(q-value)
GO Biological Processes	GO:0002098	tRNA wobble uridine modification	-7.1	41	14	8518|23587|26610|54859|55250	ELP1|ELP5|ELP4|ELP6|ELP2	-3.3
GO Biological Processes	GO:0002097	tRNA wobble base modification	-6.4	32	12	8518|23587|26610|54859|55250	ELP1|ELP5|ELP4|ELP6|ELP2	-2.7
GO Biological Processes	GO:0008033	tRNA processing	-5.7	7.9	7.4	8518|23587|26610|54859|55250|57570|60528|79897|80746	ELP1|ELP5|ELP4|ELP6|ELP2|TRMT5|ELAC2|RPP21|TSEN2	-2.1
GO Biological Processes	GO:0034470	ncRNA processing	-5.2	4	5.9	6154|6193|6217|8518|10436|23587|26610|54859|55127|55250|57570|60528|79897|80746|134430	RPL26|RPS5|RPS16|ELP1|EMG1|ELP5|ELP4|ELP6|HEATR1|ELP2|TRMT5|ELAC2|RPP21|TSEN2|WDR36	-1.7
GO Biological Processes	GO:0006399	tRNA metabolic process	-5	5.8	6.3	8518|10352|23587|26610|54859|55250|57570|60528|79897|80746	ELP1|WARS2|ELP5|ELP4|ELP6|ELP2|TRMT5|ELAC2|RPP21|TSEN2	-1.6
GO Biological Processes	GO:0009266	response to temperature stimulus	-4.4	4.9	5.6	841|1026|3312|3654|4914|5595|7157|8890|8891|26027	CASP8|CDKN1A|HSPA8|IRAK1|NTRK1|MAPK3|TP53|EIF2B4|EIF2B3|ACOT11	-1.1
GO Biological Processes	GO:0006400	tRNA modification	-4.2	8.7	6.4	8518|23587|26610|54859|55250|57570	ELP1|ELP5|ELP4|ELP6|ELP2|TRMT5	-0.98
GO Biological Processes	GO:0034660	ncRNA metabolic process	-4	3	4.7	6154|6193|6217|8518|10352|10436|23587|26610|54859|55127|55250|57570|60528|79897|80746|134430	RPL26|RPS5|RPS16|ELP1|WARS2|EMG1|ELP5|ELP4|ELP6|HEATR1|ELP2|TRMT5|ELAC2|RPP21|TSEN2|WDR36	-0.81
GO Biological Processes	GO:0042594	response to starvation	-3.7	5	5.1	1026|3077|3312|5595|6513|7157|54658|220441	CDKN1A|HFE|HSPA8|MAPK3|SLC2A1|TP53|UGT1A1|RNF152	-0.58
GO Biological Processes	GO:0006354	DNA-templated transcription, elongation	-3.6	5.7	5.3	2146|6663|8518|9013|26610|55140|55250	EZH2|SOX10|ELP1|TAF1C|ELP4|ELP3|ELP2	-0.58
GO Biological Processes	GO:0070234	positive regulation of T cell apoptotic process	-3.6	23	8	3620|7157|27166	IDO1|TP53|PRELID1	-0.58
GO Biological Processes	GO:0002237	response to molecule of bacterial origin	-3.6	3.6	4.6	841|1544|3620|3654|3663|4360|5467|5595|6197|7356|54658	CASP8|CYP1A2|IDO1|IRAK1|IRF5|MRC1|PPARD|MAPK3|RPS6KA3|SCGB1A1|UGT1A1	-0.58
GO Biological Processes	GO:0009267	cellular response to starvation	-3.5	5.5	5.1	1026|3077|3312|5595|6513|7157|220441	CDKN1A|HFE|HSPA8|MAPK3|SLC2A1|TP53|RNF152	-0.58
GO Biological Processes	GO:0022900	electron transport chain	-3.5	4.8	4.9	637|1544|3620|4716|7384|8608|10327|29796	BID|CYP1A2|IDO1|NDUFB10|UQCRC1|RDH16|AKR1A1|UQCR10	-0.58
GO Biological Processes	GO:0009451	RNA modification	-3.5	5.4	5.1	8518|10436|23587|26610|54859|55250|57570	ELP1|EMG1|ELP5|ELP4|ELP6|ELP2|TRMT5	-0.58
GO Biological Processes	GO:0031099	regeneration	-3.5	4.7	4.8	1026|2146|3077|5467|5728|6217|6696|54658	CDKN1A|EZH2|HFE|PPARD|PTEN|RPS16|SPP1|UGT1A1	-0.58
GO Biological Processes	GO:0033555	multicellular organismal response to stress	-3.3	7.8	5.5	3620|4914|5649|5728|6335	IDO1|NTRK1|RELN|PTEN|SCN9A	-0.53
GO Biological Processes	GO:0014003	oligodendrocyte development	-3.3	11	6.1	5728|6663|8890|8891	PTEN|SOX10|EIF2B4|EIF2B3	-0.53
GO Biological Processes	GO:0006368	transcription elongation from RNA polymerase II promoter	-3.3	6.1	5.1	2146|6663|8518|26610|55140|55250	EZH2|SOX10|ELP1|ELP4|ELP3|ELP2	-0.53
GO Biological Processes	GO:0006721	terpenoid metabolic process	-3.3	6	5	216|345|1544|5467|9672|54658	ALDH1A1|APOC3|CYP1A2|PPARD|SDC3|UGT1A1	-0.52
GO Biological Processes	GO:1901361	organic cyclic compound catabolic process	-3.2	2.7	4	1544|1660|3176|3312|3620|5092|6154|6193|6217|6696|7356|10492|54658|55181|58511	CYP1A2|DHX9|HNMT|HSPA8|IDO1|PCBD1|RPL26|RPS5|RPS16|SPP1|SCGB1A1|SYNCRIP|UGT1A1|SMG8|DNASE2B	-0.49
GO Biological Processes	GO:0070230	positive regulation of lymphocyte apoptotic process	-3.2	18	6.9	3620|7157|27166	IDO1|TP53|PRELID1	-0.49
GO Biological Processes	GO:0021766	hippocampus development	-3.2	7.2	5.2	2146|5649|5728|8891|9638	EZH2|RELN|PTEN|EIF2B3|FEZ1	-0.49
GO Biological Processes	GO:0006978	DNA damage response, signal transduction by p53 class mediator resulting in transcription of p21 cla	-3.2	17	6.7	1026|6154|7157	CDKN1A|RPL26|TP53	-0.49
GO Biological Processes	GO:0034643	establishment of mitochondrion localization, microtubule-mediated	-3.2	17	6.7	7345|9638|66008	UCHL1|FEZ1|TRAK2	-0.49
GO Biological Processes	GO:0047497	mitochondrion transport along microtubule	-3.2	17	6.7	7345|9638|66008	UCHL1|FEZ1|TRAK2	-0.49
GO Biological Processes	GO:0009408	response to heat	-3.2	4.8	4.6	1026|3312|3654|5595|7157|8890|8891	CDKN1A|HSPA8|IRAK1|MAPK3|TP53|EIF2B4|EIF2B3	-0.49
GO Biological Processes	GO:0032496	response to lipopolysaccharide	-3.1	3.4	4.2	841|1544|3620|3654|4360|5467|5595|6197|7356|54658	CASP8|CYP1A2|IDO1|IRAK1|MRC1|PPARD|MAPK3|RPS6KA3|SCGB1A1|UGT1A1	-0.49
GO Biological Processes	GO:0031100	animal organ regeneration	-3.1	7	5.1	1026|2146|3077|6217|54658	CDKN1A|EZH2|HFE|RPS16|UGT1A1	-0.47
GO Biological Processes	GO:0042772	DNA damage response, signal transduction resulting in transcription	-3.1	16	6.5	1026|6154|7157	CDKN1A|RPL26|TP53	-0.47
GO Biological Processes	GO:0051654	establishment of mitochondrion localization	-3	15	6.4	7345|9638|66008	UCHL1|FEZ1|TRAK2	-0.42
GO Biological Processes	GO:0005996	monosaccharide metabolic process	-3	3.5	4.1	216|226|5223|5467|6513|7086|10327|23275|54658	ALDH1A1|ALDOA|PGAM1|PPARD|SLC2A1|TKT|AKR1A1|POFUT2|UGT1A1	-0.38
GO Biological Processes	GO:0031667	response to nutrient levels	-2.9	2.9	3.9	1026|3077|3312|4914|5467|5595|5728|6513|6696|7157|54658|220441	CDKN1A|HFE|HSPA8|NTRK1|PPARD|MAPK3|PTEN|SLC2A1|SPP1|TP53|UGT1A1|RNF152	-0.38
GO Biological Processes	GO:0072594	establishment of protein localization to organelle	-2.9	2.5	3.7	86|637|841|1026|2580|3176|3312|6154|6193|6217|7157|25813|26515|55670|65057	ACTL6A|BID|CASP8|CDKN1A|GAK|HNMT|HSPA8|RPL26|RPS5|RPS16|TP53|SAMM50|TIMM10B|PEX26|ACD	-0.38
GO Biological Processes	GO:0090150	establishment of protein localization to membrane	-2.9	3.5	4.1	637|841|6154|6193|6217|7157|25813|25837|55670	BID|CASP8|RPL26|RPS5|RPS16|TP53|SAMM50|RAB26|PEX26	-0.38
GO Biological Processes	GO:0032461	positive regulation of protein oligomerization	-2.9	14	6	637|7157|8115	BID|TP53|TCL1A	-0.37
GO Biological Processes	GO:0042402	cellular biogenic amine catabolic process	-2.9	14	6	3176|3620|55349	HNMT|IDO1|CHDH	-0.37
GO Biological Processes	GO:0006605	protein targeting	-2.9	3	3.9	86|637|3176|3312|6154|6193|6217|25813|26515|55670|66008	ACTL6A|BID|HNMT|HSPA8|RPL26|RPS5|RPS16|SAMM50|TIMM10B|PEX26|TRAK2	-0.37
GO Biological Processes	GO:0006720	isoprenoid metabolic process	-2.9	5	4.4	216|345|1544|5467|9672|54658	ALDH1A1|APOC3|CYP1A2|PPARD|SDC3|UGT1A1	-0.37
GO Biological Processes	GO:0019682	glyceraldehyde-3-phosphate metabolic process	-2.9	13	5.9	216|5223|7086	ALDH1A1|PGAM1|TKT	-0.34
GO Biological Processes	GO:0006091	generation of precursor metabolites and energy	-2.8	2.8	3.7	226|637|1544|3620|4716|5223|5467|7384|8608|10327|27166|29796	ALDOA|BID|CYP1A2|IDO1|NDUFB10|PGAM1|PPARD|UQCRC1|RDH16|AKR1A1|PRELID1|UQCR10	-0.33
GO Biological Processes	GO:0006576	cellular biogenic amine metabolic process	-2.8	8.1	5	3176|3620|27284|55349	HNMT|IDO1|SULT1B1|CHDH	-0.33
GO Biological Processes	GO:0070228	regulation of lymphocyte apoptotic process	-2.8	8.1	5	3620|5728|7157|27166	IDO1|PTEN|TP53|PRELID1	-0.33
GO Biological Processes	GO:0001523	retinoid metabolic process	-2.8	6	4.6	216|345|5467|9672|54658	ALDH1A1|APOC3|PPARD|SDC3|UGT1A1	-0.32
GO Biological Processes	GO:0009310	amine catabolic process	-2.8	13	5.8	3176|3620|55349	HNMT|IDO1|CHDH	-0.32
GO Biological Processes	GO:0007565	female pregnancy	-2.7	4.1	4.1	3077|3620|5467|6513|6696|7356|10699	HFE|IDO1|PPARD|SLC2A1|SPP1|SCGB1A1|CORIN	-0.29
GO Biological Processes	GO:0009991	response to extracellular stimulus	-2.7	2.7	3.6	1026|3077|3312|4914|5467|5595|5728|6513|6696|7157|54658|220441	CDKN1A|HFE|HSPA8|NTRK1|PPARD|MAPK3|PTEN|SLC2A1|SPP1|TP53|UGT1A1|RNF152	-0.27
GO Biological Processes	GO:0071480	cellular response to gamma radiation	-2.7	12	5.5	1026|6154|7157	CDKN1A|RPL26|TP53	-0.26
GO Biological Processes	GO:0072655	establishment of protein localization to mitochondrion	-2.7	4	4	86|637|841|3176|7157|25813|26515	ACTL6A|BID|CASP8|HNMT|TP53|SAMM50|TIMM10B	-0.26
GO Biological Processes	GO:0016101	diterpenoid metabolic process	-2.7	5.5	4.3	216|345|5467|9672|54658	ALDH1A1|APOC3|PPARD|SDC3|UGT1A1	-0.25
GO Biological Processes	GO:0048265	response to pain	-2.7	11	5.4	4914|5649|6335	NTRK1|RELN|SCN9A	-0.25
GO Biological Processes	GO:2000108	positive regulation of leukocyte apoptotic process	-2.7	11	5.4	3620|7157|27166	IDO1|TP53|PRELID1	-0.25
GO Biological Processes	GO:0006413	translational initiation	-2.7	3.9	3.9	6154|6193|6217|8668|8890|8891|64410	RPL26|RPS5|RPS16|EIF3I|EIF2B4|EIF2B3|KLHL25	-0.25
GO Biological Processes	GO:0070585	protein localization to mitochondrion	-2.7	3.9	3.9	86|637|841|3176|7157|25813|26515	ACTL6A|BID|CASP8|HNMT|TP53|SAMM50|TIMM10B	-0.25
GO Biological Processes	GO:0010001	glial cell differentiation	-2.6	3.9	3.9	5595|5649|5728|6663|8890|8891|80045	MAPK3|RELN|PTEN|SOX10|EIF2B4|EIF2B3|GPR157	-0.24
GO Biological Processes	GO:1900740	positive regulation of protein insertion into mitochondrial membrane involved in apoptotic signaling	-2.6	11	5.3	637|841|7157	BID|CASP8|TP53	-0.24
GO Biological Processes	GO:1900739	regulation of protein insertion into mitochondrial membrane involved in apoptotic signaling pathway	-2.6	11	5.3	637|841|7157	BID|CASP8|TP53	-0.24
GO Biological Processes	GO:0046685	response to arsenic-containing substance	-2.6	11	5.3	1026|5728|6047	CDKN1A|PTEN|RNF4	-0.24
GO Biological Processes	GO:0046365	monosaccharide catabolic process	-2.6	6.9	4.5	216|226|5223|10327	ALDH1A1|ALDOA|PGAM1|AKR1A1	-0.23
GO Biological Processes	GO:0021761	limbic system development	-2.6	5.3	4.2	2146|5649|5728|8891|9638	EZH2|RELN|PTEN|EIF2B3|FEZ1	-0.23
GO Biological Processes	GO:0042063	gliogenesis	-2.5	3.4	3.7	2146|5595|5649|5728|6663|8890|8891|80045	EZH2|MAPK3|RELN|PTEN|SOX10|EIF2B4|EIF2B3|GPR157	-0.23
GO Biological Processes	GO:0019439	aromatic compound catabolic process	-2.5	2.4	3.4	1660|3176|3312|3620|5092|6154|6193|6217|7356|10492|54658|55181|58511	DHX9|HNMT|HSPA8|IDO1|PCBD1|RPL26|RPS5|RPS16|SCGB1A1|SYNCRIP|UGT1A1|SMG8|DNASE2B	-0.23
GO Biological Processes	GO:0007005	mitochondrion organization	-2.5	2.4	3.4	86|637|841|3176|4716|5245|7157|9638|23400|25813|26515|27166|29796	ACTL6A|BID|CASP8|HNMT|NDUFB10|PHB|TP53|FEZ1|ATP13A2|SAMM50|TIMM10B|PRELID1|UQCR10	-0.23
GO Biological Processes	GO:0001844	protein insertion into mitochondrial membrane involved in apoptotic signaling pathway	-2.5	10	5.1	637|841|7157	BID|CASP8|TP53	-0.23
GO Biological Processes	GO:0031329	regulation of cellular catabolic process	-2.5	2.2	3.3	86|345|1660|3077|3312|5223|5595|5728|7345|7356|9638|10492|23400|28956|81876|220441	ACTL6A|APOC3|DHX9|HFE|HSPA8|PGAM1|MAPK3|PTEN|UCHL1|SCGB1A1|FEZ1|SYNCRIP|ATP13A2|LAMTOR2|RAB1B|RNF152	-0.23
GO Biological Processes	GO:0048864	stem cell development	-2.5	6.7	4.4	5595|6663|124540|553115	MAPK3|SOX10|MSI2|PEF1	-0.23
GO Biological Processes	GO:0009617	response to bacterium	-2.5	2.4	3.4	841|1544|3620|3654|3663|4360|5320|5467|5595|6197|7356|54658|389852	CASP8|CYP1A2|IDO1|IRAK1|IRF5|MRC1|PLA2G2A|PPARD|MAPK3|RPS6KA3|SCGB1A1|UGT1A1|SPACA5	-0.23
GO Biological Processes	GO:0031669	cellular response to nutrient levels	-2.5	3.7	3.7	1026|3077|3312|5595|6513|7157|220441	CDKN1A|HFE|HSPA8|MAPK3|SLC2A1|TP53|RNF152	-0.23
GO Biological Processes	GO:0044282	small molecule catabolic process	-2.5	2.8	3.5	216|226|3176|3620|5092|5223|5467|5728|10327|27284	ALDH1A1|ALDOA|HNMT|IDO1|PCBD1|PGAM1|PPARD|PTEN|AKR1A1|SULT1B1	-0.23
GO Biological Processes	GO:0045859	regulation of protein kinase activity	-2.5	2.2	3.2	993|1026|2146|3654|4914|5595|5649|5728|7345|8115|8518|26610|28956|55140|55181|388333	CDC25A|CDKN1A|EZH2|IRAK1|NTRK1|MAPK3|RELN|PTEN|UCHL1|TCL1A|ELP1|ELP4|LAMTOR2|ELP3|SMG8|SPDYE4	-0.22
GO Biological Processes	GO:0051204	protein insertion into mitochondrial membrane	-2.5	9.8	4.9	637|841|7157	BID|CASP8|TP53	-0.18
GO Biological Processes	GO:0070232	regulation of T cell apoptotic process	-2.5	9.8	4.9	3620|7157|27166	IDO1|TP53|PRELID1	-0.18
GO Biological Processes	GO:0048017	inositol lipid-mediated signaling	-2.4	4.1	3.8	4914|5467|5595|5649|5728|388121	NTRK1|PPARD|MAPK3|RELN|PTEN|TNFAIP8L3	-0.18
GO Biological Processes	GO:0070227	lymphocyte apoptotic process	-2.4	6.3	4.3	3620|5728|7157|27166	IDO1|PTEN|TP53|PRELID1	-0.17
GO Biological Processes	GO:0042254	ribosome biogenesis	-2.4	2.9	3.4	5728|6154|6193|6217|10436|51491|55127|79897|134430	PTEN|RPL26|RPS5|RPS16|EMG1|NOP16|HEATR1|RPP21|WDR36	-0.17
GO Biological Processes	GO:0097421	liver regeneration	-2.4	9.5	4.8	2146|3077|6217	EZH2|HFE|RPS16	-0.17
GO Biological Processes	GO:2000134	negative regulation of G1/S transition of mitotic cell cycle	-2.4	4.8	3.9	1026|2146|5728|6154|7157	CDKN1A|EZH2|PTEN|RPL26|TP53	-0.17
GO Biological Processes	GO:0042445	hormone metabolic process	-2.4	3.5	3.6	216|3077|6696|7923|10699|27284|54658	ALDH1A1|HFE|SPP1|HSD17B8|CORIN|SULT1B1|UGT1A1	-0.17
GO Biological Processes	GO:0044706	multi-multicellular organism process	-2.4	3.5	3.6	3077|3620|5467|6513|6696|7356|10699	HFE|IDO1|PPARD|SLC2A1|SPP1|SCGB1A1|CORIN	-0.17
GO Biological Processes	GO:0042274	ribosomal small subunit biogenesis	-2.4	6.1	4.2	6193|6217|10436|55127	RPS5|RPS16|EMG1|HEATR1	-0.17
GO Biological Processes	GO:0006839	mitochondrial transport	-2.4	2.9	3.4	86|637|841|3176|5245|7157|25813|26515|58526	ACTL6A|BID|CASP8|HNMT|PHB|TP53|SAMM50|TIMM10B|MID1IP1	-0.17
GO Biological Processes	GO:0002823	negative regulation of adaptive immune response based on somatic recombination of immune receptors b	-2.4	9.2	4.7	722|1378|3077	C4BPA|CR1|HFE	-0.17
GO Biological Processes	GO:0002707	negative regulation of lymphocyte mediated immunity	-2.4	9.2	4.7	722|1378|3077	C4BPA|CR1|HFE	-0.17
GO Biological Processes	GO:0016241	regulation of macroautophagy	-2.4	4	3.7	5595|7345|9638|23400|28956|81876	MAPK3|UCHL1|FEZ1|ATP13A2|LAMTOR2|RAB1B	-0.17
GO Biological Processes	GO:0021543	pallium development	-2.4	4	3.7	2146|5649|5728|6513|8891|9638	EZH2|RELN|PTEN|SLC2A1|EIF2B3|FEZ1	-0.17
GO Biological Processes	GO:2000045	regulation of G1/S transition of mitotic cell cycle	-2.4	3.9	3.7	637|1026|2146|5728|6154|7157	BID|CDKN1A|EZH2|PTEN|RPL26|TP53	-0.16
GO Biological Processes	GO:0034605	cellular response to heat	-2.4	4.7	3.8	1026|3312|3654|5595|7157	CDKN1A|HSPA8|IRAK1|MAPK3|TP53	-0.16
GO Biological Processes	GO:0072384	organelle transport along microtubule	-2.4	6	4.1	7345|9638|22820|66008	UCHL1|FEZ1|COPG1|TRAK2	-0.16
GO Biological Processes	GO:1903749	positive regulation of establishment of protein localization to mitochondrion	-2.3	4.7	3.8	86|637|841|3176|7157	ACTL6A|BID|CASP8|HNMT|TP53	-0.15
GO Biological Processes	GO:0000462	maturation of SSU-rRNA from tricistronic rRNA transcript (SSU-rRNA, 5.8S rRNA, LSU-rRNA)	-2.3	8.9	4.6	6217|10436|55127	RPS16|EMG1|HEATR1	-0.15
GO Biological Processes	GO:1901030	positive regulation of mitochondrial outer membrane permeabilization involved in apoptotic signaling	-2.3	8.7	4.5	637|841|7157	BID|CASP8|TP53	-0.13
GO Biological Processes	GO:0061001	regulation of dendritic spine morphogenesis	-2.3	8.7	4.5	5649|5728|10611	RELN|PTEN|PDLIM5	-0.13
GO Biological Processes	GO:1902807	negative regulation of cell cycle G1/S phase transition	-2.3	4.5	3.7	1026|2146|5728|6154|7157	CDKN1A|EZH2|PTEN|RPL26|TP53	-0.13
GO Biological Processes	GO:0034644	cellular response to UV	-2.3	5.8	4	993|1026|6154|7157	CDC25A|CDKN1A|RPL26|TP53	-0.13
GO Biological Processes	GO:0002820	negative regulation of adaptive immune response	-2.3	8.5	4.5	722|1378|3077	C4BPA|CR1|HFE	-0.12
GO Biological Processes	GO:0010821	regulation of mitochondrion organization	-2.3	3.3	3.4	86|637|841|3176|7157|23400|27166	ACTL6A|BID|CASP8|HNMT|TP53|ATP13A2|PRELID1	-0.11
GO Biological Processes	GO:0006081	cellular aldehyde metabolic process	-2.3	5.6	3.9	216|5223|7086|10327	ALDH1A1|PGAM1|TKT|AKR1A1	-0.11
GO Biological Processes	GO:0061919	process utilizing autophagic mechanism	-2.2	2.4	3.1	86|3312|5595|7157|7345|9476|9638|23400|28956|81876|220441	ACTL6A|HSPA8|MAPK3|TP53|UCHL1|NAPSA|FEZ1|ATP13A2|LAMTOR2|RAB1B|RNF152	-0.083
GO Biological Processes	GO:0006914	autophagy	-2.2	2.4	3.1	86|3312|5595|7157|7345|9476|9638|23400|28956|81876|220441	ACTL6A|HSPA8|MAPK3|TP53|UCHL1|NAPSA|FEZ1|ATP13A2|LAMTOR2|RAB1B|RNF152	-0.083
GO Biological Processes	GO:0032459	regulation of protein oligomerization	-2.2	8	4.3	637|7157|8115	BID|TP53|TCL1A	-0.081
GO Biological Processes	GO:0046700	heterocycle catabolic process	-2.2	2.3	3	1660|3176|3312|3620|6154|6193|6217|7356|10492|54658|55181|58511	DHX9|HNMT|HSPA8|IDO1|RPL26|RPS5|RPS16|SCGB1A1|SYNCRIP|UGT1A1|SMG8|DNASE2B	-0.081
GO Biological Processes	GO:0032355	response to estradiol	-2.2	4.3	3.6	841|1544|2146|5728|54658	CASP8|CYP1A2|EZH2|PTEN|UGT1A1	-0.081
GO Biological Processes	GO:0044270	cellular nitrogen compound catabolic process	-2.2	2.3	3	1660|3176|3312|3620|6154|6193|6217|7356|10492|54658|55181|58511	DHX9|HNMT|HSPA8|IDO1|RPL26|RPS5|RPS16|SCGB1A1|SYNCRIP|UGT1A1|SMG8|DNASE2B	-0.078
GO Biological Processes	GO:0051186	cofactor metabolic process	-2.2	2.3	3	226|1544|5092|5223|6513|7086|7923|10327|26027|51293|54658|84320	ALDOA|CYP1A2|PCBD1|PGAM1|SLC2A1|TKT|HSD17B8|AKR1A1|ACOT11|CD320|UGT1A1|ACBD6	-0.078
GO Biological Processes	GO:0031668	cellular response to extracellular stimulus	-2.2	3.2	3.3	1026|3077|3312|5595|6513|7157|220441	CDKN1A|HFE|HSPA8|MAPK3|SLC2A1|TP53|RNF152	-0.078
GO Biological Processes	GO:0051646	mitochondrion localization	-2.2	7.8	4.3	7345|9638|66008	UCHL1|FEZ1|TRAK2	-0.077
GO Biological Processes	GO:0016032	viral process	-2.2	2.1	2.9	841|1378|1660|3312|3609|3654|4360|5595|6154|6193|6217|7157|10492|55697|81876	CASP8|CR1|DHX9|HSPA8|ILF3|IRAK1|MRC1|MAPK3|RPL26|RPS5|RPS16|TP53|SYNCRIP|VAC14|RAB1B	-0.07
GO Biological Processes	GO:0052547	regulation of peptidase activity	-2.2	2.5	3.1	637|841|1378|3699|5595|6197|10653|23400|27166|646424	BID|CASP8|CR1|ITIH3|MAPK3|RPS6KA3|SPINT2|ATP13A2|PRELID1|SPINK8	-0.07
GO Biological Processes	GO:0104004	cellular response to environmental stimulus	-2.2	2.9	3.2	841|993|1026|5595|5728|6154|6513|7157	CASP8|CDC25A|CDKN1A|MAPK3|PTEN|RPL26|SLC2A1|TP53	-0.07
GO Biological Processes	GO:0071214	cellular response to abiotic stimulus	-2.2	2.9	3.2	841|993|1026|5595|5728|6154|6513|7157	CASP8|CDC25A|CDKN1A|MAPK3|PTEN|RPL26|SLC2A1|TP53	-0.07
GO Biological Processes	GO:1903747	regulation of establishment of protein localization to mitochondrion	-2.2	4.2	3.5	86|637|841|3176|7157	ACTL6A|BID|CASP8|HNMT|TP53	-0.065
GO Biological Processes	GO:2000106	regulation of leukocyte apoptotic process	-2.1	5.2	3.7	3620|5728|7157|27166	IDO1|PTEN|TP53|PRELID1	-0.061
GO Biological Processes	GO:1902806	regulation of cell cycle G1/S phase transition	-2.1	3.5	3.3	637|1026|2146|5728|6154|7157	BID|CDKN1A|EZH2|PTEN|RPL26|TP53	-0.061
GO Biological Processes	GO:0045333	cellular respiration	-2.1	3.5	3.3	637|1544|4716|7384|27166|29796	BID|CYP1A2|NDUFB10|UQCRC1|PRELID1|UQCR10	-0.061
GO Biological Processes	GO:0048512	circadian behavior	-2.1	7.5	4.1	5728|7157|80045	PTEN|TP53|GPR157	-0.061
GO Biological Processes	GO:0042771	intrinsic apoptotic signaling pathway in response to DNA damage by p53 class mediator	-2.1	7.5	4.1	1026|6154|7157	CDKN1A|RPL26|TP53	-0.061
GO Biological Processes	GO:0050982	detection of mechanical stimulus	-2.1	7.5	4.1	4914|8048|160518	NTRK1|CSRP3|DENND5B	-0.061
GO Biological Processes	GO:0071496	cellular response to external stimulus	-2.1	2.8	3.1	841|1026|3077|3312|5595|6513|7157|220441	CASP8|CDKN1A|HFE|HSPA8|MAPK3|SLC2A1|TP53|RNF152	-0.051
GO Biological Processes	GO:0007622	rhythmic behavior	-2.1	7.3	4.1	5728|7157|80045	PTEN|TP53|GPR157	-0.045
GO Biological Processes	GO:0034198	cellular response to amino acid starvation	-2.1	7.3	4.1	1026|5595|220441	CDKN1A|MAPK3|RNF152	-0.045
GO Biological Processes	GO:0010035	response to inorganic substance	-2.1	2.3	2.9	841|1544|2146|3077|4914|5595|5728|7157|7356|23400|553115	CASP8|CYP1A2|EZH2|HFE|NTRK1|MAPK3|PTEN|TP53|SCGB1A1|ATP13A2|PEF1	-0.038
GO Biological Processes	GO:0060485	mesenchyme development	-2.1	3.1	3.1	72|2146|5595|5728|6663|23275|553115	ACTG2|EZH2|MAPK3|PTEN|SOX10|POFUT2|PEF1	-0.033
GO Biological Processes	GO:0090199	regulation of release of cytochrome c from mitochondria	-2.1	7.2	4	637|7157|27166	BID|TP53|PRELID1	-0.033
GO Biological Processes	GO:0002704	negative regulation of leukocyte mediated immunity	-2.1	7.2	4	722|1378|3077	C4BPA|CR1|HFE	-0.033
GO Biological Processes	GO:0010506	regulation of autophagy	-2.1	2.8	3.1	86|5595|7345|9638|23400|28956|81876|220441	ACTL6A|MAPK3|UCHL1|FEZ1|ATP13A2|LAMTOR2|RAB1B|RNF152	-0.033
GO Biological Processes	GO:0007409	axonogenesis	-2.1	2.4	2.9	4914|4969|5595|5649|5728|6696|7345|9638|66008|134430	NTRK1|OGN|MAPK3|RELN|PTEN|SPP1|UCHL1|FEZ1|TRAK2|WDR36	-0.033
GO Biological Processes	GO:0006732	coenzyme metabolic process	-2.1	2.6	3	226|5092|5223|6513|7086|7923|10327|26027|84320	ALDOA|PCBD1|PGAM1|SLC2A1|TKT|HSD17B8|AKR1A1|ACOT11|ACBD6	-0.033
GO Biological Processes	GO:0048709	oligodendrocyte differentiation	-2	4.9	3.6	5728|6663|8890|8891	PTEN|SOX10|EIF2B4|EIF2B3	-0.033
GO Biological Processes	GO:0046677	response to antibiotic	-2	7	3.9	841|2146|7157	CASP8|EZH2|TP53	-0.033
GO Biological Processes	GO:1901028	regulation of mitochondrial outer membrane permeabilization involved in apoptotic signaling pathway	-2	7	3.9	637|841|7157	BID|CASP8|TP53	-0.033
GO Biological Processes	GO:0048762	mesenchymal cell differentiation	-2	3.4	3.2	2146|5595|5728|6663|23275|553115	EZH2|MAPK3|PTEN|SOX10|POFUT2|PEF1	-0.021
GO Biological Processes	GO:0051205	protein insertion into membrane	-2	6.8	3.9	637|841|7157	BID|CASP8|TP53	-0.021
GO Biological Processes	GO:0008088	axo-dendritic transport	-2	6.8	3.9	7345|9638|66008	UCHL1|FEZ1|TRAK2	-0.021
GO Biological Processes	GO:0070231	T cell apoptotic process	-2	6.8	3.9	3620|7157|27166	IDO1|TP53|PRELID1	-0.021
GO Biological Processes	GO:0046364	monosaccharide biosynthetic process	-2	4.8	3.5	226|5223|7086|10327	ALDOA|PGAM1|TKT|AKR1A1	-0.019
GO Biological Processes	GO:0010942	positive regulation of cell death	-2	2.1	2.8	637|841|1026|3620|3663|4914|5245|5728|6154|7157|10672|10795|27166	BID|CASP8|CDKN1A|IDO1|IRF5|NTRK1|PHB|PTEN|RPL26|TP53|GNA13|ZNF268|PRELID1	-0.019
GO Biological Processes	GO:0010975	regulation of neuron projection development	-2	2.5	2.9	2580|4914|5649|5728|6696|9638|10611|66008|134430	GAK|NTRK1|RELN|PTEN|SPP1|FEZ1|PDLIM5|TRAK2|WDR36	-0.019
GO Biological Processes	GO:0050767	regulation of neurogenesis	-2	2.1	2.8	2146|2580|4914|5649|5728|6663|6696|9638|10611|30012|54567|66008|134430	EZH2|GAK|NTRK1|RELN|PTEN|SOX10|SPP1|FEZ1|PDLIM5|TLX3|DLL4|TRAK2|WDR36	-0.013

## Sheet: KEGG analysis
Category	GO	Description	LogP	Enrichment	Z-score	GeneID	Hits	Log(q-value)
KEGG Pathway	hsa05230	Central carbon metabolism in cancer	-4.5	9.9	7	4914|5223|5595|5728|6513|7157	NTRK1|PGAM1|MAPK3|PTEN|SLC2A1|TP53	-1.2
KEGG Pathway	hsa00830	Retinol metabolism	-3.5	8.3	5.7	216|1544|8608|54658|728635	ALDH1A1|CYP1A2|RDH16|UGT1A1|DHRS4L1	-0.58
KEGG Pathway	hsa04115	p53 signaling pathway	-3.3	7.8	5.5	637|841|1026|5728|7157	BID|CASP8|CDKN1A|PTEN|TP53	-0.53
KEGG Pathway	hsa01524	Platinum drug resistance	-3.2	7.3	5.3	637|841|1026|5595|7157	BID|CASP8|CDKN1A|MAPK3|TP53	-0.49
KEGG Pathway	hsa05200	Pathways in cancer	-2.9	3	3.9	637|841|1026|4914|5467|5595|5728|6513|7157|10672|57121	BID|CASP8|CDKN1A|NTRK1|PPARD|MAPK3|PTEN|SLC2A1|TP53|GNA13|LPAR5	-0.37
KEGG Pathway	hsa05134	Legionellosis	-2.8	7.8	4.9	841|1378|3312|81876	CASP8|CR1|HSPA8|RAB1B	-0.3
KEGG Pathway	hsa05216	Thyroid cancer	-2.6	11	5.3	4914|5595|7157	NTRK1|MAPK3|TP53	-0.24
KEGG Pathway	hsa04620	Toll-like receptor signaling pathway	-2.5	5.2	4.1	841|3654|3663|5595|6696	CASP8|IRAK1|IRF5|MAPK3|SPP1	-0.23
KEGG Pathway	hsa05214	Glioma	-2.5	6.7	4.4	1026|5595|5728|7157	CDKN1A|MAPK3|PTEN|TP53	-0.23
KEGG Pathway	hsa05218	Melanoma	-2.4	6.2	4.2	1026|5595|5728|7157	CDKN1A|MAPK3|PTEN|TP53	-0.17
KEGG Pathway	hsa04071	Sphingolipid signaling pathway	-2.3	4.5	3.7	637|5595|5728|7157|10672	BID|MAPK3|PTEN|TP53|GNA13	-0.13
KEGG Pathway	hsa04151	PI3K-Akt signaling pathway	-2.3	2.8	3.3	1026|5595|5649|5728|6696|7157|8115|29941|57121	CDKN1A|MAPK3|RELN|PTEN|SPP1|TP53|TCL1A|PKN3|LPAR5	-0.13
KEGG Pathway	hsa04722	Neurotrophin signaling pathway	-2.3	4.5	3.7	3654|4914|5595|6197|7157	IRAK1|NTRK1|MAPK3|RPS6KA3|TP53	-0.12
KEGG Pathway	hsa05010	Alzheimer's disease	-2.3	3.8	3.5	637|841|4716|5595|7384|29796	BID|CASP8|NDUFB10|MAPK3|UQCRC1|UQCR10	-0.11
KEGG Pathway	hsa05152	Tuberculosis	-2.2	3.6	3.4	637|841|1378|3654|4360|5595	BID|CASP8|CR1|IRAK1|MRC1|MAPK3	-0.07
KEGG Pathway	hsa05219	Bladder cancer	-2.2	7.8	4.3	1026|5595|7157	CDKN1A|MAPK3|TP53	-0.077
KEGG Pathway	hsa04210	Apoptosis	-2	3.9	3.3	637|841|4914|5595|7157	BID|CASP8|NTRK1|MAPK3|TP53	-0.021
KEGG Pathway	hsa05215	Prostate cancer	-2	4.9	3.6	1026|5595|5728|7157	CDKN1A|MAPK3|PTEN|TP53	-0.033

## Sheet: reads out counts
GeneID	Survive_1	Survive_2	Input_1	Input_2
A1BG	0	0	0	0
A1BG	396	219	153	154
A1BG	286	362	226	262
A1BG	325	237	275	266
A1CF	128	116	129	132
A1CF	95	66	198	180
A1CF	226	214	234	215
A1CF	437	257	261	238
A2M	104	125	87	99
A2M	222	231	171	120
A2M	91	172	190	183
A2M	381	365	304	326
A2ML1	95	115	100	81
A2ML1	44	132	102	95
A2ML1	141	138	118	150
A2ML1	149	68	172	204
A3GALT2	223	230	85	149
A3GALT2	372	366	242	258
A3GALT2	280	230	280	276
A3GALT2	258	403	318	302
A4GALT	37	23	18	23
A4GALT	66	64	91	107
A4GALT	161	180	92	111
A4GALT	151	203	132	116
A4GNT	75	53	63	61
A4GNT	106	194	117	117
A4GNT	85	109	90	121
A4GNT	116	140	137	127
AAAS	28	9	52	38
AAAS	113	146	123	79
AAAS	49	107	140	115
AAAS	62	137	144	171
AACS	110	144	130	126
AACS	160	172	150	152
AACS	274	139	179	190
AACS	130	322	250	194
AADAC	159	177	103	120
AADAC	159	228	126	160
AADAC	290	293	196	250
AADAC	218	636	238	276
AADACL2	49	21	46	35
AADACL2	35	329	29	43
AADACL2	78	12	76	74
AADACL2	165	189	62	88
AADACL3	7	128	51	58
AADACL3	121	83	122	109
AADACL3	199	239	232	180
AADACL3	151	122	150	199
AADACL4	82	86	76	84
AADACL4	95	131	74	85
AADACL4	85	129	75	88
AADACL4	65	77	80	106
AADAT	49	33	53	46
AADAT	56	187	103	93
AADAT	150	118	82	93
AADAT	181	414	217	213
AAED1	41	46	68	76
AAED1	94	148	106	99
AAED1	46	139	100	107
AAED1	75	131	180	140
AAGAB	191	125	113	68
AAGAB	134	195	119	117
AAGAB	177	233	125	128
AAGAB	537	643	325	335
AAK1	68	61	52	43
AAK1	0	18	51	61
AAK1	58	88	59	63
AAK1	31	84	89	88
AAMDC	63	57	75	78
AAMDC	76	74	95	108
AAMDC	169	148	153	140
AAMDC	274	123	209	167
AAMP	156	154	105	101
AAMP	60	108	145	108
AAMP	259	365	194	189
AAMP	215	336	190	195
AANAT	133	174	217	214
AANAT	326	242	218	261
AANAT	246	358	354	299
AANAT	425	334	388	333
AAR2	30	70	110	100
AAR2	78	244	124	138
AAR2	75	84	143	152
AAR2	12	43	301	275
AARD	43	34	87	65
AARD	82	48	85	77
AARD	59	50	68	80
AARD	93	20	211	183
AARS	102	253	246	237
AARS	27	90	206	254
AARS	68	37	258	270
AARS	211	210	361	345
AARS2	127	206	97	85
AARS2	128	189	125	111
AARS2	37	64	93	113
AARS2	58	100	113	135
AARSD1	50	140	136	86
AARSD1	140	121	107	89
AARSD1	41	69	96	122
AARSD1	148	223	309	211
AASDH	61	85	47	66
AASDH	100	44	150	135
AASDH	240	318	234	259
AASDH	252	313	253	259
AASDHPPT	49	71	61	68
AASDHPPT	130	131	155	157
AASDHPPT	293	96	220	233
AASDHPPT	326	576	314	297
AASS	219	192	170	144
AASS	259	278	145	149
AASS	243	185	185	186
AASS	120	253	206	203
AATF	139	62	97	118
AATF	98	62	78	122
AATF	514	512	168	170
AATF	363	437	208	222
AATK	90	175	85	83
AATK	112	144	246	213
AATK	257	190	282	263
AATK	241	242	347	268
ABAT	63	38	43	64
ABAT	156	87	78	64
ABAT	188	115	84	104
ABAT	184	181	139	130
ABCA1	56	11	50	70
ABCA1	216	178	140	132
ABCA1	35	129	152	145
ABCA1	80	31	110	161
ABCA10	128	50	56	55
ABCA10	57	108	86	89
ABCA10	152	222	181	178
ABCA10	178	634	390	286
ABCA12	53	79	91	76
ABCA12	92	242	75	102
ABCA12	183	61	126	160
ABCA12	98	272	164	169
ABCA13	39	169	110	138
ABCA13	175	111	159	163
ABCA13	250	206	217	204
ABCA13	249	232	245	255
ABCA2	0	12	7	24
ABCA2	21	93	42	60
ABCA2	14	60	71	64
ABCA2	162	128	132	151
ABCA3	173	169	128	132
ABCA3	183	219	151	188
ABCA3	320	303	229	201
ABCA3	266	526	442	290
ABCA4	71	46	62	58
ABCA4	101	76	87	74
ABCA4	61	135	88	76
ABCA4	16	22	57	85
ABCA5	12	46	24	52
ABCA5	46	86	52	77
ABCA5	89	177	93	89
ABCA5	86	163	105	93
ABCA6	77	75	75	74
ABCA6	215	170	169	187
ABCA6	190	405	250	217
ABCA6	310	299	235	236
ABCA7	16	74	86	61
ABCA7	92	94	99	79
ABCA7	69	149	146	122
ABCA7	126	406	314	261
ABCA8	32	81	67	69
ABCA8	60	100	64	85
ABCA8	181	63	112	106
ABCA8	124	128	124	134
ABCA9	0	3	0	41
ABCA9	35	62	54	43
ABCA9	200	140	114	151
ABCA9	159	203	169	173
ABCB1	36	55	57	62
ABCB1	96	88	65	82
ABCB1	40	133	70	94
ABCB1	266	420	279	248
ABCB10	369	204	123	147
ABCB10	157	239	275	278
ABCB10	349	598	451	310
ABCB10	396	413	369	388
ABCB11	37	143	59	94
ABCB11	288	298	187	218
ABCB11	199	264	221	240
ABCB11	267	402	366	336
ABCB4	73	22	73	66
ABCB4	71	70	65	83
ABCB4	165	292	172	143
ABCB4	199	158	159	148
ABCB5	0	0	0	8
ABCB5	109	338	73	95
ABCB5	188	164	200	170
ABCB5	240	406	182	175
ABCB6	86	47	82	93
ABCB6	19	118	124	102
ABCB6	126	460	229	165
ABCB6	264	335	193	238
ABCB7	38	61	85	72
ABCB7	231	118	112	122
ABCB7	187	130	154	123
ABCB7	274	205	291	274
ABCB8	21	26	63	70
ABCB8	109	138	89	96
ABCB8	175	146	120	118
ABCB8	62	37	126	124
ABCB9	72	107	49	68
ABCB9	64	70	83	82
ABCB9	47	43	100	83
ABCB9	210	65	148	151
ABCC1	185	55	96	96
ABCC1	144	254	174	175
ABCC1	199	488	273	265
ABCC1	372	427	384	343
ABCC10	80	57	63	60
ABCC10	169	106	117	102
ABCC10	44	125	121	118
ABCC10	167	188	122	133
ABCC11	97	45	96	80
ABCC11	107	136	121	115
ABCC11	91	61	91	122
ABCC11	240	168	235	270
ABCC12	202	190	186	207
ABCC12	203	114	264	220
ABCC12	274	441	240	237
ABCC12	349	324	224	282
ABCC2	39	21	64	52
ABCC2	142	107	117	92
ABCC2	27	146	91	105
ABCC2	123	106	121	111
ABCC3	74	118	55	56
ABCC3	119	58	130	93
ABCC3	119	100	162	174
ABCC3	115	173	241	176
ABCC4	120	69	129	74
ABCC4	77	100	85	92
ABCC4	71	90	101	96
ABCC4	285	243	209	192
ABCC5	65	64	61	45
ABCC5	99	8	68	80
ABCC5	122	77	80	82
ABCC5	266	141	179	176
ABCC6	45	79	88	103
ABCC6	71	103	99	111
ABCC6	58	60	98	112
ABCC6	186	309	124	155
ABCC8	97	78	50	72
ABCC8	139	76	105	88
ABCC8	77	179	114	94
ABCC8	143	155	136	102
ABCC9	121	109	78	82
ABCC9	37	125	84	120
ABCC9	97	112	161	121
ABCC9	92	159	133	123
ABCD1	126	158	268	180
ABCD1	113	63	220	185
ABCD1	144	129	219	211
ABCD1	150	163	208	229
ABCD2	142	54	157	186
ABCD2	187	248	289	217
ABCD2	340	169	202	232
ABCD2	297	346	312	291
ABCD3	200	262	93	95
ABCD3	159	126	121	103
ABCD3	152	79	102	112
ABCD3	230	98	133	185
ABCD4	82	9	72	66
ABCD4	130	161	78	104
ABCD4	119	29	132	106
ABCD4	84	107	99	111
ABCE1	0	14	2	61
ABCE1	17	124	135	135
ABCE1	43	5	21	181
ABCE1	5	53	22	253
ABCF1	88	338	116	116
ABCF1	67	82	135	167
ABCF1	106	209	134	175
ABCF1	91	228	278	256
ABCF2	143	191	76	57
ABCF2	111	117	162	131
ABCF2	217	237	207	195
ABCF2	236	384	221	213
ABCF3	200	47	151	117
ABCF3	148	358	118	146
ABCF3	163	163	126	156
ABCF3	76	158	160	177
ABCG1	81	55	69	75
ABCG1	72	53	86	79
ABCG1	86	84	105	103
ABCG1	149	119	115	118
ABCG2	160	183	223	207
ABCG2	343	255	157	207
ABCG2	292	348	200	235
ABCG2	325	370	227	297
ABCG4	20	9	22	30
ABCG4	159	183	278	237
ABCG4	315	488	289	282
ABCG4	315	507	426	470
ABCG5	47	30	69	57
ABCG5	131	170	116	113
ABCG5	204	184	109	122
ABCG5	206	97	160	185
ABCG8	190	241	169	166
ABCG8	158	452	217	226
ABCG8	257	180	171	237
ABCG8	366	234	323	324
ABHD1	26	85	51	49
ABHD1	93	128	65	89
ABHD1	41	6	117	91
ABHD1	58	111	81	93
ABHD10	51	86	52	79
ABHD10	64	97	70	86
ABHD10	85	155	141	114
ABHD10	148	137	132	140
ABHD11	284	207	144	113
ABHD11	130	413	94	144
ABHD11	216	252	191	179
ABHD11	229	346	335	309
ABHD12	86	68	72	73
ABHD12	128	64	179	177
ABHD12	60	115	154	178
ABHD12	132	175	221	231
ABHD12B	123	106	123	102
ABHD12B	76	165	86	118
ABHD12B	110	110	115	122
ABHD12B	81	251	103	129
ABHD13	144	157	126	162
ABHD13	129	163	259	267
ABHD13	262	452	349	345
ABHD13	529	523	426	407
ABHD14A	183	272	236	291
ABHD14A	169	167	260	296
ABHD14A	216	394	328	297
ABHD14A	202	395	361	341
ABHD14B	140	150	308	300
ABHD14B	315	311	332	346
ABHD14B	331	290	331	350
ABHD14B	470	351	378	358
ABHD15	15	49	47	46
ABHD15	76	181	124	87
ABHD15	130	164	177	146
ABHD15	246	169	253	189
ABHD16A	135	114	124	125
ABHD16A	333	333	215	245
ABHD16A	122	382	249	250
ABHD16A	276	309	389	455
ABHD16B	183	78	83	60
ABHD16B	99	85	90	86
ABHD16B	47	171	97	99
ABHD16B	77	51	136	108
ABHD17A	0	0	49	58
ABHD17A	0	15	126	102
ABHD17A	132	132	234	251
ABHD17A	333	306	152	256
ABHD17B	141	187	159	220
ABHD17B	156	160	200	229
ABHD17B	296	139	291	265
ABHD17B	418	470	313	332
ABHD17C	78	164	144	93
ABHD17C	142	82	212	210
ABHD17C	289	301	195	223
ABHD17C	180	274	195	253
ABHD2	24	138	77	53
ABHD2	120	66	115	111
ABHD2	139	120	82	114
ABHD2	222	134	130	144
ABHD3	78	52	46	69
ABHD3	129	60	131	88
ABHD3	108	186	92	129
ABHD3	139	256	156	142
ABHD4	84	71	47	45
ABHD4	55	27	57	58
ABHD4	86	144	182	152
ABHD4	231	208	184	208
ABHD5	55	30	44	63
ABHD5	85	81	94	63
ABHD5	81	28	99	81
ABHD5	92	113	66	86
ABHD6	122	107	85	66
ABHD6	173	119	111	137
ABHD6	254	205	222	216
ABHD6	235	281	314	314
ABHD8	63	248	81	58
ABHD8	114	134	109	89
ABHD8	39	93	111	96
ABHD8	278	462	333	289
ABI1	159	137	126	163
ABI1	226	202	181	174
ABI1	185	116	281	205
ABI1	237	337	299	277
ABI2	117	160	125	96
ABI2	102	176	115	103
ABI2	33	96	93	107
ABI2	70	95	93	115
ABI3	253	134	302	227
ABI3	187	274	267	246
ABI3	205	255	265	260
ABI3	474	238	320	345
ABI3BP	67	98	63	45
ABI3BP	78	76	83	73
ABI3BP	113	115	84	92
ABI3BP	24	138	143	110
ABL1	25	48	135	125
ABL1	142	170	168	194
ABL1	227	165	223	210
ABL1	317	367	223	244
ABL2	18	92	93	91
ABL2	136	42	99	113
ABL2	100	352	149	115
ABL2	239	209	172	183
ABLIM1	76	61	67	99
ABLIM1	52	160	137	116
ABLIM1	189	85	129	117
ABLIM1	101	110	102	135
ABLIM2	48	98	62	64
ABLIM2	201	168	132	105
ABLIM2	96	200	128	134
ABLIM2	46	37	93	135
ABLIM3	134	201	219	190
ABLIM3	134	285	219	195
ABLIM3	427	426	402	352
ABLIM3	317	343	478	484
ABO	93	34	97	58
ABO	165	192	215	151
ABO	154	183	182	210
ABO	264	98	301	276
ABR	36	42	83	91
ABR	113	141	77	91
ABR	135	77	127	117
ABR	175	145	115	141
ABRA	148	209	142	154
ABRA	223	295	215	196
ABRA	94	115	134	208
ABRA	157	166	204	248
ABRACL	79	0	77	88
ABRACL	124	221	116	142
ABRACL	81	154	223	176
ABRACL	225	208	170	181
ABT1	129	217	60	95
ABT1	105	113	127	109
ABT1	339	431	164	117
ABT1	225	203	88	120
ABTB1	31	42	57	39
ABTB1	7	39	40	42
ABTB1	55	140	61	74
ABTB1	99	133	144	116
ABTB2	171	192	184	145
ABTB2	255	180	331	252
ABTB2	134	181	348	349
ABTB2	377	526	371	354
ACAA1	63	23	57	48
ACAA1	65	232	101	93
ACAA1	57	82	156	149
ACAA1	186	71	174	176
ACAA2	104	211	73	91
ACAA2	95	31	71	93
ACAA2	68	178	110	96
ACAA2	202	99	93	102
ACACA	219	134	92	135
ACACA	276	182	138	158
ACACA	165	138	154	173
ACACA	304	332	251	266
ACACB	110	138	88	79
ACACB	163	42	96	90
ACACB	153	99	88	112
ACACB	187	393	259	220
ACAD10	99	20	57	62
ACAD10	84	158	119	89
ACAD10	135	87	100	93
ACAD10	111	135	92	113
ACAD11	90	128	76	71
ACAD11	125	107	87	79
ACAD11	135	145	102	83
ACAD11	175	185	170	134
ACAD8	139	187	177	195
ACAD8	499	173	229	210
ACAD8	325	364	285	298
ACAD8	466	617	440	387
ACAD9	65	124	100	117
ACAD9	169	157	118	123
ACAD9	212	100	169	174
ACAD9	281	181	187	178
ACADL	24	78	33	41
ACADL	90	171	71	74
ACADL	104	102	120	110
ACADL	170	194	136	164
ACADM	133	94	105	84
ACADM	88	108	96	85
ACADM	130	219	132	107
ACADM	146	144	159	223
ACADS	167	148	105	113
ACADS	142	108	135	133
ACADS	139	93	99	139
ACADS	586	490	441	455
ACADSB	100	104	63	81
ACADSB	130	148	108	102
ACADSB	78	166	80	117
ACADSB	158	225	158	129
ACADVL	10	69	32	37
ACADVL	125	76	52	68
ACADVL	58	45	71	69
ACADVL	106	111	114	151
ACAN	112	92	88	91
ACAN	133	113	102	96
ACAN	49	57	125	97
ACAN	93	152	108	97
ACAP1	41	128	70	83
ACAP1	117	159	103	100
ACAP1	202	174	198	209
ACAP1	303	185	226	222
ACAP2	118	229	104	90
ACAP2	182	87	126	142
ACAP2	159	169	183	189
ACAP2	105	231	232	243
ACAP3	185	168	192	213
ACAP3	406	241	306	283
ACAP3	312	410	292	345
ACAP3	325	177	364	368
ACAT1	59	2	51	55
ACAT1	64	73	45	66
ACAT1	319	77	121	137
ACAT1	146	181	257	223
ACAT2	42	36	83	65
ACAT2	32	45	86	74
ACAT2	44	57	97	76
ACAT2	84	167	101	93
ACBD3	93	101	59	88
ACBD3	100	269	140	135
ACBD3	99	214	130	169
ACBD3	239	171	201	213
ACBD4	86	165	86	105
ACBD4	142	141	201	220
ACBD4	148	267	351	279
ACBD4	485	408	356	326
ACBD5	172	134	133	149
ACBD5	123	353	225	209
ACBD5	416	370	161	244
ACBD5	284	201	304	294
ACBD6	124	253	117	168
ACBD6	314	412	250	262
ACBD6	402	478	231	267
ACBD6	351	525	250	326
ACBD7	146	109	91	97
ACBD7	172	259	182	169
ACBD7	298	472	237	257
ACBD7	307	427	325	332
ACCS	195	166	157	186
ACCS	125	363	200	207
ACCS	244	186	239	209
ACCS	333	408	205	251
ACCSL	101	206	125	146
ACCSL	155	157	193	175
ACCSL	311	557	262	249
ACCSL	257	599	434	404
ACD	179	169	208	199
ACD	421	415	384	375
ACD	346	412	416	376
ACD	299	356	441	385
ACE	8	101	105	72
ACE	88	188	119	118
ACE	92	110	166	162
ACE	251	200	248	207
ACE2	85	135	77	103
ACE2	99	215	124	111
ACE2	240	292	121	167
ACE2	293	273	268	261
ACER1	11	28	22	27
ACER1	92	51	77	75
ACER1	144	66	160	142
ACER1	170	186	215	203
ACER2	74	39	83	82
ACER2	94	120	105	107
ACER2	113	109	134	135
ACER2	74	217	258	226
ACER3	87	51	60	41
ACER3	57	154	62	82
ACER3	104	159	93	91
ACER3	183	156	83	115
ACHE	39	71	53	41
ACHE	111	27	80	67
ACHE	58	100	102	90
ACHE	108	110	114	105
ACIN1	78	96	82	95
ACIN1	112	97	66	106
ACIN1	201	166	137	138
ACIN1	200	166	267	231
ACKR1	79	91	73	73
ACKR1	113	133	119	88
ACKR1	81	57	93	100
ACKR1	237	270	129	115
ACKR2	111	114	123	130
ACKR2	197	220	220	230
ACKR2	224	418	282	280
ACKR2	538	374	502	418
ACKR3	42	100	108	101
ACKR3	125	348	164	167
ACKR3	217	239	166	208
ACKR3	221	295	288	264
ACKR4	149	441	198	237
ACKR4	140	203	216	257
ACKR4	341	450	269	281
ACKR4	506	280	444	387
ACLY	19	77	59	46
ACLY	141	73	81	80
ACLY	140	45	62	97
ACLY	142	161	137	111
ACMSD	42	6	68	49
ACMSD	58	46	71	80
ACMSD	128	138	167	147
ACMSD	299	216	182	196
ACO1	66	80	62	86
ACO1	64	145	83	93
ACO1	170	265	119	137
ACO1	224	381	101	146
ACO2	0	0	0	0
ACO2	289	373	330	286
ACO2	307	290	284	327
ACO2	416	395	410	408
ACOT1	26	120	36	33
ACOT1	23	42	71	82
ACOT1	142	304	177	144
ACOT1	206	217	226	220
ACOT11	144	193	126	133
ACOT11	345	429	379	325
ACOT11	309	645	371	328
ACOT11	488	738	533	530
ACOT12	26	61	58	82
ACOT12	67	80	83	82
ACOT12	90	173	160	126
ACOT12	108	81	178	160
ACOT13	61	17	64	71
ACOT13	40	39	83	79
ACOT13	53	69	111	82
ACOT13	131	109	97	109
ACOT2	183	132	160	197
ACOT2	267	478	275	246
ACOT2	201	541	356	305
ACOT2	307	532	343	368
ACOT4	29	71	62	108
ACOT4	155	296	204	175
ACOT4	101	346	166	178
ACOT4	233	306	238	214
ACOT6	99	181	173	149
ACOT6	266	211	188	215
ACOT6	239	209	220	233
ACOT6	368	351	268	358
ACOT7	25	40	40	32
ACOT7	151	120	103	105
ACOT7	156	70	142	107
ACOT7	176	81	146	123
ACOT8	146	193	81	94
ACOT8	76	252	109	119
ACOT8	111	86	123	135
ACOT8	75	77	128	235
ACOT9	278	251	216	224
ACOT9	366	287	197	239
ACOT9	193	291	226	270
ACOT9	386	356	318	337
ACOX1	54	27	86	110
ACOX1	154	127	121	129
ACOX1	58	92	141	139
ACOX1	283	171	158	206
ACOX2	73	257	84	104
ACOX2	120	341	173	204
ACOX2	223	278	253	214
ACOX2	181	287	198	220
ACOX3	39	135	137	120
ACOX3	106	209	135	157
ACOX3	98	172	205	179
ACOX3	333	206	219	237
ACOXL	50	108	61	60
ACOXL	65	5	74	65
ACOXL	142	112	58	67
ACOXL	75	103	75	72
ACP1	62	8	69	47
ACP1	87	96	49	63
ACP1	105	170	162	184
ACP1	387	406	263	324
ACP2	86	107	37	26
ACP2	38	105	118	97
ACP2	133	54	139	110
ACP2	181	95	152	143
ACP5	155	93	76	62
ACP5	100	71	145	158
ACP5	141	69	181	191
ACP5	459	379	314	308
ACP6	25	114	61	77
ACP6	82	160	79	85
ACP6	56	100	104	89
ACP6	73	83	74	92
ACPP	101	190	113	109
ACPP	92	81	101	140
ACPP	215	397	192	173
ACPP	114	362	167	202
ACPT	41	53	155	124
ACPT	93	106	147	182
ACPT	77	174	174	188
ACPT	283	248	324	278
ACR	0	0	3	1
ACR	119	92	55	62
ACR	127	112	95	101
ACR	281	211	129	109
ACRBP	51	84	85	93
ACRBP	147	166	142	153
ACRBP	307	132	257	195
ACRBP	330	221	192	231
ACRC	74	42	45	48
ACRC	96	139	136	118
ACRC	184	92	156	129
ACRC	243	111	166	158
ACRV1	74	125	121	89
ACRV1	105	149	99	101
ACRV1	134	54	99	105
ACRV1	318	352	393	366
ACSBG1	71	63	60	79
ACSBG1	35	26	59	90
ACSBG1	189	141	154	158
ACSBG1	196	450	199	195
ACSBG2	117	78	178	159
ACSBG2	119	105	190	182
ACSBG2	159	161	177	202
ACSBG2	257	130	225	248
ACSF2	71	115	124	93
ACSF2	273	169	120	104
ACSF2	202	291	186	197
ACSF2	225	489	314	341
ACSF3	120	193	109	139
ACSF3	215	245	244	195
ACSF3	282	243	221	236
ACSF3	231	331	231	255
ACSL1	12	120	46	52
ACSL1	63	129	100	100
ACSL1	167	90	137	110
ACSL1	13	275	134	135
ACSL3	78	49	97	100
ACSL3	187	156	153	169
ACSL3	183	102	179	171
ACSL3	150	164	146	197
ACSL4	309	308	248	258
ACSL4	162	368	322	281
ACSL4	206	448	338	312
ACSL4	402	525	346	389
ACSL5	70	172	99	86
ACSL5	146	241	171	173
ACSL5	194	122	172	218
ACSL5	253	373	209	221
ACSL6	95	246	203	227
ACSL6	149	218	327	279
ACSL6	311	344	351	294
ACSL6	324	437	274	305
ACSM1	33	30	47	53
ACSM1	45	96	69	54
ACSM1	111	26	77	78
ACSM1	110	117	133	104
ACSM2A	62	45	78	65
ACSM2A	17	125	91	95
ACSM2A	28	128	127	118
ACSM2A	62	66	99	120
ACSM2B	93	52	22	38
ACSM2B	150	61	57	70
ACSM2B	147	139	60	85
ACSM2B	96	81	125	102
ACSM3	128	107	124	105
ACSM3	102	120	118	140
ACSM3	169	373	187	174
ACSM3	204	210	209	203
ACSM4	23	100	63	43
ACSM4	128	123	94	93
ACSM4	67	68	115	113
ACSM4	144	214	222	189
ACSM5	42	51	68	52
ACSM5	74	174	143	123
ACSM5	120	69	103	139
ACSM5	71	186	109	143
ACSM6	98	74	73	66
ACSM6	144	104	78	86
ACSM6	100	181	76	126
ACSM6	124	233	166	162
ACSS1	122	40	94	81
ACSS1	33	47	95	93
ACSS1	104	52	60	101
ACSS1	229	178	200	212
ACSS2	27	103	94	60
ACSS2	111	81	134	120
ACSS2	163	464	258	282
ACSS2	155	319	358	302
ACSS3	54	191	52	57
ACSS3	34	135	57	86
ACSS3	208	131	190	172
ACSS3	275	253	267	233
ACTA1	43	5	18	26
ACTA1	19	83	42	53
ACTA1	94	140	68	58
ACTA1	91	142	116	105
ACTA2	65	56	54	63
ACTA2	13	213	72	69
ACTA2	125	120	84	71
ACTA2	101	134	92	104
ACTB	81	94	92	88
ACTB	59	65	81	116
ACTB	181	463	227	246
ACTB	271	353	309	260
ACTBL2	34	60	58	61
ACTBL2	95	53	68	75
ACTBL2	106	67	81	77
ACTBL2	114	111	153	130
ACTC1	83	122	88	96
ACTC1	292	328	109	171
ACTC1	384	193	265	234
ACTC1	243	278	275	253
ACTG1	71	90	49	55
ACTG1	96	32	69	71
ACTG1	120	103	95	81
ACTG1	282	326	298	258
ACTG2	305	379	296	267
ACTG2	469	321	277	293
ACTG2	260	550	301	299
ACTG2	291	610	385	324
ACTL10	99	137	151	115
ACTL10	126	199	117	161
ACTL10	296	319	150	168
ACTL10	331	404	402	373
ACTL6A	243	356	157	178
ACTL6A	263	724	336	304
ACTL6A	318	516	359	328
ACTL6A	428	563	324	396
ACTL6B	51	105	93	83
ACTL6B	88	302	124	120
ACTL6B	166	325	226	172
ACTL6B	402	390	432	354
ACTL7A	114	46	119	95
ACTL7A	152	240	242	239
ACTL7A	180	132	307	260
ACTL7A	295	700	398	397
ACTL7B	37	181	124	94
ACTL7B	103	178	131	109
ACTL7B	96	74	121	152
ACTL7B	152	368	277	245
ACTL8	249	171	166	193
ACTL8	167	484	205	212
ACTL8	165	227	244	252
ACTL8	198	500	287	339
ACTL9	32	5	65	60
ACTL9	83	136	68	73
ACTL9	118	157	97	74
ACTL9	74	113	147	127
ACTN1	24	3	59	34
ACTN1	35	82	71	76
ACTN1	242	45	157	198
ACTN1	258	319	203	238
ACTN2	41	69	57	49
ACTN2	93	44	55	56
ACTN2	3	72	148	106
ACTN2	183	163	218	205
ACTN3	74	44	45	42
ACTN3	32	82	62	68
ACTN3	161	215	131	117
ACTN3	257	254	263	234
ACTN4	77	159	87	99
ACTN4	145	167	96	100
ACTN4	106	115	94	105
ACTN4	207	419	261	241
ACTR10	156	149	130	116
ACTR10	191	187	109	120
ACTR10	138	219	148	138
ACTR10	263	239	239	193
ACTR1A	67	116	104	110
ACTR1A	119	85	99	145
ACTR1A	65	111	160	153
ACTR1A	170	510	244	238
ACTR1B	69	79	69	68
ACTR1B	63	96	59	70
ACTR1B	90	215	113	115
ACTR1B	45	91	92	117
ACTR2	242	201	231	227
ACTR2	231	38	253	252
ACTR2	90	133	286	266
ACTR2	426	182	335	370
ACTR3	252	192	154	143
ACTR3	107	185	178	157
ACTR3	106	196	152	170
ACTR3	84	250	230	265
ACTR3B	35	69	33	30
ACTR3B	135	71	129	128
ACTR3B	275	149	122	133
ACTR3B	199	290	236	217
ACTR3C	49	55	78	74
ACTR3C	61	86	105	92
ACTR3C	64	81	89	92
ACTR3C	186	225	192	170
ACTR5	104	159	100	74
ACTR5	106	132	93	105
ACTR5	32	156	145	114
ACTR5	183	330	182	192
ACTR6	85	161	30	73
ACTR6	100	175	72	108
ACTR6	102	251	115	115
ACTR6	106	108	109	178
ACTR8	73	102	64	78
ACTR8	104	161	131	145
ACTR8	117	181	173	147
ACTR8	211	271	152	148
ACTRT1	103	18	55	37
ACTRT1	99	102	113	67
ACTRT1	51	117	99	97
ACTRT1	85	199	131	134
ACTRT2	63	101	114	93
ACTRT2	80	238	152	179
ACTRT2	165	259	181	211
ACTRT2	297	234	291	263
ACTRT3	91	64	27	42
ACTRT3	39	22	32	43
ACTRT3	102	58	97	95
ACTRT3	168	171	121	116
ACVR1	121	97	150	135
ACVR1	183	384	136	173
ACVR1	182	73	209	201
ACVR1	282	265	201	236
ACVR1B	18	36	32	40
ACVR1B	28	11	33	51
ACVR1B	131	146	140	109
ACVR1B	200	100	183	150
ACVR1C	42	56	82	61
ACVR1C	99	254	106	137
ACVR1C	115	133	114	152
ACVR1C	208	245	124	156
ACVR2A	107	75	105	116
ACVR2A	167	247	112	127
ACVR2A	56	184	162	151
ACVR2A	143	263	214	199
ACVR2B	82	49	64	64
ACVR2B	29	75	102	93
ACVR2B	172	202	122	119
ACVR2B	193	140	148	193
ACVRL1	60	40	87	83
ACVRL1	90	102	123	101
ACVRL1	98	266	158	102
ACVRL1	217	262	169	138
ACY1	71	35	131	130
ACY1	88	83	164	132
ACY1	79	168	152	150
ACY1	241	281	268	276
ACY3	88	36	55	74
ACY3	30	124	107	93
ACY3	75	107	149	120
ACY3	227	451	281	270
ACYP1	48	81	71	95
ACYP1	40	108	104	98
ACYP1	77	161	124	130
ACYP1	236	389	194	180
ACYP2	119	53	117	100
ACYP2	183	162	93	110
ACYP2	90	53	137	133
ACYP2	224	249	108	162
ADA	56	85	90	60
ADA	125	171	97	89
ADA	109	159	142	129
ADA	334	295	448	372
ADAD1	147	85	113	122
ADAD1	103	185	101	131
ADAD1	233	159	166	156
ADAD1	283	285	441	399
ADAD2	38	80	38	30
ADAD2	37	26	23	66
ADAD2	150	173	117	78
ADAD2	253	118	147	151
ADAL	120	243	104	124
ADAL	169	54	124	157
ADAL	194	300	177	174
ADAL	295	482	285	313
ADAM10	52	90	68	64
ADAM10	65	201	92	69
ADAM10	166	169	128	126
ADAM10	94	94	132	137
ADAM11	45	110	58	68
ADAM11	100	116	167	145
ADAM11	104	54	193	180
ADAM11	281	417	269	300
ADAM12	135	90	59	72
ADAM12	175	230	146	99
ADAM12	153	163	79	101
ADAM12	157	207	225	191
ADAM15	71	77	132	153
ADAM15	141	208	159	155
ADAM15	149	190	184	182
ADAM15	339	327	212	213
ADAM17	64	42	93	68
ADAM17	59	136	99	80
ADAM17	150	135	108	141
ADAM17	236	103	178	160
ADAM18	0	17	39	47
ADAM18	153	122	79	115
ADAM18	88	212	131	126
ADAM18	130	143	152	148
ADAM19	29	18	59	78
ADAM19	95	94	126	100
ADAM19	98	58	64	102
ADAM19	111	198	196	242
ADAM2	92	47	35	57
ADAM2	64	83	81	72
ADAM2	175	128	128	163
ADAM2	160	303	215	207
ADAM20	139	141	174	184
ADAM20	320	385	289	284
ADAM20	554	285	383	346
ADAM20	376	700	414	461
ADAM21	89	187	140	157
ADAM21	185	225	247	263
ADAM21	276	303	287	273
ADAM21	596	699	423	430
ADAM22	72	84	56	67
ADAM22	27	49	84	77
ADAM22	84	139	124	94
ADAM22	98	297	164	167
ADAM23	94	147	35	66
ADAM23	32	32	69	79
ADAM23	169	106	56	87
ADAM23	209	214	136	172
ADAM28	89	51	66	92
ADAM28	110	42	100	116
ADAM28	127	67	88	116
ADAM28	76	159	135	163
ADAM29	71	153	76	76
ADAM29	210	110	154	110
ADAM29	160	215	172	132
ADAM29	286	248	199	232
ADAM30	14	18	24	28
ADAM30	18	223	91	90
ADAM30	114	101	126	108
ADAM30	52	208	112	110
ADAM32	125	99	67	53
ADAM32	112	70	68	88
ADAM32	150	120	121	130
ADAM32	134	173	174	174
ADAM33	9	48	76	67
ADAM33	17	57	51	70
ADAM33	22	67	103	98
ADAM33	259	0	93	117
ADAM7	141	256	179	160
ADAM7	286	172	174	166
ADAM7	258	206	187	182
ADAM7	231	242	248	295
ADAM8	105	66	75	60
ADAM8	85	187	149	99
ADAM8	36	159	125	126
ADAM8	417	235	398	338
ADAM9	35	97	56	45
ADAM9	232	200	101	87
ADAM9	90	99	66	102
ADAM9	137	121	137	133
ADAMDEC1	30	95	77	73
ADAMDEC1	122	108	118	107
ADAMDEC1	171	102	137	152
ADAMDEC1	240	180	246	235
ADAMTS1	36	30	93	86
ADAMTS1	114	169	124	107
ADAMTS1	188	170	141	168
ADAMTS1	464	498	405	392
ADAMTS10	8	40	55	64
ADAMTS10	73	69	71	78
ADAMTS10	69	126	98	83
ADAMTS10	173	227	155	191
ADAMTS12	5	17	115	75
ADAMTS12	8	95	81	83
ADAMTS12	26	72	87	98
ADAMTS12	157	77	104	111
ADAMTS13	71	2	56	64
ADAMTS13	58	166	123	141
ADAMTS13	202	167	251	213
ADAMTS13	176	208	278	284
ADAMTS14	95	88	93	82
ADAMTS14	88	90	98	98
ADAMTS14	79	95	131	115
ADAMTS14	129	143	160	157
ADAMTS15	191	235	208	176
ADAMTS15	274	260	179	214
ADAMTS15	498	464	383	337
ADAMTS15	340	210	341	366
ADAMTS16	118	62	99	79
ADAMTS16	130	67	114	136
ADAMTS16	111	171	211	149
ADAMTS16	130	216	148	195
ADAMTS17	142	74	89	129
ADAMTS17	164	339	239	230
ADAMTS17	248	374	246	241
ADAMTS17	278	222	280	252
ADAMTS18	130	121	100	110
ADAMTS18	110	80	127	129
ADAMTS18	334	245	207	221
ADAMTS18	388	360	288	255
ADAMTS19	78	123	74	65
ADAMTS19	127	137	134	99
ADAMTS19	158	184	339	245
ADAMTS19	580	599	456	459
ADAMTS2	939	839	160	166
ADAMTS2	625	867	231	242
ADAMTS2	431	673	258	265
ADAMTS2	616	738	451	410
ADAMTS20	2	6	64	46
ADAMTS20	4	3	89	70
ADAMTS20	9	9	111	76
ADAMTS20	3	15	123	114
ADAMTS3	60	82	53	47
ADAMTS3	70	7	56	51
ADAMTS3	49	48	96	84
ADAMTS3	112	206	152	113
ADAMTS4	72	87	111	95
ADAMTS4	101	213	88	107
ADAMTS4	245	206	196	159
ADAMTS4	141	287	193	206
ADAMTS5	147	63	68	64
ADAMTS5	145	187	117	144
ADAMTS5	269	306	286	292
ADAMTS5	413	273	316	294
ADAMTS6	151	20	95	114
ADAMTS6	103	145	225	188
ADAMTS6	300	318	209	226
ADAMTS6	162	166	270	240
ADAMTS7	57	97	30	39
ADAMTS7	65	59	70	61
ADAMTS7	146	41	92	102
ADAMTS7	162	203	127	182
ADAMTS8	106	50	138	149
ADAMTS8	230	174	125	169
ADAMTS8	192	155	135	189
ADAMTS8	197	180	323	301
ADAMTS9	86	113	88	121
ADAMTS9	112	120	119	124
ADAMTS9	172	57	143	146
ADAMTS9	165	232	301	199
ADAMTSL1	115	70	66	67
ADAMTSL1	39	66	72	73
ADAMTSL1	51	192	127	105
ADAMTSL1	129	73	104	126
ADAMTSL2	27	96	100	74
ADAMTSL2	64	98	103	93
ADAMTSL2	107	58	132	144
ADAMTSL2	157	331	240	155
ADAMTSL3	48	58	30	69
ADAMTSL3	78	51	57	71
ADAMTSL3	145	64	90	105
ADAMTSL3	100	161	143	110
ADAMTSL4	150	149	143	177
ADAMTSL4	191	132	205	198
ADAMTSL4	120	273	218	206
ADAMTSL4	204	232	208	211
ADAMTSL5	84	170	62	102
ADAMTSL5	153	168	196	125
ADAMTSL5	189	259	173	165
ADAMTSL5	224	149	214	214
ADAP1	20	98	37	43
ADAP1	112	147	64	64
ADAP1	152	75	76	90
ADAP1	183	188	270	251
ADAP2	90	74	49	50
ADAP2	85	37	142	103
ADAP2	176	148	130	116
ADAP2	233	152	144	176
ADAR	67	191	117	127
ADAR	89	117	154	151
ADAR	204	116	147	160
ADAR	79	160	209	162
ADARB1	209	170	98	89
ADARB1	190	182	225	201
ADARB1	298	246	200	202
ADARB1	223	185	181	206
ADARB2	79	63	124	131
ADARB2	250	276	195	168
ADARB2	238	208	204	219
ADARB2	239	230	254	238
ADAT1	52	121	93	68
ADAT1	36	188	98	112
ADAT1	259	79	152	156
ADAT1	194	250	263	274
ADAT2	88	251	159	185
ADAT2	174	174	222	206
ADAT2	241	386	217	218
ADAT2	314	419	236	265
ADAT3	78	116	104	99
ADAT3	185	168	228	219
ADAT3	165	491	216	236
ADAT3	285	357	259	333
ADCK1	52	20	45	67
ADCK1	45	102	108	99
ADCK1	171	236	88	101
ADCK1	238	246	224	163
ADCK2	127	163	196	147
ADCK2	134	238	232	201
ADCK2	208	276	172	207
ADCK2	368	380	275	304
ADCK3	106	177	59	68
ADCK3	56	209	82	79
ADCK3	116	194	112	117
ADCK3	213	180	150	217
ADCK4	61	44	24	48
ADCK4	90	170	172	142
ADCK4	129	29	121	142
ADCK4	193	279	226	246
ADCK5	147	126	120	149
ADCK5	153	302	232	189
ADCK5	336	264	287	290
ADCK5	406	400	411	426
ADCY1	148	144	130	123
ADCY1	138	160	129	152
ADCY1	155	260	194	167
ADCY1	165	369	202	243
ADCY10	79	159	155	135
ADCY10	230	278	214	208
ADCY10	332	363	244	237
ADCY10	358	290	300	311
ADCY2	78	30	55	64
ADCY2	185	178	112	137
ADCY2	178	219	165	138
ADCY2	318	334	267	316
ADCY3	0	0	0	0
ADCY3	82	103	100	88
ADCY3	195	121	143	151
ADCY3	203	569	296	288
ADCY4	44	32	39	33
ADCY4	53	53	93	70
ADCY4	55	71	46	75
ADCY4	103	316	182	171
ADCY5	111	124	69	100
ADCY5	140	62	74	104
ADCY5	78	124	175	180
ADCY5	188	159	238	191
ADCY6	77	21	46	60
ADCY6	60	102	95	82
ADCY6	91	288	119	137
ADCY6	229	435	269	309
ADCY7	6	115	40	38
ADCY7	104	157	64	74
ADCY7	114	210	163	154
ADCY7	120	481	170	154
ADCY8	119	56	95	98
ADCY8	121	87	112	111
ADCY8	93	95	157	170
ADCY8	145	323	190	182
ADCY9	144	142	134	127
ADCY9	64	154	147	174
ADCY9	243	212	215	214
ADCY9	150	153	203	223
ADCYAP1	51	47	57	74
ADCYAP1	69	76	98	76
ADCYAP1	30	25	73	81
ADCYAP1	106	54	110	106
ADCYAP1R1	67	59	93	74
ADCYAP1R1	68	229	88	110
ADCYAP1R1	22	202	124	113
ADCYAP1R1	141	96	176	157
ADD1	82	115	109	116
ADD1	212	249	289	285
ADD1	321	328	256	359
ADD1	460	416	449	401
ADD2	39	44	66	86
ADD2	90	177	143	138
ADD2	171	242	177	185
ADD2	265	79	229	220
ADD3	49	120	73	103
ADD3	14	92	105	108
ADD3	69	14	102	113
ADD3	125	196	122	152
ADGB	98	117	80	73
ADGB	115	30	66	76
ADGB	118	97	69	79
ADGB	47	82	104	91
ADGRA1	98	96	88	77
ADGRA1	138	228	120	124
ADGRA1	77	177	222	155
ADGRA1	106	126	202	202
ADGRA2	38	17	55	55
ADGRA2	43	155	46	60
ADGRA2	125	111	105	118
ADGRA2	104	120	146	173
ADGRA3	179	161	144	119
ADGRA3	84	58	134	123
ADGRA3	107	322	165	138
ADGRA3	292	275	254	246
ADGRB1	88	238	170	148
ADGRB1	136	146	208	196
ADGRB1	153	145	228	220
ADGRB1	251	327	355	295
ADGRB2	85	65	60	65
ADGRB2	166	253	183	178
ADGRB2	234	280	215	199
ADGRB2	164	425	282	210
ADGRB3	59	49	21	37
ADGRB3	94	131	119	118
ADGRB3	240	282	208	216
ADGRB3	405	324	232	255
ADGRD1	0	0	0	0
ADGRD1	12	189	38	57
ADGRD1	48	36	76	62
ADGRD1	148	45	106	79
ADGRE1	105	16	57	51
ADGRE1	126	91	89	85
ADGRE1	71	83	77	88
ADGRE1	18	104	109	89
ADGRE2	40	106	94	109
ADGRE2	202	282	202	195
ADGRE2	278	156	287	223
ADGRE2	151	243	216	232
ADGRE3	62	43	97	74
ADGRE3	50	151	83	79
ADGRE3	68	65	94	91
ADGRE3	110	97	195	194
ADGRE5	8	34	70	54
ADGRE5	125	48	62	63
ADGRE5	25	59	59	69
ADGRE5	52	62	75	91
ADGRF1	149	80	107	82
ADGRF1	124	92	101	125
ADGRF1	105	180	167	140
ADGRF1	200	227	198	221
ADGRF2	179	140	166	136
ADGRF2	163	244	117	143
ADGRF2	456	447	285	253
ADGRF2	266	462	302	272
ADGRF3	66	178	84	86
ADGRF3	145	125	172	155
ADGRF3	258	360	247	220
ADGRF3	377	412	195	226
ADGRF4	145	66	78	58
ADGRF4	138	184	66	70
ADGRF4	158	116	70	95
ADGRF4	103	254	165	179
ADGRF5	141	184	116	136
ADGRF5	154	235	179	154
ADGRF5	80	333	272	269
ADGRF5	279	414	269	301
ADGRG1	136	132	56	83
ADGRG1	56	14	76	90
ADGRG1	96	108	72	116
ADGRG1	144	270	260	255
ADGRG2	36	57	61	92
ADGRG2	83	190	132	152
ADGRG2	123	279	193	158
ADGRG2	145	158	203	216
ADGRG3	152	239	157	172
ADGRG3	142	151	147	190
ADGRG3	93	190	210	212
ADGRG3	190	336	223	225
ADGRG4	51	48	84	74
ADGRG4	76	54	91	85
ADGRG4	83	16	71	87
ADGRG4	97	143	128	122
ADGRG5	73	45	103	79
ADGRG5	68	188	81	92
ADGRG5	100	108	115	141
ADGRG5	125	86	236	201
ADGRG6	9	92	44	42
ADGRG6	18	102	45	63
ADGRG6	111	297	124	115
ADGRG6	112	99	138	122
ADGRG7	107	204	148	159
ADGRG7	217	353	180	166
ADGRG7	259	360	332	296
ADGRG7	203	245	319	305
ADGRL1	13	38	46	45
ADGRL1	175	247	84	130
ADGRL1	101	271	173	191
ADGRL1	208	136	226	205
ADGRL2	21	20	19	24
ADGRL2	25	75	35	39
ADGRL2	124	23	67	72
ADGRL2	69	186	81	93
ADGRL3	161	109	100	120
ADGRL3	272	119	174	145
ADGRL3	138	205	150	146
ADGRL3	91	175	134	149
ADGRL4	48	145	89	97
ADGRL4	243	301	116	139
ADGRL4	129	190	132	170
ADGRL4	161	371	237	208
ADGRV1	49	60	128	101
ADGRV1	100	180	92	118
ADGRV1	122	130	114	147
ADGRV1	154	225	253	193
ADH1A	71	106	44	54
ADH1A	34	89	96	100
ADH1A	152	162	128	110
ADH1A	195	76	160	168
ADH1B	72	120	132	121
ADH1B	205	41	91	121
ADH1B	175	283	124	160
ADH1B	155	487	131	161
ADH1C	59	99	91	108
ADH1C	94	207	77	120
ADH1C	224	238	140	152
ADH1C	219	317	186	205
ADH4	142	37	87	74
ADH4	140	35	75	83
ADH4	194	59	69	89
ADH4	70	111	113	125
ADH5	31	110	46	52
ADH5	70	53	53	68
ADH5	80	115	88	111
ADH5	142	163	132	123
ADH6	276	276	375	277
ADH6	282	238	272	299
ADH6	464	401	442	351
ADH6	316	405	374	372
ADH7	33	91	52	87
ADH7	105	146	114	88
ADH7	73	188	105	104
ADH7	171	187	133	171
ADHFE1	17	75	22	13
ADHFE1	206	77	83	98
ADHFE1	361	138	123	146
ADHFE1	493	503	425	384
ADI1	141	70	60	51
ADI1	88	89	81	70
ADI1	67	101	160	126
ADI1	76	170	118	127
ADIG	21	41	28	30
ADIG	381	239	152	141
ADIG	205	54	159	157
ADIG	125	206	258	237
ADIPOQ	31	82	58	52
ADIPOQ	83	65	69	68
ADIPOQ	126	65	110	111
ADIPOQ	171	212	98	125
ADIPOR1	46	42	62	59
ADIPOR1	66	83	73	63
ADIPOR1	111	76	54	79
ADIPOR1	314	263	215	199
ADIPOR2	130	161	129	165
ADIPOR2	152	277	225	182
ADIPOR2	167	277	172	203
ADIPOR2	216	436	317	293
ADIRF	26	9	80	49
ADIRF	49	24	71	78
ADIRF	97	63	87	90
ADIRF	89	94	109	97
ADK	251	158	110	123
ADK	184	165	198	175
ADK	268	235	265	276
ADK	194	389	282	285
ADM	13	111	73	84
ADM	124	87	89	89
ADM	13	52	98	101
ADM	62	250	120	140
ADM2	116	159	135	108
ADM2	218	96	103	121
ADM2	287	189	252	236
ADM2	450	707	443	415
ADM5	0	0	1	6
ADM5	29	76	95	71
ADM5	160	184	188	194
ADM5	130	129	195	200
ADNP	164	58	71	70
ADNP	87	142	118	88
ADNP	155	132	180	177
ADNP	113	112	180	223
ADNP2	74	113	65	66
ADNP2	37	14	71	86
ADNP2	54	114	127	145
ADNP2	244	205	183	177
ADO	92	47	46	53
ADO	9	42	65	55
ADO	54	31	59	63
ADO	152	115	78	99
ADORA1	89	75	99	91
ADORA1	17	57	148	115
ADORA1	175	400	149	162
ADORA1	246	160	148	186
ADORA2A	59	38	71	82
ADORA2A	99	84	76	104
ADORA2A	109	124	102	117
ADORA2A	211	189	188	157
ADORA2B	0	0	0	0
ADORA2B	121	98	61	55
ADORA2B	324	233	219	196
ADORA2B	253	189	232	223
ADORA3	155	147	133	102
ADORA3	140	127	125	136
ADORA3	332	236	270	283
ADORA3	347	451	398	379
ADPGK	8	66	51	43
ADPGK	149	92	159	161
ADPGK	125	168	188	202
ADPGK	210	224	219	207
ADPRH	100	206	116	107
ADPRH	128	224	136	144
ADPRH	187	222	150	167
ADPRH	236	544	306	254
ADPRHL1	58	63	126	106
ADPRHL1	46	70	130	119
ADPRHL1	110	67	114	121
ADPRHL1	251	308	201	188
ADPRHL2	46	64	48	49
ADPRHL2	110	341	126	80
ADPRHL2	78	57	136	111
ADPRHL2	162	99	100	134
ADPRM	52	143	68	82
ADPRM	67	102	93	102
ADPRM	208	107	179	161
ADPRM	250	260	206	243
ADRA1A	129	130	69	87
ADRA1A	132	187	123	135
ADRA1A	314	348	306	277
ADRA1A	266	322	366	383
ADRA1B	37	155	88	66
ADRA1B	37	94	75	76
ADRA1B	210	90	101	122
ADRA1B	136	146	171	186
ADRA1D	27	74	35	29
ADRA1D	29	62	56	55
ADRA1D	34	93	75	103
ADRA1D	85	146	164	145
ADRA2A	92	163	64	79
ADRA2A	107	165	98	121
ADRA2A	263	271	210	198
ADRA2A	217	143	277	248
ADRA2B	283	298	303	222
ADRA2B	115	276	249	225
ADRA2B	316	332	261	247
ADRA2B	393	325	353	330
ADRA2C	98	77	33	32
ADRA2C	26	135	68	80
ADRA2C	104	94	155	127
ADRA2C	96	88	167	162
ADRB1	21	23	37	32
ADRB1	104	92	53	73
ADRB1	71	65	58	88
ADRB1	144	252	159	135
ADRB2	150	49	74	73
ADRB2	120	176	147	228
ADRB2	233	91	234	255
ADRB2	88	265	268	276
ADRB3	72	73	56	96
ADRB3	133	89	118	105
ADRB3	180	244	179	159
ADRB3	175	241	246	186
ADRBK1	66	100	58	55
ADRBK1	156	190	168	184
ADRBK1	107	96	249	200
ADRBK1	317	231	147	200
ADRBK2	137	126	164	101
ADRBK2	75	135	142	137
ADRBK2	198	231	141	162
ADRBK2	188	346	221	238
ADRM1	88	47	74	58
ADRM1	141	78	139	142
ADRM1	222	142	191	220
ADRM1	233	309	431	384
ADSL	51	97	56	46
ADSL	74	97	102	82
ADSL	149	75	65	82
ADSL	94	68	94	117
ADSS	39	80	63	36
ADSS	31	64	39	41
ADSS	93	74	70	70
ADSS	66	53	75	101
ADSSL1	170	69	129	126
ADSSL1	226	117	233	205
ADSSL1	79	254	237	214
ADSSL1	109	138	257	235
ADTRP	63	93	84	80
ADTRP	138	95	82	111
ADTRP	25	191	151	117
ADTRP	158	293	196	203
AEBP1	64	174	105	105
AEBP1	90	22	78	108
AEBP1	55	105	113	135
AEBP1	251	381	311	306
AEBP2	17	85	31	40
AEBP2	72	130	77	54
AEBP2	22	19	99	57
AEBP2	114	217	112	109
AEN	111	115	98	115
AEN	195	224	303	204
AEN	207	281	207	204
AEN	225	222	334	261
AES	37	67	57	51
AES	52	102	41	74
AES	40	109	45	79
AES	299	291	299	343
AFAP1	40	47	27	46
AFAP1	19	112	57	64
AFAP1	275	36	116	118
AFAP1	114	123	159	148
AFAP1L1	42	47	76	71
AFAP1L1	93	149	105	132
AFAP1L1	200	77	168	165
AFAP1L1	200	320	233	202
AFAP1L2	114	58	88	110
AFAP1L2	131	88	111	112
AFAP1L2	95	222	142	124
AFAP1L2	158	128	228	268
AFF1	35	149	127	89
AFF1	169	224	133	131
AFF1	116	169	169	141
AFF1	359	353	289	324
AFF2	126	58	113	88
AFF2	190	355	183	170
AFF2	208	183	180	178
AFF2	193	303	167	195
AFF3	66	103	93	65
AFF3	138	56	75	67
AFF3	35	133	101	75
AFF3	119	162	93	90
AFF4	10	5	85	43
AFF4	78	70	92	68
AFF4	144	101	209	208
AFF4	105	113	209	214
AFG3L2	224	311	175	131
AFG3L2	192	279	193	193
AFG3L2	537	767	208	223
AFG3L2	318	427	243	245
AFM	70	167	91	95
AFM	66	116	85	97
AFM	173	207	119	122
AFM	148	128	172	160
AFMID	36	85	105	66
AFMID	38	20	71	86
AFMID	87	13	123	102
AFMID	287	378	124	157
AFP	197	86	48	79
AFP	189	106	81	93
AFP	90	161	113	109
AFP	113	133	95	137
AFTPH	197	73	51	68
AFTPH	117	84	85	107
AFTPH	166	216	146	112
AFTPH	144	195	122	122
AGA	90	50	60	63
AGA	118	137	83	83
AGA	158	262	196	209
AGA	257	189	235	230
AGAP1	52	166	166	101
AGAP1	97	71	105	106
AGAP1	178	195	195	225
AGAP1	313	395	366	333
AGAP11	26	0	84	48
AGAP11	67	19	159	128
AGAP11	67	74	136	140
AGAP11	89	299	163	163
AGAP2	104	81	71	60
AGAP2	98	208	116	85
AGAP2	112	213	169	169
AGAP2	52	155	200	183
AGAP3	90	87	58	73
AGAP3	74	68	128	112
AGAP3	91	173	132	115
AGAP3	97	160	161	127
AGAP4	0	0	39	48
AGAP4	10	53	69	52
AGAP4	47	88	88	61
AGAP4	15	92	121	105
AGAP5	68	156	89	103
AGAP5	11	174	104	118
AGAP5	188	152	392	326
AGAP5	335	454	380	338
AGAP6	88	54	180	133
AGAP6	196	340	200	205
AGAP6	123	311	269	243
AGAP6	239	373	274	371
AGAP9	31	21	83	71
AGAP9	39	12	60	72
AGAP9	62	143	85	94
AGAP9	126	70	102	97
AGBL1	48	59	59	65
AGBL1	53	74	53	66
AGBL1	95	167	125	118
AGBL1	78	195	169	145
AGBL2	53	102	59	55
AGBL2	87	250	102	95
AGBL2	237	195	181	156
AGBL2	327	371	256	293
AGBL3	143	60	97	90
AGBL3	155	246	166	123
AGBL3	209	312	213	193
AGBL3	313	293	343	313
AGBL4	94	117	75	81
AGBL4	335	237	374	285
AGBL4	317	427	329	372
AGBL4	500	488	317	389
AGBL5	81	23	56	59
AGBL5	157	71	102	72
AGBL5	43	157	90	104
AGBL5	124	66	131	108
AGER	109	139	159	122
AGER	167	160	162	161
AGER	305	243	190	238
AGER	306	220	320	305
AGFG1	90	102	119	76
AGFG1	76	50	66	85
AGFG1	116	69	83	91
AGFG1	119	252	211	217
AGFG2	236	132	147	139
AGFG2	238	239	182	200
AGFG2	349	287	433	402
AGFG2	681	555	455	444
AGGF1	37	69	38	49
AGGF1	46	20	44	59
AGGF1	26	171	80	101
AGGF1	158	189	102	104
AGK	87	22	41	58
AGK	87	76	82	61
AGK	22	50	67	63
AGK	47	12	53	67
AGL	138	149	84	77
AGL	130	124	105	112
AGL	284	252	171	158
AGL	38	178	189	165
AGMAT	0	2	8	4
AGMAT	121	159	116	94
AGMAT	102	110	114	145
AGMAT	118	353	209	196
AGMO	98	26	67	59
AGMO	88	152	103	102
AGMO	250	139	89	111
AGMO	169	235	204	188
AGO1	46	83	88	83
AGO1	83	149	153	120
AGO1	301	177	191	185
AGO1	263	217	154	193
AGO2	157	16	127	137
AGO2	113	118	155	185
AGO2	125	179	206	217
AGO2	210	220	316	244
AGO3	66	111	58	55
AGO3	18	179	81	86
AGO3	171	262	124	124
AGO3	105	257	144	161
AGO4	180	57	77	81
AGO4	117	210	75	122
AGO4	226	101	143	160
AGO4	314	259	249	228
AGPAT1	101	238	112	118
AGPAT1	136	52	117	129
AGPAT1	86	219	117	132
AGPAT1	72	105	106	137
AGPAT2	54	9	42	36
AGPAT2	88	65	73	79
AGPAT2	14	113	78	86
AGPAT2	84	142	110	109
AGPAT3	77	71	77	101
AGPAT3	91	259	176	177
AGPAT3	208	272	172	203
AGPAT3	177	387	287	267
AGPAT4	20	204	79	91
AGPAT4	153	115	150	161
AGPAT4	264	190	160	198
AGPAT4	105	169	212	242
AGPAT5	90	258	127	125
AGPAT5	223	227	212	187
AGPAT5	384	418	242	238
AGPAT5	233	259	270	281
AGPAT6	60	140	67	67
AGPAT6	118	76	101	99
AGPAT6	122	45	134	126
AGPAT6	292	196	103	129
AGPAT9	30	96	45	51
AGPAT9	155	107	100	98
AGPAT9	253	152	158	159
AGPAT9	534	558	431	385
AGPS	97	63	62	58
AGPS	36	125	74	61
AGPS	39	101	92	91
AGPS	135	147	104	112
AGR2	64	18	54	73
AGR2	184	430	188	178
AGR2	224	178	160	181
AGR2	190	168	272	243
AGR3	115	47	74	73
AGR3	225	156	126	116
AGR3	142	168	97	142
AGR3	208	162	179	153
AGRN	21	149	90	78
AGRN	81	187	120	119
AGRN	123	193	199	223
AGRN	300	298	218	285
AGRP	126	154	113	114
AGRP	146	154	152	140
AGRP	135	278	204	161
AGRP	208	268	165	173
AGT	92	109	139	111
AGT	178	179	124	132
AGT	97	189	136	135
AGT	248	163	198	209
AGTPBP1	88	175	137	120
AGTPBP1	211	209	148	150
AGTPBP1	174	122	149	162
AGTPBP1	215	280	248	241
AGTR1	61	41	53	42
AGTR1	198	128	75	54
AGTR1	156	97	81	69
AGTR1	218	150	156	138
AGTR2	262	291	195	248
AGTR2	273	183	260	254
AGTR2	291	407	238	259
AGTR2	509	251	356	297
AGTRAP	111	133	100	76
AGTRAP	210	148	116	93
AGTRAP	124	139	127	98
AGTRAP	67	59	117	111
AGXT	83	60	61	79
AGXT	34	84	79	87
AGXT	54	113	105	95
AGXT	99	175	129	96
AGXT2	84	0	93	67
AGXT2	103	130	101	86
AGXT2	109	180	93	90
AGXT2	163	104	71	92
AHCTF1	39	160	90	61
AHCTF1	37	82	116	106
AHCTF1	226	162	255	192
AHCTF1	102	193	241	210
AHCY	56	113	69	65
AHCY	80	32	144	108
AHCY	74	45	144	123
AHCY	127	97	124	149
AHCYL1	107	211	65	54
AHCYL1	48	115	72	99
AHCYL1	276	181	132	135
AHCYL1	217	259	236	192
AHCYL2	101	45	103	122
AHCYL2	193	193	203	169
AHCYL2	204	233	206	177
AHCYL2	137	258	206	181
AHDC1	45	39	16	23
AHDC1	33	184	66	71
AHDC1	98	24	105	88
AHDC1	301	209	241	259
AHI1	63	84	42	66
AHI1	83	207	99	104
AHI1	207	287	188	231
AHI1	104	197	226	232
AHNAK	90	119	104	87
AHNAK	118	97	113	92
AHNAK	152	105	100	105
AHNAK	172	193	190	148
AHNAK2	14	57	18	32
AHNAK2	72	123	114	79
AHNAK2	75	54	81	99
AHNAK2	43	64	110	124
AHR	447	144	227	252
AHR	397	255	284	279
AHR	392	374	268	281
AHR	381	323	377	310
AHRR	25	82	106	76
AHRR	82	23	99	119
AHRR	145	202	200	185
AHRR	161	251	248	265
AHSA1	65	16	59	64
AHSA1	193	205	278	223
AHSA1	225	239	228	239
AHSA1	160	294	379	327
AHSA2	78	31	73	86
AHSA2	73	213	111	115
AHSA2	255	176	167	151
AHSA2	186	176	197	199
AHSG	25	77	50	74
AHSG	63	228	78	99
AHSG	92	163	139	107
AHSG	76	95	99	119
AHSP	61	74	64	68
AHSP	102	52	60	71
AHSP	76	121	78	107
AHSP	234	331	227	289
AICDA	0	0	0	0
AICDA	57	64	95	94
AICDA	131	251	150	198
AICDA	268	271	195	218
AIDA	133	79	150	166
AIDA	86	233	182	179
AIDA	401	452	217	229
AIDA	467	453	340	380
AIF1	84	87	82	82
AIF1	160	182	126	122
AIF1	217	147	102	124
AIF1	199	251	184	234
AIF1L	99	32	84	45
AIF1L	92	12	51	52
AIF1L	70	133	78	98
AIF1L	142	38	108	135
AIFM1	123	158	111	90
AIFM1	129	139	117	119
AIFM1	138	115	145	120
AIFM1	78	372	169	147
AIFM2	42	49	73	58
AIFM2	77	25	86	77
AIFM2	159	47	109	95
AIFM2	124	64	139	143
AIFM3	111	90	154	127
AIFM3	165	78	229	176
AIFM3	214	106	232	231
AIFM3	207	331	203	235
AIG1	22	63	54	51
AIG1	61	195	163	136
AIG1	67	88	141	138
AIG1	130	187	141	151
AIM1	143	74	93	105
AIM1	140	113	116	107
AIM1	154	94	124	111
AIM1	76	186	98	138
AIM1L	97	103	63	75
AIM1L	126	180	157	151
AIM1L	230	209	166	203
AIM1L	196	203	201	211
AIM2	152	123	87	76
AIM2	174	182	161	154
AIM2	214	160	195	161
AIM2	183	484	324	319
AIMP1	103	72	85	67
AIMP1	151	105	40	79
AIMP1	119	252	86	115
AIMP1	264	217	265	236
AIMP2	81	2	53	57
AIMP2	32	51	82	58
AIMP2	86	90	67	95
AIMP2	26	65	87	116
AIP	94	198	104	113
AIP	290	227	246	246
AIP	214	340	226	277
AIP	235	333	299	285
AIPL1	103	229	61	68
AIPL1	172	170	107	126
AIPL1	220	173	216	220
AIPL1	263	327	279	268
AIRE	0	0	0	0
AIRE	45	56	86	76
AIRE	132	112	84	88
AIRE	122	195	133	177
AJAP1	41	52	71	91
AJAP1	136	239	89	134
AJAP1	110	259	143	162
AJAP1	82	307	176	180
AJUBA	178	137	149	133
AJUBA	179	227	179	178
AJUBA	178	179	185	187
AJUBA	212	179	241	208
AK1	59	53	94	81
AK1	74	54	159	138
AK1	145	182	235	287
AK1	243	351	292	298
AK2	24	13	106	93
AK2	184	147	133	129
AK2	225	299	278	298
AK2	355	533	377	363
AK3	154	184	116	111
AK3	90	309	117	128
AK3	78	94	121	143
AK3	232	161	258	249
AK4	146	224	177	166
AK4	160	253	166	177
AK4	258	409	249	263
AK4	314	275	268	276
AK5	80	25	64	65
AK5	117	36	59	83
AK5	66	126	95	109
AK5	231	96	111	113
AK6	46	61	69	68
AK6	78	18	89	90
AK6	47	39	76	97
AK6	77	113	99	107
AK7	113	21	83	71
AK7	140	88	57	73
AK7	121	165	70	97
AK7	268	187	196	150
AK8	32	0	40	55
AK8	123	27	29	57
AK8	55	80	74	89
AK8	174	66	119	98
AK9	161	143	115	131
AK9	119	222	179	157
AK9	311	366	248	263
AK9	398	341	393	390
AKAP1	105	68	110	70
AKAP1	75	410	119	110
AKAP1	100	149	106	112
AKAP1	114	164	123	131
AKAP10	327	205	206	215
AKAP10	237	280	251	236
AKAP10	287	266	235	252
AKAP10	318	216	369	293
AKAP11	75	20	47	56
AKAP11	68	167	81	65
AKAP11	88	55	93	87
AKAP11	112	48	90	88
AKAP12	50	15	43	61
AKAP12	45	17	115	84
AKAP12	117	56	151	118
AKAP12	39	165	157	142
AKAP13	64	69	116	105
AKAP13	184	62	139	143
AKAP13	196	221	183	229
AKAP13	156	312	295	272
AKAP14	159	303	181	185
AKAP14	213	182	139	195
AKAP14	251	245	330	261
AKAP14	229	240	414	329
AKAP17A	293	191	212	203
AKAP17A	371	516	263	283
AKAP17A	369	292	364	332
AKAP17A	312	407	426	368
AKAP2	181	59	77	100
AKAP2	68	152	123	101
AKAP2	147	132	130	129
[truncated: 63,535 more rows]
