# Supplementary material for: Genome-wide CRISPR screen identifies ELP5 as a determinant of gemcitabine sensitivity in gallbladder cancer
Source: Nat Commun. 2019 Dec 2;10:5492. doi: 10.1038/s41467-019-13420-x (PMC6889377; doi:10.1038/s41467-019-13420-x)
Supplement: Supplementary file 5 — Supplementary Data 2 [file 41467_2019_13420_MOESM5_ESM.xlsx]

## Sheet: GSEA
NAME	SIZE	ES	NES	NOM p-val	FDR q-val	FWER p-val	RANK AT MAX	LEADING EDGE
ROSTY_CERVICAL_CANCER_PROLIFERATION_CLUSTER	137	0.671218	3.04487	0	0	0	5149	tags=74%, list=25%, signal=98%
HECKER_IFNB1_TARGETS	93	0.688084	2.92421	0	0	0	3027	tags=52%, list=15%, signal=60%
SANA_RESPONSE_TO_IFNG_UP	76	0.691259	2.80793	0	0	0	3025	tags=57%, list=15%, signal=66%
BROWNE_INTERFERON_RESPONSIVE_GENES	67	0.697655	2.79361	0	0	0	1853	tags=51%, list=9%, signal=56%
SOTIRIOU_BREAST_CANCER_GRADE_1_VS_3_UP	145	0.623436	2.76332	0	0	0	2731	tags=50%, list=13%, signal=57%
KOBAYASHI_EGFR_SIGNALING_24HR_DN	244	0.560199	2.69882	0	0	0	4585	tags=55%, list=22%, signal=69%
ZHANG_INTERFERON_RESPONSE	23	0.86412	2.68028	0	0	0	1080	tags=65%, list=5%, signal=69%
MOSERLE_IFNA_RESPONSE	31	0.80502	2.67989	0	0	0	636	tags=61%, list=3%, signal=63%
ZHOU_CELL_CYCLE_GENES_IN_IR_RESPONSE_24HR	122	0.602561	2.65254	0	0	0	4675	tags=62%, list=23%, signal=80%
ANASTASSIOU_MULTICANCER_INVASIVENESS_SIGNATURE	63	0.677145	2.6386	0	0	0	6298	tags=90%, list=31%, signal=130%
ZHOU_CELL_CYCLE_GENES_IN_IR_RESPONSE_6HR	82	0.638664	2.63245	0	0	0	3034	tags=52%, list=15%, signal=61%
CHANG_CYCLING_GENES	142	0.580959	2.62452	0	0	0	3235	tags=49%, list=16%, signal=58%
TANG_SENESCENCE_TP53_TARGETS_DN	56	0.669749	2.59373	0	0	0	4644	tags=64%, list=23%, signal=83%
ZHAN_MULTIPLE_MYELOMA_PR_UP	44	0.713289	2.59008	0	0	0	3205	tags=64%, list=16%, signal=75%
FARMER_BREAST_CANCER_CLUSTER_1	43	0.713659	2.58341	0	0	0	4442	tags=72%, list=22%, signal=92%
KANG_DOXORUBICIN_RESISTANCE_UP	53	0.679502	2.57305	0	0	0	3614	tags=58%, list=18%, signal=71%
CROONQUIST_IL6_DEPRIVATION_DN	98	0.611142	2.56897	0	0	0	5114	tags=64%, list=25%, signal=85%
WHITEFORD_PEDIATRIC_CANCER_MARKERS	114	0.58103	2.56214	0	0	0	4425	tags=56%, list=22%, signal=71%
POOLA_INVASIVE_BREAST_CANCER_UP	282	0.522378	2.55772	0	0	0	4993	tags=55%, list=24%, signal=72%
WU_APOPTOSIS_BY_CDKN1A_VIA_TP53	54	0.674302	2.55399	0	0	0	2655	tags=52%, list=13%, signal=59%
WIELAND_UP_BY_HBV_INFECTION	100	0.597048	2.54704	0	0	0	4684	tags=65%, list=23%, signal=84%
REACTOME_INTERFERON_ALPHA_BETA_SIGNALING	62	0.660994	2.53763	0	0	0	1935	tags=39%, list=9%, signal=43%
DUTERTRE_ESTRADIOL_RESPONSE_24HR_UP	316	0.503154	2.52728	0	0	0	4849	tags=53%, list=24%, signal=68%
KONG_E2F3_TARGETS	95	0.597974	2.52208	0	0	0	5149	tags=63%, list=25%, signal=84%
EINAV_INTERFERON_SIGNATURE_IN_CANCER	26	0.797902	2.52192	0	0	0	1731	tags=69%, list=8%, signal=76%
UROSEVIC_RESPONSE_TO_IMIQUIMOD	23	0.803259	2.52025	0	0	0	2180	tags=74%, list=11%, signal=83%
SEITZ_NEOPLASTIC_TRANSFORMATION_BY_8P_DELETION_UP	73	0.624769	2.51906	0	0	0	3492	tags=53%, list=17%, signal=64%
HOFFMANN_LARGE_TO_SMALL_PRE_BII_LYMPHOCYTE_UP	160	0.541007	2.50064	0	0	0	4920	tags=56%, list=24%, signal=73%
BENPORATH_PROLIFERATION	138	0.556511	2.49427	0	0	0	5233	tags=62%, list=26%, signal=82%
LEE_EARLY_T_LYMPHOCYTE_UP	101	0.580633	2.49214	0	0	0	2731	tags=46%, list=13%, signal=52%
NAKAYAMA_SOFT_TISSUE_TUMORS_PCA2_UP	87	0.605711	2.47903	0	0	0	2732	tags=53%, list=13%, signal=61%
EGUCHI_CELL_CYCLE_RB1_TARGETS	23	0.796085	2.47173	0	0	0	2525	tags=74%, list=12%, signal=84%
SONG_TARGETS_OF_IE86_CMV_PROTEIN	59	0.636525	2.46956	0	0	0	2525	tags=42%, list=12%, signal=48%
BOSCO_INTERFERON_INDUCED_ANTIVIRAL_MODULE	74	0.614416	2.46714	0	0	0	3484	tags=53%, list=17%, signal=63%
GRAHAM_CML_DIVIDING_VS_NORMAL_QUIESCENT_UP	177	0.533533	2.4436	0	0	0	5012	tags=58%, list=25%, signal=76%
ZHANG_TLX_TARGETS_DN	88	0.579967	2.43983	0	0	0	3591	tags=53%, list=18%, signal=65%
CROONQUIST_NRAS_SIGNALING_DN	72	0.602368	2.43292	0	0	0	5114	tags=69%, list=25%, signal=92%
BOWIE_RESPONSE_TO_TAMOXIFEN	18	0.822783	2.4317	0	0	0	1731	tags=72%, list=8%, signal=79%
TAKEDA_TARGETS_OF_NUP98_HOXA9_FUSION_3D_UP	170	0.520599	2.40973	0	0	0	2316	tags=32%, list=11%, signal=36%
RADAEVA_RESPONSE_TO_IFNA1_UP	52	0.629822	2.4027	0	0	0	1852	tags=50%, list=9%, signal=55%
REICHERT_MITOSIS_LIN9_TARGETS	28	0.738014	2.4017	0	0	0	5084	tags=93%, list=25%, signal=123%
FURUKAWA_DUSP6_TARGETS_PCI35_DN	67	0.598016	2.39958	0	0	0	4892	tags=67%, list=24%, signal=88%
ZHU_CMV_8_HR_UP	47	0.645812	2.39207	0	0	0	3519	tags=57%, list=17%, signal=69%
STAMBOLSKY_TARGETS_OF_MUTATED_TP53_DN	46	0.66647	2.39207	0	0	0	2265	tags=43%, list=11%, signal=49%
RHODES_UNDIFFERENTIATED_CANCER	68	0.58671	2.36055	0	2.75423e-05	0.001	4920	tags=65%, list=24%, signal=85%
GRAHAM_NORMAL_QUIESCENT_VS_NORMAL_DIVIDING_DN	86	0.56827	2.35976	0	2.69435e-05	0.001	5114	tags=65%, list=25%, signal=86%
GAVIN_FOXP3_TARGETS_CLUSTER_P6	90	0.564353	2.35731	0	2.63702e-05	0.001	3623	tags=50%, list=18%, signal=61%
DAUER_STAT3_TARGETS_DN	50	0.625053	2.34416	0	2.58209e-05	0.001	2183	tags=50%, list=11%, signal=56%
BENNETT_SYSTEMIC_LUPUS_ERYTHEMATOSUS	31	0.697824	2.34024	0	2.52939e-05	0.001	1247	tags=48%, list=6%, signal=51%
ZHANG_TLX_TARGETS_60HR_DN	267	0.478971	2.33639	0	2.4788e-05	0.001	3614	tags=40%, list=18%, signal=48%
SANA_TNF_SIGNALING_UP	82	0.5686	2.33573	0	2.4302e-05	0.001	1753	tags=34%, list=9%, signal=37%
CHIANG_LIVER_CANCER_SUBCLASS_PROLIFERATION_UP	169	0.500038	2.32063	0	2.38346e-05	0.001	3205	tags=40%, list=16%, signal=47%
ODONNELL_TFRC_TARGETS_DN	128	0.51692	2.30885	0	4.58457e-05	0.002	3209	tags=41%, list=16%, signal=49%
WHITFIELD_CELL_CYCLE_LITERATURE	44	0.629742	2.29699	0	4.49967e-05	0.002	3232	tags=61%, list=16%, signal=73%
MOLENAAR_TARGETS_OF_CCND1_AND_CDK4_DN	54	0.603377	2.28119	0	0.000109892	0.005	4234	tags=61%, list=21%, signal=77%
FERREIRA_EWINGS_SARCOMA_UNSTABLE_VS_STABLE_UP	157	0.499836	2.27849	0	0.00010793	0.005	5065	tags=54%, list=25%, signal=71%
FERRANDO_TAL1_NEIGHBORS	21	0.748481	2.27171	0	0.000106036	0.005	2424	tags=62%, list=12%, signal=70%
WINNEPENNINCKX_MELANOMA_METASTASIS_UP	155	0.494592	2.26883	0	0.000104208	0.005	5012	tags=51%, list=25%, signal=67%
KEGG_DNA_REPLICATION	36	0.648783	2.26808	0	0.000102442	0.005	3997	tags=56%, list=20%, signal=69%
ISHIDA_E2F_TARGETS	51	0.594503	2.2622	0	0.000120864	0.006	4644	tags=57%, list=23%, signal=73%
REACTOME_DNA_STRAND_ELONGATION	30	0.68033	2.2501	0	0.000138975	0.007	3997	tags=63%, list=20%, signal=79%
MORI_PRE_BI_LYMPHOCYTE_UP	80	0.547985	2.24162	0	0.000157015	0.008	5142	tags=60%, list=25%, signal=80%
CHEMNITZ_RESPONSE_TO_PROSTAGLANDIN_E2_UP	138	0.499528	2.23992	0	0.000154523	0.008	3267	tags=38%, list=16%, signal=45%
REACTOME_INTERFERON_SIGNALING	154	0.482876	2.2293	0	0.000171534	0.009	4207	tags=42%, list=21%, signal=52%
SCIAN_CELL_CYCLE_TARGETS_OF_TP53_AND_TP73_DN	22	0.72749	2.22204	0	0.000187232	0.01	4585	tags=82%, list=22%, signal=105%
FARMER_BREAST_CANCER_CLUSTER_2	33	0.651257	2.21472	0	0.000184395	0.01	2731	tags=55%, list=13%, signal=63%
ICHIBA_GRAFT_VERSUS_HOST_DISEASE_D7_UP	105	0.513738	2.20581	0	0.000199891	0.011	4149	tags=47%, list=20%, signal=58%
LI_WILMS_TUMOR_VS_FETAL_KIDNEY_1_DN	161	0.481796	2.19514	0	0.000233598	0.013	4920	tags=47%, list=24%, signal=62%
FLECHNER_BIOPSY_KIDNEY_TRANSPLANT_REJECTED_VS_OK_UP	87	0.522705	2.19486	0	0.000230213	0.013	5846	tags=57%, list=29%, signal=80%
SHEDDEN_LUNG_CANCER_POOR_SURVIVAL_A6	436	0.422769	2.17834	0	0.000313974	0.018	3614	tags=36%, list=18%, signal=43%
REACTOME_INTERFERON_GAMMA_SIGNALING	60	0.567543	2.17648	0	0.000309552	0.018	4339	tags=55%, list=21%, signal=70%
SMID_BREAST_CANCER_LUMINAL_A_DN	18	0.74369	2.17627	0	0.000305253	0.018	4257	tags=83%, list=21%, signal=105%
BURTON_ADIPOGENESIS_3	101	0.511781	2.17623	0	0.000301071	0.018	3317	tags=47%, list=16%, signal=55%
YU_MYC_TARGETS_UP	40	0.602286	2.17336	0	0.000313109	0.019	3995	tags=58%, list=20%, signal=71%
WALLACE_PROSTATE_CANCER_RACE_UP	284	0.435931	2.16254	0	0.000375027	0.023	5284	tags=46%, list=26%, signal=61%
SCHUETZ_BREAST_CANCER_DUCTAL_INVASIVE_UP	342	0.42808	2.14943	0	0.000483977	0.03	6482	tags=58%, list=32%, signal=83%
SARRIO_EPITHELIAL_MESENCHYMAL_TRANSITION_UP	171	0.46109	2.14662	0	0.000477692	0.03	4735	tags=45%, list=23%, signal=58%
FARMER_BREAST_CANCER_CLUSTER_4	19	0.712268	2.13805	0	0.000518317	0.033	5737	tags=95%, list=28%, signal=132%
REACTOME_DNA_REPLICATION	185	0.45549	2.13392	0	0.000558155	0.036	5185	tags=50%, list=25%, signal=67%
LY_AGING_OLD_DN	56	0.567812	2.13329	0	0.000551178	0.036	4785	tags=54%, list=23%, signal=70%
CREIGHTON_ENDOCRINE_THERAPY_RESISTANCE_2	407	0.418235	2.13282	0	0.000544373	0.036	4213	tags=40%, list=21%, signal=49%
LIANG_SILENCED_BY_METHYLATION_2	52	0.55907	2.12587	0	0.00058307	0.039	4174	tags=58%, list=20%, signal=72%
BOWIE_RESPONSE_TO_EXTRACELLULAR_MATRIX	17	0.746581	2.12518	0	0.000576045	0.039	1731	tags=59%, list=8%, signal=64%
FINETTI_BREAST_CANCER_KINOME_RED	16	0.737256	2.12098	0	0.000613368	0.042	5114	tags=94%, list=25%, signal=125%
VANTVEER_BREAST_CANCER_METASTASIS_DN	114	0.487069	2.11869	0	0.00062058	0.043	4842	tags=50%, list=24%, signal=65%
GRAHAM_CML_QUIESCENT_VS_NORMAL_QUIESCENT_UP	82	0.515497	2.11715	0	0.000671308	0.047	2701	tags=35%, list=13%, signal=41%
KAMMINGA_EZH2_TARGETS	41	0.588554	2.11586	0	0.000677217	0.048	2581	tags=41%, list=13%, signal=47%
AMUNDSON_GAMMA_RADIATION_RESPONSE	40	0.587899	2.11024	0	0.000752132	0.053	5149	tags=65%, list=25%, signal=87%
DER_IFN_BETA_RESPONSE_UP	102	0.490215	2.10711	0	0.000743681	0.053	1475	tags=28%, list=7%, signal=30%
TURASHVILI_BREAST_DUCTAL_CARCINOMA_VS_LOBULAR_NORMAL_UP	73	0.518093	2.10521	0	0.000762909	0.055	2750	tags=41%, list=13%, signal=47%
ODONNELL_TARGETS_OF_MYC_AND_TFRC_DN	45	0.569931	2.10329	0	0.000768387	0.056	4730	tags=60%, list=23%, signal=78%
KRASNOSELSKAYA_ILF3_TARGETS_UP	38	0.586603	2.10309	0	0.000760035	0.056	2971	tags=45%, list=15%, signal=52%
ZHANG_TLX_TARGETS_36HR_DN	184	0.451786	2.10137	0	0.000778468	0.058	4644	tags=45%, list=23%, signal=58%
HAN_JNK_SINGALING_UP	35	0.600329	2.10119	0	0.000770186	0.058	2854	tags=46%, list=14%, signal=53%
CROONQUIST_NRAS_VS_STROMAL_STIMULATION_DN	99	0.488596	2.09432	0	0.000814088	0.061	5374	tags=54%, list=26%, signal=72%
LY_AGING_MIDDLE_DN	16	0.730408	2.08601	0	0.000996962	0.075	4785	tags=81%, list=23%, signal=106%
CHICAS_RB1_TARGETS_GROWING	234	0.433161	2.0816	0	0.00103765	0.078	5027	tags=45%, list=25%, signal=59%
BIOCARTA_NKT_PATHWAY	29	0.623574	2.07711	0	0.00113938	0.087	5908	tags=69%, list=29%, signal=97%
SMIRNOV_RESPONSE_TO_IR_6HR_DN	110	0.477515	2.06922	0	0.0013514	0.104	5005	tags=48%, list=24%, signal=63%
THUM_MIR21_TARGETS_HEART_DISEASE_UP	16	0.712084	2.06714	0	0.00135028	0.105	3875	tags=75%, list=19%, signal=92%
REACTOME_ACTIVATION_OF_THE_PRE_REPLICATIVE_COMPLEX	30	0.620904	2.06476	0	0.00137327	0.108	4473	tags=70%, list=22%, signal=89%
MAHADEVAN_RESPONSE_TO_MP470_UP	19	0.703059	2.06345	0	0.00135981	0.108	743	tags=42%, list=4%, signal=44%
TAKEDA_TARGETS_OF_NUP98_HOXA9_FUSION_8D_UP	149	0.451126	2.06188	0	0.00138264	0.111	3983	tags=38%, list=19%, signal=47%
LY_AGING_PREMATURE_DN	30	0.615299	2.06172	0	0.00136935	0.111	4785	tags=57%, list=23%, signal=74%
ALTEMEIER_RESPONSE_TO_LPS_WITH_MECHANICAL_VENTILATION	127	0.46732	2.06134	0	0.00136804	0.112	4417	tags=45%, list=22%, signal=57%
LINDGREN_BLADDER_CANCER_CLUSTER_1_DN	368	0.406219	2.05762	0	0.00148287	0.12	4433	tags=40%, list=22%, signal=51%
KUROZUMI_RESPONSE_TO_ONCOCYTIC_VIRUS_AND_CYCLIC_RGD	21	0.672725	2.05296	0	0.00154932	0.127	5209	tags=71%, list=25%, signal=96%
RUIZ_TNC_TARGETS_DN	138	0.455617	2.05194	0	0.00154656	0.128	4826	tags=46%, list=24%, signal=59%
BLUM_RESPONSE_TO_SALIRASIB_DN	338	0.407936	2.05084	0	0.00155465	0.13	4644	tags=43%, list=23%, signal=54%
TURASHVILI_BREAST_DUCTAL_CARCINOMA_VS_DUCTAL_NORMAL_UP	43	0.559528	2.04877	0	0.0015844	0.133	3212	tags=51%, list=16%, signal=61%
VECCHI_GASTRIC_CANCER_EARLY_UP	396	0.40646	2.04623	0	0.00164761	0.14	4083	tags=37%, list=20%, signal=45%
SMID_BREAST_CANCER_RELAPSE_IN_PLEURA_DN	26	0.628146	2.0457	0	0.00164361	0.141	3260	tags=58%, list=16%, signal=69%
SLEBOS_HEAD_AND_NECK_CANCER_WITH_HPV_UP	80	0.494457	2.04368	0	0.00165064	0.143	4545	tags=50%, list=22%, signal=64%
REACTOME_EXTENSION_OF_TELOMERES	27	0.626708	2.04335	0	0.00164687	0.144	3997	tags=56%, list=20%, signal=69%
DER_IFN_ALPHA_RESPONSE_UP	74	0.508722	2.04159	0	0.00168627	0.149	1326	tags=31%, list=6%, signal=33%
CROMER_TUMORIGENESIS_UP	62	0.524706	2.0408	0	0.00170357	0.152	3007	tags=45%, list=15%, signal=53%
NIKOLSKY_BREAST_CANCER_17Q11_Q21_AMPLICON	130	0.454971	2.03768	0	0.00174071	0.157	4235	tags=39%, list=21%, signal=49%
TAKEDA_TARGETS_OF_NUP98_HOXA9_FUSION_10D_UP	181	0.433877	2.03426	0	0.00187247	0.17	2521	tags=30%, list=12%, signal=34%
GRANDVAUX_IRF3_TARGETS_UP	15	0.726538	2.03236	0	0.00187721	0.172	575	tags=53%, list=3%, signal=55%
VECCHI_GASTRIC_CANCER_ADVANCED_VS_EARLY_UP	168	0.439773	2.02803	0	0.0019544	0.18	5134	tags=48%, list=25%, signal=64%
REACTOME_CHROMOSOME_MAINTENANCE	117	0.467272	2.02669	0	0.00193825	0.18	4450	tags=48%, list=22%, signal=61%
BOSCO_TH1_CYTOTOXIC_MODULE	111	0.465182	2.01592	0	0.00217435	0.202	4414	tags=41%, list=22%, signal=53%
KAUFFMANN_MELANOMA_RELAPSE_UP	59	0.517069	2.00497	0	0.00247634	0.225	5059	tags=58%, list=25%, signal=76%
WEST_ADRENOCORTICAL_TUMOR_MARKERS_UP	21	0.668668	2.00351	0	0.00252501	0.23	2138	tags=48%, list=10%, signal=53%
REACTOME_LAGGING_STRAND_SYNTHESIS	19	0.661918	2.0032	0.00419287	0.00250481	0.23	3997	tags=58%, list=20%, signal=72%
TURASHVILI_BREAST_LOBULAR_CARCINOMA_VS_DUCTAL_NORMAL_UP	67	0.50052	1.99975	0	0.00264172	0.241	5664	tags=60%, list=28%, signal=82%
MORI_IMMATURE_B_LYMPHOCYTE_DN	90	0.480602	1.99968	0	0.00262092	0.241	5012	tags=57%, list=25%, signal=75%
REACTOME_MITOTIC_M_M_G1_PHASES	165	0.43533	1.99894	0	0.00262945	0.244	5185	tags=49%, list=25%, signal=65%
STEIN_ESRRA_TARGETS_RESPONSIVE_TO_ESTROGEN_DN	40	0.552073	1.99641	0	0.002724	0.256	4936	tags=58%, list=24%, signal=76%
FOURNIER_ACINAR_DEVELOPMENT_LATE_DN	21	0.647372	1.99466	0	0.00279774	0.264	4289	tags=52%, list=21%, signal=66%
LE_EGR2_TARGETS_UP	107	0.458905	1.9903	0	0.00295317	0.278	4871	tags=53%, list=24%, signal=70%
ZHU_CMV_ALL_UP	120	0.453483	1.98557	0	0.00315571	0.298	3555	tags=41%, list=17%, signal=49%
NIKOLSKY_BREAST_CANCER_12Q24_AMPLICON	15	0.716749	1.97493	0	0.0035375	0.323	3109	tags=53%, list=15%, signal=63%
REACTOME_GENERATION_OF_SECOND_MESSENGER_MOLECULES	27	0.602828	1.97226	0	0.00363012	0.332	5752	tags=70%, list=28%, signal=98%
CHANG_IMMORTALIZED_BY_HPV31_DN	63	0.508077	1.97016	0	0.00372239	0.344	2971	tags=37%, list=15%, signal=43%
SU_TESTIS	73	0.494456	1.96821	0	0.00380367	0.352	3588	tags=36%, list=18%, signal=43%
WANG_RESPONSE_TO_GSK3_INHIBITOR_SB216763_DN	345	0.390526	1.96703	0	0.00386677	0.357	5238	tags=43%, list=26%, signal=57%
JECHLINGER_EPITHELIAL_TO_MESENCHYMAL_TRANSITION_UP	70	0.489438	1.96586	0	0.00385641	0.359	5814	tags=60%, list=28%, signal=84%
TURASHVILI_BREAST_LOBULAR_CARCINOMA_VS_LOBULAR_NORMAL_DN	72	0.486103	1.96526	0	0.00388127	0.364	3950	tags=49%, list=19%, signal=60%
BIOCARTA_DC_PATHWAY	22	0.628636	1.96392	0	0.0038965	0.367	4147	tags=45%, list=20%, signal=57%
GOLDRATH_ANTIGEN_RESPONSE	340	0.388324	1.9607	0	0.00401648	0.376	3744	tags=35%, list=18%, signal=42%
LINDGREN_BLADDER_CANCER_CLUSTER_3_UP	316	0.392107	1.95995	0	0.00404004	0.38	4191	tags=38%, list=20%, signal=47%
FRASOR_RESPONSE_TO_SERM_OR_FULVESTRANT_DN	50	0.512775	1.95979	0	0.00401179	0.38	2968	tags=40%, list=15%, signal=47%
SHEPARD_BMYB_TARGETS	70	0.48384	1.95947	0	0.00398393	0.38	4826	tags=50%, list=24%, signal=65%
SMID_BREAST_CANCER_RELAPSE_IN_BRAIN_UP	39	0.547963	1.95944	0	0.00395646	0.38	2766	tags=44%, list=14%, signal=50%
KEGG_ALLOGRAFT_REJECTION	37	0.561403	1.95747	0	0.00408841	0.392	4669	tags=54%, list=23%, signal=70%
KEGG_LEISHMANIA_INFECTION	71	0.482011	1.95734	0	0.00407747	0.394	4734	tags=48%, list=23%, signal=62%
REACTOME_ACTIVATION_OF_ATR_IN_RESPONSE_TO_REPLICATION_STRESS	35	0.5672	1.95555	0	0.00415801	0.401	4473	tags=63%, list=22%, signal=80%
HELLER_SILENCED_BY_METHYLATION_UP	276	0.398347	1.95484	0	0.00415442	0.403	3232	tags=29%, list=16%, signal=34%
RIZ_ERYTHROID_DIFFERENTIATION	74	0.477327	1.95187	0	0.00429865	0.416	2841	tags=35%, list=14%, signal=41%
MCLACHLAN_DENTAL_CARIES_UP	247	0.404065	1.95034	0	0.0043358	0.42	5583	tags=49%, list=27%, signal=66%
REACTOME_TELOMERE_MAINTENANCE	75	0.48141	1.94606	0	0.0045017	0.437	3997	tags=45%, list=20%, signal=56%
FISCHER_G2_M_CELL_CYCLE	225	0.41048	1.94186	0	0.0046981	0.451	4826	tags=47%, list=24%, signal=60%
KRASNOSELSKAYA_ILF3_TARGETS_DN	44	0.533856	1.94162	0	0.00468384	0.453	4154	tags=52%, list=20%, signal=65%
REACTOME_DEPOSITION_OF_NEW_CENPA_CONTAINING_NUCLEOSOMES_AT_THE_CENTROMERE	61	0.491936	1.93902	0	0.00473358	0.46	3657	tags=46%, list=18%, signal=56%
KIM_GLIS2_TARGETS_UP	84	0.466847	1.93737	0	0.00478961	0.468	4858	tags=49%, list=24%, signal=64%
BHATTACHARYA_EMBRYONIC_STEM_CELL	87	0.463315	1.93724	0	0.00477464	0.468	4920	tags=45%, list=24%, signal=59%
REACTOME_KINESINS	24	0.617278	1.937	0	0.00476046	0.469	3502	tags=50%, list=17%, signal=60%
BOYAULT_LIVER_CANCER_SUBCLASS_G123_UP	44	0.529536	1.93597	0	0.00480768	0.474	4879	tags=57%, list=24%, signal=74%
PUJANA_BREAST_CANCER_WITH_BRCA1_MUTATED_UP	56	0.502071	1.93558	0.00231481	0.00480113	0.475	4737	tags=52%, list=23%, signal=67%
VANTVEER_BREAST_CANCER_ESR1_DN	229	0.401394	1.93457	0	0.00482485	0.478	4092	tags=38%, list=20%, signal=46%
MORI_LARGE_PRE_BII_LYMPHOCYTE_UP	84	0.466547	1.93427	0	0.00484072	0.482	5142	tags=52%, list=25%, signal=70%
WIERENGA_STAT5A_TARGETS_GROUP2	58	0.489453	1.90806	0	0.00662031	0.585	4402	tags=45%, list=22%, signal=57%
NIKOLSKY_BREAST_CANCER_8P12_P11_AMPLICON	54	0.492981	1.90784	0	0.00659483	0.586	3182	tags=43%, list=16%, signal=50%
REACTOME_CELL_CYCLE_MITOTIC	305	0.384314	1.90435	0	0.00683103	0.598	5185	tags=45%, list=25%, signal=59%
REACTOME_MITOTIC_PROMETAPHASE	83	0.463881	1.90414	0	0.00681273	0.599	4292	tags=46%, list=21%, signal=58%
PEART_HDAC_PROLIFERATION_CLUSTER_DN	75	0.467383	1.90295	0	0.00684469	0.602	4200	tags=39%, list=21%, signal=48%
REACTOME_CELL_CYCLE	396	0.37486	1.90074	0	0.00700865	0.612	5142	tags=44%, list=25%, signal=58%
NADLER_OBESITY_UP	60	0.484778	1.89611	0	0.00739554	0.64	5292	tags=53%, list=26%, signal=72%
OKAWA_NEUROBLASTOMA_1P36_31_DELETION	22	0.615505	1.89075	0.0045045	0.00777914	0.658	4779	tags=64%, list=23%, signal=83%
SENGUPTA_NASOPHARYNGEAL_CARCINOMA_UP	285	0.384648	1.88942	0	0.00784107	0.664	4984	tags=42%, list=24%, signal=55%
GREENBAUM_E2A_TARGETS_UP	33	0.564979	1.88865	0.00223214	0.00785935	0.666	2550	tags=48%, list=12%, signal=55%
BOHN_PRIMARY_IMMUNODEFICIENCY_SYNDROM_UP	45	0.521391	1.88745	0	0.0078919	0.671	4269	tags=44%, list=21%, signal=56%
MARKEY_RB1_ACUTE_LOF_DN	222	0.390401	1.87821	0	0.00872056	0.718	3871	tags=36%, list=19%, signal=43%
GRAESSMANN_RESPONSE_TO_MC_AND_SERUM_DEPRIVATION_UP	206	0.399129	1.87811	0	0.00867765	0.719	4160	tags=35%, list=20%, signal=44%
BASAKI_YBX1_TARGETS_UP	274	0.385412	1.87786	0	0.00867023	0.719	5176	tags=44%, list=25%, signal=58%
MISSIAGLIA_REGULATED_BY_METHYLATION_DN	117	0.432416	1.87339	0	0.00898969	0.733	4900	tags=50%, list=24%, signal=65%
REACTOME_IMMUNOREGULATORY_INTERACTIONS_BETWEEN_A_LYMPHOID_AND_A_NON_LYMPHOID_CELL	64	0.477246	1.87121	0	0.00911914	0.742	5854	tags=48%, list=29%, signal=68%
KEGG_HOMOLOGOUS_RECOMBINATION	28	0.571495	1.86548	0	0.00963536	0.762	3960	tags=43%, list=19%, signal=53%
SHIPP_DLBCL_VS_FOLLICULAR_LYMPHOMA_UP	44	0.51861	1.86283	0.00224215	0.00986924	0.774	6338	tags=61%, list=31%, signal=89%
FOURNIER_ACINAR_DEVELOPMENT_LATE_2	270	0.37933	1.86231	0	0.00987562	0.778	4863	tags=43%, list=24%, signal=55%
WALLACE_JAK2_TARGETS_UP	26	0.577674	1.84848	0.0046729	0.011405	0.821	2992	tags=35%, list=15%, signal=40%
REACTOME_SYNTHESIS_OF_DNA	90	0.437048	1.84143	0	0.012196	0.844	4720	tags=46%, list=23%, signal=59%
RHODES_CANCER_META_SIGNATURE	64	0.461619	1.84071	0	0.0122167	0.845	4691	tags=42%, list=23%, signal=55%
JAEGER_METASTASIS_UP	44	0.508217	1.83877	0.00226244	0.0123953	0.848	2768	tags=45%, list=14%, signal=52%
REN_BOUND_BY_E2F	61	0.473584	1.83601	0	0.012711	0.857	4585	tags=49%, list=22%, signal=63%
LI_WILMS_TUMOR_ANAPLASTIC_UP	19	0.625538	1.83313	0.00213675	0.0130386	0.865	4785	tags=68%, list=23%, signal=89%
PETROVA_PROX1_TARGETS_UP	27	0.567474	1.82593	0.00438597	0.013798	0.881	2586	tags=37%, list=13%, signal=42%
MEINHOLD_OVARIAN_CANCER_LOW_GRADE_DN	20	0.60676	1.82273	0.00639659	0.0141815	0.889	4737	tags=50%, list=23%, signal=65%
DELPUECH_FOXO3_TARGETS_DN	39	0.510593	1.82072	0	0.014425	0.897	3168	tags=41%, list=15%, signal=48%
TAKEDA_TARGETS_OF_NUP98_HOXA9_FUSION_16D_UP	165	0.391495	1.82044	0	0.014394	0.897	4044	tags=35%, list=20%, signal=43%
LINDGREN_BLADDER_CANCER_HIGH_RECURRENCE	49	0.490342	1.81881	0	0.0145427	0.9	5134	tags=53%, list=25%, signal=71%
HU_GENOTOXIC_DAMAGE_4HR	35	0.525032	1.81817	0	0.0145875	0.901	4920	tags=54%, list=24%, signal=71%
FUJII_YBX1_TARGETS_DN	196	0.384724	1.81597	0	0.0149482	0.905	3206	tags=31%, list=16%, signal=37%
VILIMAS_NOTCH1_TARGETS_UP	52	0.484887	1.81345	0.00225225	0.0152942	0.912	4692	tags=50%, list=23%, signal=65%
KIM_LRRC3B_TARGETS	30	0.536292	1.8079	0.00210084	0.0160871	0.928	707	tags=30%, list=3%, signal=31%
LOCKWOOD_AMPLIFIED_IN_LUNG_CANCER	209	0.377591	1.80618	0	0.0162935	0.931	5454	tags=45%, list=27%, signal=61%
DER_IFN_GAMMA_RESPONSE_UP	71	0.453598	1.80492	0	0.0164098	0.931	4139	tags=44%, list=20%, signal=55%
JISON_SICKLE_CELL_DISEASE_UP	178	0.387891	1.80164	0	0.0169318	0.937	3657	tags=28%, list=18%, signal=34%
REACTOME_G2_M_CHECKPOINTS	41	0.510702	1.8004	0.00226244	0.0170748	0.941	4900	tags=63%, list=24%, signal=83%
WHITE_NEUROBLASTOMA_WITH_1P36.3_DELETION	20	0.601582	1.79934	0.00900901	0.0172149	0.943	4779	tags=65%, list=23%, signal=85%
HAHTOLA_SEZARY_SYNDROM_UP	95	0.422529	1.79919	0	0.0171541	0.944	4397	tags=39%, list=22%, signal=49%
ZHENG_GLIOBLASTOMA_PLASTICITY_UP	246	0.368341	1.79432	0	0.0179169	0.952	3205	tags=32%, list=16%, signal=37%
SMIRNOV_CIRCULATING_ENDOTHELIOCYTES_IN_CANCER_UP	156	0.393286	1.7936	0	0.0179553	0.953	4936	tags=42%, list=24%, signal=55%
REACTOME_G1_S_SPECIFIC_TRANSCRIPTION	17	0.631777	1.79132	0.00461894	0.0182571	0.953	4289	tags=53%, list=21%, signal=67%
OXFORD_RALA_OR_RALB_TARGETS_UP	47	0.493421	1.78966	0.00239234	0.0184665	0.957	5642	tags=60%, list=28%, signal=82%
BIOCARTA_IL17_PATHWAY	15	0.634126	1.78082	0.00626305	0.0199652	0.968	4823	tags=53%, list=24%, signal=70%
REACTOME_NONSENSE_MEDIATED_DECAY_ENHANCED_BY_THE_EXON_JUNCTION_COMPLEX	106	0.411045	1.77459	0	0.0211913	0.974	4118	tags=38%, list=20%, signal=47%
LIEN_BREAST_CARCINOMA_METAPLASTIC_VS_DUCTAL_UP	79	0.423343	1.77104	0	0.0219642	0.979	4863	tags=43%, list=24%, signal=56%
REACTOME_COLLAGEN_FORMATION	56	0.456405	1.76981	0	0.0221525	0.98	3071	tags=38%, list=15%, signal=44%
GAL_LEUKEMIC_STEM_CELL_DN	240	0.365985	1.76955	0	0.0221344	0.98	5907	tags=48%, list=29%, signal=67%
KEGG_MISMATCH_REPAIR	23	0.565705	1.76569	0.0021645	0.0228297	0.982	4545	tags=52%, list=22%, signal=67%
PID_TCR_CALCIUM_PATHWAY	28	0.541974	1.76497	0.002331	0.0229125	0.982	6291	tags=61%, list=31%, signal=88%
BENPORATH_ES_2	40	0.498353	1.76352	0	0.0231172	0.983	4011	tags=40%, list=20%, signal=50%
PID_NFAT_TFPATHWAY	47	0.477476	1.7629	0	0.0231919	0.984	6291	tags=64%, list=31%, signal=92%
SMID_BREAST_CANCER_RELAPSE_IN_BONE_DN	311	0.357066	1.76273	0	0.0231076	0.984	4873	tags=41%, list=24%, signal=53%
KEGG_INTESTINAL_IMMUNE_NETWORK_FOR_IGA_PRODUCTION	48	0.468357	1.76151	0	0.0232731	0.985	5819	tags=56%, list=28%, signal=78%
LEE_CALORIE_RESTRICTION_MUSCLE_UP	41	0.483978	1.76103	0	0.0232918	0.986	2763	tags=32%, list=14%, signal=37%
HORIUCHI_WTAP_TARGETS_DN	299	0.358925	1.75956	0	0.0234614	0.987	5195	tags=42%, list=25%, signal=56%
NADERI_BREAST_CANCER_PROGNOSIS_UP	46	0.481835	1.75889	0.00227273	0.02354	0.987	1508	tags=28%, list=7%, signal=30%
NIELSEN_LEIOMYOSARCOMA_UP	17	0.590953	1.75854	0.00453515	0.0235174	0.987	4395	tags=59%, list=21%, signal=75%
WUNDER_INFLAMMATORY_RESPONSE_AND_CHOLESTEROL_UP	58	0.452672	1.75709	0	0.0237046	0.987	4058	tags=40%, list=20%, signal=49%
WINTER_HYPOXIA_UP	89	0.423134	1.75629	0	0.0237367	0.987	6339	tags=49%, list=31%, signal=71%
KEGG_AUTOIMMUNE_THYROID_DISEASE	52	0.454926	1.75446	0	0.0240684	0.99	4669	tags=38%, list=23%, signal=50%
BROWNE_HCMV_INFECTION_6HR_UP	71	0.433784	1.75179	0.00232019	0.0246606	0.99	3538	tags=34%, list=17%, signal=41%
BIOCARTA_MCM_PATHWAY	18	0.606674	1.75154	0.00431035	0.0246117	0.99	4473	tags=72%, list=22%, signal=92%
REACTOME_CHOLESTEROL_BIOSYNTHESIS	21	0.577128	1.75089	0.0142857	0.024639	0.99	5795	tags=62%, list=28%, signal=86%
REACTOME_CYTOKINE_SIGNALING_IN_IMMUNE_SYSTEM	264	0.357537	1.75062	0	0.0245797	0.99	4207	tags=33%, list=21%, signal=41%
FONTAINE_PAPILLARY_THYROID_CARCINOMA_DN	73	0.431637	1.75044	0	0.0245202	0.99	3633	tags=37%, list=18%, signal=45%
REACTOME_PEPTIDE_CHAIN_ELONGATION	85	0.421591	1.75034	0	0.0244459	0.99	4118	tags=39%, list=20%, signal=48%
REACTOME_EXTRACELLULAR_MATRIX_ORGANIZATION	85	0.418371	1.74861	0	0.0248082	0.991	3071	tags=34%, list=15%, signal=40%
KEGG_RIBOSOME	87	0.420841	1.74444	0	0.0256675	0.994	4118	tags=41%, list=20%, signal=52%
REACTOME_3_UTR_MEDIATED_TRANSLATIONAL_REGULATION	105	0.403964	1.74317	0	0.0258039	0.994	4118	tags=37%, list=20%, signal=46%
LEE_LIVER_CANCER_MYC_E2F1_UP	56	0.454077	1.7363	0.00692841	0.027345	0.995	3929	tags=43%, list=19%, signal=53%
MANALO_HYPOXIA_DN	279	0.354773	1.73604	0	0.0272863	0.995	4658	tags=34%, list=23%, signal=44%
WORSCHECH_TUMOR_EVASION_AND_TOLEROGENICITY_UP	30	0.528315	1.73512	0.00652174	0.0274161	0.996	4514	tags=47%, list=22%, signal=60%
KAUFFMANN_DNA_REPLICATION_GENES	144	0.381597	1.73382	0	0.0276274	0.996	4574	tags=40%, list=22%, signal=51%
KEGG_GRAFT_VERSUS_HOST_DISEASE	40	0.48105	1.73298	0.00447427	0.0277286	0.996	6064	tags=55%, list=30%, signal=78%
CHANG_CORE_SERUM_RESPONSE_UP	204	0.364283	1.73239	0	0.0277936	0.996	4184	tags=36%, list=20%, signal=45%
PETROVA_ENDOTHELIUM_LYMPHATIC_VS_BLOOD_UP	130	0.393723	1.73102	0	0.0280362	0.996	2621	tags=31%, list=13%, signal=35%
KEGG_SYSTEMIC_LUPUS_ERYTHEMATOSUS	134	0.391313	1.73003	0	0.0282455	0.996	4734	tags=41%, list=23%, signal=53%
BENPORATH_ES_CORE_NINE_CORRELATED	100	0.402911	1.72979	0	0.0281793	0.996	2861	tags=29%, list=14%, signal=34%
GENTLES_LEUKEMIC_STEM_CELL_DN	19	0.586228	1.72856	0.0112108	0.0284018	0.996	3364	tags=53%, list=16%, signal=63%
SCIBETTA_KDM5B_TARGETS_DN	78	0.417523	1.72512	0	0.0291601	0.997	3719	tags=41%, list=18%, signal=50%
THEILGAARD_NEUTROPHIL_AT_SKIN_WOUND_UP	77	0.427497	1.7244	0	0.0292206	0.997	3996	tags=39%, list=20%, signal=48%
GEISS_RESPONSE_TO_DSRNA_UP	37	0.493355	1.72405	0.00233645	0.0291718	0.997	5850	tags=62%, list=29%, signal=87%
MARKEY_RB1_ACUTE_LOF_UP	227	0.360265	1.72264	0	0.0294123	0.997	3246	tags=31%, list=16%, signal=37%
MEISSNER_BRAIN_HCP_WITH_H3K4ME2_AND_H3K27ME3	57	0.452223	1.72152	0	0.0295459	0.998	3487	tags=35%, list=17%, signal=42%
NIKOLSKY_BREAST_CANCER_7Q21_Q22_AMPLICON	73	0.427182	1.72142	0.00233645	0.029462	0.998	4838	tags=44%, list=24%, signal=57%
REACTOME_S_PHASE	106	0.396377	1.71777	0.0025	0.0303721	0.998	4978	tags=45%, list=24%, signal=60%
KYNG_DNA_DAMAGE_BY_UV	62	0.434779	1.71605	0.00235849	0.0308297	0.998	4272	tags=35%, list=21%, signal=45%
NAKAYAMA_SOFT_TISSUE_TUMORS_PCA1_UP	74	0.423583	1.71119	0.00228833	0.0321177	0.998	6442	tags=55%, list=32%, signal=81%
REACTOME_G1_S_TRANSITION	106	0.398943	1.71089	0	0.0320691	0.998	4978	tags=43%, list=24%, signal=57%
SENGUPTA_NASOPHARYNGEAL_CARCINOMA_DN	317	0.343179	1.71047	0	0.0320685	0.998	2749	tags=27%, list=13%, signal=30%
SASAKI_ADULT_T_CELL_LEUKEMIA	171	0.372531	1.70851	0	0.0326192	0.998	4829	tags=38%, list=24%, signal=49%
AFFAR_YY1_TARGETS_DN	231	0.357346	1.70732	0	0.03288	0.998	2839	tags=29%, list=14%, signal=34%
FURUKAWA_DUSP6_TARGETS_PCI35_UP	70	0.428446	1.69915	0.00469484	0.0353431	0.999	3891	tags=41%, list=19%, signal=51%
ROY_WOUND_BLOOD_VESSEL_UP	50	0.451231	1.6978	0.00222222	0.0356965	0.999	5750	tags=54%, list=28%, signal=75%
TAVOR_CEBPA_TARGETS_DN	30	0.510979	1.69639	0.00851064	0.0360958	0.999	4897	tags=43%, list=24%, signal=57%
REACTOME_PROCESSIVE_SYNTHESIS_ON_THE_LAGGING_STRAND	15	0.60605	1.6937	0.0115741	0.0368547	0.999	3751	tags=47%, list=18%, signal=57%
PUJANA_BRCA_CENTERED_NETWORK	117	0.384696	1.6923	0	0.0372304	0.999	4737	tags=40%, list=23%, signal=52%
BURTON_ADIPOGENESIS_PEAK_AT_24HR	42	0.46502	1.69081	0.00453515	0.0376461	1	2550	tags=38%, list=12%, signal=43%
NABA_ECM_REGULATORS	234	0.349961	1.68971	0	0.0378247	1	5105	tags=41%, list=25%, signal=53%
YANG_BCL3_TARGETS_UP	349	0.33883	1.68809	0	0.0381932	1	2962	tags=27%, list=14%, signal=31%
WHITFIELD_CELL_CYCLE_G2	172	0.364478	1.68425	0	0.0395124	1	4826	tags=41%, list=24%, signal=54%
PID_PLK1_PATHWAY	45	0.455519	1.68308	0.00653595	0.0398395	1	2493	tags=36%, list=12%, signal=40%
KIM_HYPOXIA	25	0.522655	1.67993	0.010661	0.0406624	1	3623	tags=40%, list=18%, signal=49%
KEGG_PRIMARY_IMMUNODEFICIENCY	35	0.483603	1.6783	0.00684931	0.0411112	1	5057	tags=46%, list=25%, signal=61%
REACTOME_METABOLISM_OF_NON_CODING_RNA	48	0.451368	1.67546	0.00909091	0.0421183	1	3664	tags=40%, list=18%, signal=48%
XU_AKT1_TARGETS_6HR	27	0.511285	1.67437	0.00932401	0.042337	1	4413	tags=48%, list=22%, signal=61%
VANTVEER_BREAST_CANCER_POOR_PROGNOSIS	51	0.450798	1.6712	0.00236407	0.0433112	1	4842	tags=53%, list=24%, signal=69%
JI_CARCINOGENESIS_BY_KRAS_AND_STK11_DN	17	0.575097	1.66952	0.021322	0.0437765	1	4770	tags=65%, list=23%, signal=84%
AZARE_NEOPLASTIC_TRANSFORMATION_BY_STAT3_UP	115	0.377907	1.66944	0	0.0436522	1	5968	tags=50%, list=29%, signal=71%
SHIN_B_CELL_LYMPHOMA_CLUSTER_5	18	0.573079	1.66931	0.0176991	0.0435511	1	3181	tags=50%, list=16%, signal=59%
GAURNIER_PSMD4_TARGETS	71	0.423527	1.66773	0.00240385	0.0439294	1	4728	tags=42%, list=23%, signal=55%
BOYAULT_LIVER_CANCER_SUBCLASS_G23_UP	49	0.444636	1.66759	0.00689655	0.0438194	1	3463	tags=33%, list=17%, signal=39%
LU_TUMOR_ENDOTHELIAL_MARKERS_UP	22	0.537731	1.66739	0.0191898	0.0437229	1	2757	tags=45%, list=13%, signal=52%
GRAHAM_CML_QUIESCENT_VS_NORMAL_DIVIDING_UP	53	0.441882	1.66727	0.00242131	0.0436279	1	3721	tags=38%, list=18%, signal=46%
REACTOME_PD1_SIGNALING	18	0.564267	1.66517	0.0189076	0.0443888	1	2427	tags=50%, list=12%, signal=57%
REACTOME_MITOTIC_G1_G1_S_PHASES	130	0.376741	1.66403	0	0.0446373	1	4720	tags=40%, list=23%, signal=52%
REACTOME_RNA_POL_I_PROMOTER_OPENING	59	0.434843	1.66375	0	0.0445569	1	4025	tags=44%, list=20%, signal=55%
WHITFIELD_CELL_CYCLE_G2_M	207	0.350939	1.66169	0	0.0452483	1	3967	tags=36%, list=19%, signal=44%
GROSS_ELK3_TARGETS_DN	32	0.488418	1.66089	0.00653595	0.0453709	1	3483	tags=38%, list=17%, signal=45%
PUJANA_XPRSS_INT_NETWORK	166	0.360403	1.65719	0	0.0467728	1	5034	tags=41%, list=25%, signal=54%
FONTAINE_THYROID_TUMOR_UNCERTAIN_MALIGNANCY_DN	26	0.512725	1.65717	0.00923787	0.0466173	1	2373	tags=35%, list=12%, signal=39%
WANG_METASTASIS_OF_BREAST_CANCER_ESR1_UP	20	0.558704	1.65707	0.013245	0.0465057	1	3516	tags=40%, list=17%, signal=48%
PID_AURORA_B_PATHWAY	38	0.472037	1.65638	0.00875273	0.0466467	1	5012	tags=55%, list=25%, signal=73%
RICKMAN_HEAD_AND_NECK_CANCER_B	44	0.447323	1.6525	0.00226757	0.0479792	1	2958	tags=48%, list=14%, signal=56%
DAZARD_UV_RESPONSE_CLUSTER_G24	27	0.497886	1.65077	0	0.0486021	1	3519	tags=37%, list=17%, signal=45%
REACTOME_MHC_CLASS_II_ANTIGEN_PRESENTATION	89	0.389566	1.65063	0	0.0484772	1	4785	tags=38%, list=23%, signal=50%
NIKOLSKY_BREAST_CANCER_7P22_AMPLICON	35	0.471434	1.65046	0.00671141	0.048366	1	4250	tags=37%, list=21%, signal=47%
WORSCHECH_TUMOR_REJECTION_UP	56	0.432563	1.64935	0.0063425	0.0487145	1	5020	tags=43%, list=25%, signal=57%
LIANG_HEMATOPOIESIS_STEM_CELL_NUMBER_QTL	16	0.587418	1.64605	0.0175439	0.0499764	1	2359	tags=50%, list=12%, signal=56%
PID_ATR_PATHWAY	39	0.467462	1.64385	0.00426439	0.0507855	1	5071	tags=51%, list=25%, signal=68%
YU_BAP1_TARGETS	29	0.491671	1.64238	0.00879121	0.0512379	1	5435	tags=55%, list=27%, signal=75%
LU_TUMOR_VASCULATURE_UP	29	0.497291	1.64092	0.0113636	0.0517203	1	2931	tags=45%, list=14%, signal=52%
GILDEA_METASTASIS	28	0.494109	1.63896	0.00630252	0.0524166	1	4836	tags=50%, list=24%, signal=65%
ZHAN_MULTIPLE_MYELOMA_LB_DN	37	0.462638	1.63826	0.00884956	0.0525456	1	3089	tags=38%, list=15%, signal=44%
CHIARADONNA_NEOPLASTIC_TRANSFORMATION_KRAS_UP	125	0.369394	1.63592	0.00255754	0.0533712	1	4324	tags=42%, list=21%, signal=52%
BASSO_CD40_SIGNALING_UP	101	0.379697	1.635	0	0.0535981	1	5103	tags=39%, list=25%, signal=51%
MITSIADES_RESPONSE_TO_APLIDIN_DN	243	0.344251	1.63486	0	0.0535141	1	5202	tags=40%, list=25%, signal=52%
LIANG_HEMATOPOIESIS_STEM_CELL_NUMBER_LARGE_VS_TINY_DN	43	0.449343	1.63267	0.00959233	0.0543662	1	2849	tags=37%, list=14%, signal=43%
PID_SYNDECAN_1_PATHWAY	46	0.440537	1.63154	0.00230415	0.0547211	1	4959	tags=43%, list=24%, signal=57%
ACEVEDO_LIVER_CANCER_WITH_H3K9ME3_DN	115	0.377792	1.63103	0	0.0547437	1	3775	tags=34%, list=18%, signal=41%
WANG_CISPLATIN_RESPONSE_AND_XPC_UP	199	0.344665	1.63085	0	0.0546568	1	5103	tags=40%, list=25%, signal=53%
RODWELL_AGING_KIDNEY_UP	459	0.31691	1.62924	0	0.0551803	1	5032	tags=38%, list=25%, signal=49%
PLASARI_TGFB1_TARGETS_1HR_UP	34	0.479337	1.62559	0.021322	0.056637	1	6667	tags=68%, list=33%, signal=100%
APRELIKOVA_BRCA1_TARGETS	49	0.427827	1.62319	0.0045045	0.0575648	1	5934	tags=45%, list=29%, signal=63%
DIRMEIER_LMP1_RESPONSE_EARLY	64	0.411003	1.62313	0.00458716	0.0573864	1	4140	tags=41%, list=20%, signal=51%
FERRANDO_T_ALL_WITH_MLL_ENL_FUSION_DN	87	0.382721	1.62164	0	0.0579207	1	5157	tags=43%, list=25%, signal=57%
GAVIN_PDE3B_TARGETS	21	0.531818	1.62077	0.0158371	0.0582019	1	5443	tags=67%, list=27%, signal=91%
HOSHIDA_LIVER_CANCER_SUBCLASS_S1	235	0.338142	1.61783	0	0.0594023	1	5960	tags=48%, list=29%, signal=66%
REACTOME_M_G1_TRANSITION	78	0.391526	1.61756	0.0045977	0.0593269	1	4720	tags=42%, list=23%, signal=55%
ELVIDGE_HIF1A_TARGETS_DN	90	0.386542	1.61693	0	0.0594549	1	6091	tags=50%, list=30%, signal=71%
NAGY_TFTC_COMPONENTS_HUMAN	19	0.547583	1.61642	0.0283843	0.0595348	1	1338	tags=26%, list=7%, signal=28%
JOHNSTONE_PARVB_TARGETS_2_UP	137	0.3654	1.61619	0	0.0594355	1	4437	tags=33%, list=22%, signal=42%
REACTOME_CHEMOKINE_RECEPTORS_BIND_CHEMOKINES	52	0.422291	1.61605	0.00712589	0.0593023	1	5376	tags=50%, list=26%, signal=68%
LIU_SMARCA4_TARGETS	57	0.412728	1.61261	0.00461894	0.0607715	1	5645	tags=49%, list=28%, signal=68%
MISSIAGLIA_REGULATED_BY_METHYLATION_UP	123	0.3688	1.61192	0.00235849	0.0609051	1	4010	tags=33%, list=20%, signal=41%
TIAN_TNF_SIGNALING_NOT_VIA_NFKB	21	0.5294	1.61161	0.0248307	0.060829	1	6270	tags=76%, list=31%, signal=110%
BERTUCCI_MEDULLARY_VS_DUCTAL_BREAST_CANCER_UP	195	0.342167	1.61035	0	0.0612248	1	4195	tags=31%, list=21%, signal=39%
XU_HGF_TARGETS_INDUCED_BY_AKT1_6HR	18	0.552314	1.61018	0.0223714	0.061134	1	4379	tags=56%, list=21%, signal=71%
NIKOLSKY_BREAST_CANCER_1Q21_AMPLICON	38	0.453073	1.60938	0.00650759	0.0613062	1	3992	tags=42%, list=20%, signal=52%
GARGALOVIC_RESPONSE_TO_OXIDIZED_PHOSPHOLIPIDS_TURQUOISE_DN	52	0.422271	1.6088	0.002331	0.0613824	1	5149	tags=42%, list=25%, signal=56%
ABE_INNER_EAR	48	0.43726	1.6075	0.0137615	0.0618568	1	6080	tags=48%, list=30%, signal=68%
BACOLOD_RESISTANCE_TO_ALKYLATING_AGENTS_UP	25	0.504284	1.60703	0.01566	0.0618866	1	3060	tags=36%, list=15%, signal=42%
REACTOME_TRANSLATION	145	0.35211	1.60588	0.0025641	0.0622837	1	4139	tags=34%, list=20%, signal=42%
BIOCARTA_TH1TH2_PATHWAY	19	0.547944	1.60055	0.0223714	0.0649765	1	5908	tags=63%, list=29%, signal=89%
PID_FRA_PATHWAY	37	0.456749	1.60014	0.0108932	0.0649928	1	6375	tags=62%, list=31%, signal=90%
BIOCARTA_ERYTH_PATHWAY	15	0.571374	1.59912	0.0271399	0.0653352	1	4147	tags=47%, list=20%, signal=58%
CHANG_POU5F1_TARGETS_UP	15	0.583094	1.5985	0.0344037	0.0654612	1	3802	tags=53%, list=19%, signal=65%
LEE_LIVER_CANCER_SURVIVAL_DN	167	0.343532	1.59781	0	0.0656237	1	4292	tags=34%, list=21%, signal=43%
BECKER_TAMOXIFEN_RESISTANCE_UP	50	0.419922	1.59713	0.00239808	0.0657284	1	3029	tags=34%, list=15%, signal=40%
HINATA_NFKB_TARGETS_KERATINOCYTE_UP	91	0.376754	1.59439	0.0075188	0.0670199	1	4147	tags=36%, list=20%, signal=45%
HASLINGER_B_CLL_WITH_6Q21_DELETION	19	0.544994	1.59346	0.0248307	0.0672971	1	3692	tags=53%, list=18%, signal=64%
FRIDMAN_SENESCENCE_UP	77	0.389152	1.59306	0.00236967	0.0673355	1	4829	tags=47%, list=24%, signal=61%
KOINUMA_COLON_CANCER_MSI_UP	16	0.551611	1.59273	0.0228216	0.0672851	1	4669	tags=44%, list=23%, signal=57%
TURASHVILI_BREAST_CARCINOMA_DUCTAL_VS_LOBULAR_UP	19	0.531376	1.5926	0.0192308	0.0671697	1	2697	tags=32%, list=13%, signal=36%
WANG_BARRETTS_ESOPHAGUS_AND_ESOPHAGUS_CANCER_DN	36	0.457934	1.59143	0.0162037	0.0675787	1	3644	tags=33%, list=18%, signal=40%
MOROSETTI_FACIOSCAPULOHUMERAL_MUSCULAR_DISTROPHY_UP	19	0.533455	1.59109	0.021692	0.0675647	1	1066	tags=32%, list=5%, signal=33%
KUROZUMI_RESPONSE_TO_ONCOCYTIC_VIRUS	44	0.441186	1.59001	0.00476191	0.0679147	1	5510	tags=55%, list=27%, signal=75%
NAKAMURA_TUMOR_ZONE_PERIPHERAL_VS_CENTRAL_UP	271	0.324006	1.58978	0	0.0678601	1	4770	tags=37%, list=23%, signal=48%
TARTE_PLASMA_CELL_VS_PLASMABLAST_DN	307	0.323178	1.58977	0	0.0676622	1	6003	tags=44%, list=29%, signal=61%
WOO_LIVER_CANCER_RECURRENCE_UP	104	0.363843	1.58917	0	0.0677614	1	5111	tags=41%, list=25%, signal=55%
PID_E2F_PATHWAY	73	0.391911	1.58563	0.0046729	0.069423	1	4585	tags=42%, list=22%, signal=55%
MUELLER_PLURINET	299	0.319951	1.58526	0	0.0694571	1	5220	tags=39%, list=26%, signal=52%
KEGG_STEROID_BIOSYNTHESIS	16	0.555571	1.58495	0.0285088	0.0694414	1	1759	tags=38%, list=9%, signal=41%
PYEON_CANCER_HEAD_AND_NECK_VS_CERVICAL_UP	176	0.335534	1.58441	0	0.0695344	1	3836	tags=32%, list=19%, signal=40%
MARKEY_RB1_CHRONIC_LOF_UP	111	0.370701	1.58415	0.00255754	0.0695149	1	6485	tags=59%, list=32%, signal=85%
BIDUS_METASTASIS_UP	211	0.333553	1.58378	0	0.0694887	1	4205	tags=33%, list=21%, signal=41%
BILBAN_B_CLL_LPL_UP	60	0.413286	1.58173	0.00877193	0.0704432	1	1744	tags=18%, list=9%, signal=20%
GRUETZMANN_PANCREATIC_CANCER_UP	351	0.311109	1.58055	0	0.0709027	1	5904	tags=42%, list=29%, signal=59%
WILCOX_RESPONSE_TO_PROGESTERONE_UP	144	0.349981	1.58012	0	0.070929	1	5065	tags=42%, list=25%, signal=55%
ZHANG_ANTIVIRAL_RESPONSE_TO_RIBAVIRIN_UP	30	0.469983	1.57903	0.013363	0.0714498	1	1731	tags=30%, list=8%, signal=33%
PAL_PRMT5_TARGETS_UP	200	0.33605	1.57751	0	0.0721459	1	4610	tags=37%, list=23%, signal=47%
ONO_FOXP3_TARGETS_DN	42	0.440226	1.577	0.00943396	0.07224	1	5895	tags=60%, list=29%, signal=83%
WONG_EMBRYONIC_STEM_CELL_CORE	333	0.315451	1.5732	0	0.0741102	1	4721	tags=36%, list=23%, signal=46%
SHIN_B_CELL_LYMPHOMA_CLUSTER_8	36	0.452468	1.57273	0.020316	0.0741984	1	5324	tags=53%, list=26%, signal=71%
PUJANA_BRCA2_PCC_NETWORK	411	0.310912	1.56702	0	0.0775014	1	4826	tags=35%, list=24%, signal=45%
LIEN_BREAST_CARCINOMA_METAPLASTIC	35	0.444212	1.56696	0.0249433	0.0773273	1	5060	tags=43%, list=25%, signal=57%
REACTOME_SRP_DEPENDENT_COTRANSLATIONAL_PROTEIN_TARGETING_TO_MEMBRANE	108	0.361286	1.5653	0	0.0781199	1	4134	tags=34%, list=20%, signal=43%
ALCALAY_AML_BY_NPM1_LOCALIZATION_DN	182	0.33167	1.56378	0	0.0788889	1	5861	tags=43%, list=29%, signal=60%
CHEN_ETV5_TARGETS_TESTIS	22	0.501287	1.56361	0.0265487	0.0787869	1	4473	tags=45%, list=22%, signal=58%
ZHANG_RESPONSE_TO_IKK_INHIBITOR_AND_TNF_UP	217	0.326344	1.56345	0	0.078659	1	4836	tags=35%, list=24%, signal=46%
ZHU_CMV_24_HR_UP	93	0.369568	1.56063	0.00481928	0.0801625	1	4720	tags=42%, list=23%, signal=54%
KEGG_ASTHMA	30	0.471311	1.56042	0.0204499	0.0800578	1	6203	tags=57%, list=30%, signal=81%
BIOCARTA_NO2IL12_PATHWAY	17	0.54491	1.55884	0.021097	0.0809657	1	5908	tags=71%, list=29%, signal=99%
RADMACHER_AML_PROGNOSIS	77	0.38646	1.55855	0.00686499	0.0809519	1	4094	tags=39%, list=20%, signal=49%
NIELSEN_MALIGNAT_FIBROUS_HISTIOCYTOMA_UP	18	0.526068	1.55818	0.0318907	0.0809752	1	3541	tags=50%, list=17%, signal=60%
WANG_ESOPHAGUS_CANCER_VS_NORMAL_UP	117	0.356934	1.55733	0	0.0812496	1	4010	tags=32%, list=20%, signal=40%
PYEON_CANCER_HEAD_AND_NECK_VS_CERVICAL_DN	27	0.473811	1.5567	0.0301724	0.0814187	1	5598	tags=67%, list=27%, signal=92%
SIMBULAN_UV_RESPONSE_NORMAL_DN	33	0.444405	1.55545	0.0187891	0.0820849	1	4763	tags=39%, list=23%, signal=51%
REACTOME_TCR_SIGNALING	52	0.413165	1.55412	0.0148305	0.082678	1	5441	tags=48%, list=27%, signal=65%
XU_HGF_TARGETS_INDUCED_BY_AKT1_48HR_DN	27	0.475151	1.5503	0.030303	0.0847472	1	778	tags=22%, list=4%, signal=23%
REACTOME_INFLUENZA_VIRAL_RNA_TRANSCRIPTION_AND_REPLICATION	101	0.363829	1.54988	0.00704225	0.084793	1	4118	tags=35%, list=20%, signal=43%
FULCHER_INFLAMMATORY_RESPONSE_LECTIN_VS_LPS_DN	437	0.300921	1.54926	0	0.0848748	1	3369	tags=24%, list=16%, signal=28%
SMID_BREAST_CANCER_RELAPSE_IN_LUNG_UP	20	0.512012	1.54903	0.0341151	0.0848035	1	3931	tags=50%, list=19%, signal=62%
BROWNE_HCMV_INFECTION_4HR_UP	54	0.407834	1.54889	0.00674157	0.0846574	1	3615	tags=30%, list=18%, signal=36%
DACOSTA_LOW_DOSE_UV_RESPONSE_VIA_ERCC3_XPCS_UP	17	0.53686	1.54868	0.0247934	0.0845799	1	3519	tags=41%, list=17%, signal=50%
XU_HGF_SIGNALING_NOT_VIA_AKT1_48HR_DN	20	0.515437	1.54656	0.0190678	0.0857939	1	1268	tags=30%, list=6%, signal=32%
WILLIAMS_ESR1_TARGETS_UP	26	0.481	1.54615	0.00873363	0.0858855	1	2973	tags=38%, list=15%, signal=45%
VERNELL_RETINOBLASTOMA_PATHWAY_UP	69	0.385439	1.53917	0.0156951	0.0902261	1	1714	tags=25%, list=8%, signal=27%
NAGASHIMA_EGF_SIGNALING_UP	56	0.401216	1.53458	0.0140515	0.0930049	1	6291	tags=52%, list=31%, signal=75%
KOHOUTEK_CCNT1_TARGETS	47	0.419142	1.53407	0.0153509	0.0931406	1	3747	tags=32%, list=18%, signal=39%
HORTON_SREBF_TARGETS	24	0.484814	1.53403	0.0300429	0.0929212	1	5454	tags=54%, list=27%, signal=74%
LIANG_SILENCED_BY_METHYLATION_UP	30	0.453576	1.53273	0.0299539	0.0936572	1	2854	tags=40%, list=14%, signal=46%
PAPASPYRIDONOS_UNSTABLE_ATEROSCLEROTIC_PLAQUE_UP	51	0.407892	1.53216	0.0136986	0.0938343	1	1530	tags=22%, list=7%, signal=23%
JUBAN_TARGETS_OF_SPI1_AND_FLI1_DN	88	0.370064	1.53175	0	0.0938962	1	4938	tags=35%, list=24%, signal=46%
REACTOME_G0_AND_EARLY_G1	23	0.492436	1.5313	0.0285088	0.0939677	1	4585	tags=48%, list=22%, signal=62%
LI_AMPLIFIED_IN_LUNG_CANCER	177	0.3299	1.53128	0	0.0937553	1	4822	tags=38%, list=24%, signal=49%
NIKOLSKY_BREAST_CANCER_16Q24_AMPLICON	48	0.416877	1.53106	0.00847458	0.0936435	1	6102	tags=50%, list=30%, signal=71%
REACTOME_MEIOTIC_SYNAPSIS	71	0.379243	1.53048	0.00900901	0.0938036	1	4450	tags=44%, list=22%, signal=56%
NEWMAN_ERCC6_TARGETS_UP	25	0.482783	1.52923	0.0285088	0.0944119	1	2680	tags=36%, list=13%, signal=41%
RASHI_RESPONSE_TO_IONIZING_RADIATION_6	83	0.367737	1.52902	0.0097561	0.0943188	1	5666	tags=42%, list=28%, signal=58%
KORKOLA_TERATOMA	39	0.424112	1.52891	0.0269663	0.0941702	1	3360	tags=41%, list=16%, signal=49%
CUI_TCF21_TARGETS_UP	36	0.442989	1.52839	0.0125261	0.0942521	1	3282	tags=33%, list=16%, signal=40%
FINETTI_BREAST_CANCER_KINOME_GREEN	16	0.533203	1.52725	0.0306346	0.0947612	1	5324	tags=69%, list=26%, signal=93%
WIERENGA_STAT5A_TARGETS_UP	209	0.319445	1.52559	0	0.0956823	1	3814	tags=30%, list=19%, signal=36%
TAVOR_CEBPA_TARGETS_UP	48	0.403188	1.52542	0.0198676	0.0955658	1	5778	tags=48%, list=28%, signal=67%
LEE_LIVER_CANCER_HEPATOBLAST	16	0.546851	1.52475	0.0371901	0.0958344	1	4420	tags=56%, list=22%, signal=72%
XU_HGF_SIGNALING_NOT_VIA_AKT1_6HR	26	0.477174	1.52382	0.0241228	0.0962691	1	1679	tags=23%, list=8%, signal=25%
HWANG_PROSTATE_CANCER_MARKERS	28	0.457726	1.5235	0.0281385	0.0962557	1	4953	tags=46%, list=24%, signal=61%
BANDRES_RESPONSE_TO_CARMUSTIN_WITHOUT_MGMT_48HR_UP	18	0.513045	1.52168	0.022869	0.0973631	1	5227	tags=56%, list=26%, signal=75%
JAERVINEN_AMPLIFIED_IN_LARYNGEAL_CANCER	37	0.431126	1.5198	0.0111359	0.098559	1	3801	tags=38%, list=19%, signal=46%
HUPER_BREAST_BASAL_VS_LUMINAL_DN	59	0.390519	1.51918	0.0186047	0.0987311	1	3551	tags=34%, list=17%, signal=41%
HERNANDEZ_MITOTIC_ARREST_BY_DOCETAXEL_2_UP	63	0.38444	1.51525	0.00464037	0.101181	1	4614	tags=38%, list=23%, signal=49%
DELYS_THYROID_CANCER_UP	441	0.293143	1.51333	0	0.102483	1	3864	tags=30%, list=19%, signal=36%
FARDIN_HYPOXIA_11	32	0.435283	1.51322	0.0263736	0.102309	1	3413	tags=34%, list=17%, signal=41%
KEGG_ECM_RECEPTOR_INTERACTION	84	0.361434	1.51095	0.0116009	0.103971	1	3566	tags=31%, list=17%, signal=37%
NAKAJIMA_MAST_CELL	46	0.409693	1.51001	0.0217391	0.104426	1	5264	tags=52%, list=26%, signal=70%
REACTOME_INFLUENZA_LIFE_CYCLE	135	0.336769	1.50837	0.00259067	0.105436	1	4118	tags=33%, list=20%, signal=41%
COLINA_TARGETS_OF_4EBP1_AND_4EBP2	353	0.301823	1.50784	0	0.105588	1	4634	tags=36%, list=23%, signal=46%
ONO_AML1_TARGETS_DN	41	0.421212	1.50736	0.0196507	0.10572	1	4274	tags=44%, list=21%, signal=55%
BENPORATH_ES_1	368	0.29804	1.5052	0	0.106988	1	5132	tags=35%, list=25%, signal=46%
SCHLESINGER_METHYLATED_DE_NOVO_IN_CANCER	85	0.360776	1.50419	0.00755667	0.107516	1	3573	tags=32%, list=17%, signal=38%
REACTOME_NCAM1_INTERACTIONS	39	0.428401	1.50322	0.0201342	0.108023	1	5049	tags=41%, list=25%, signal=54%
BIOCARTA_INFLAM_PATHWAY	29	0.448805	1.50151	0.0339367	0.10906	1	4147	tags=41%, list=20%, signal=52%
KIM_WT1_TARGETS_8HR_UP	162	0.326504	1.50119	0	0.109102	1	4841	tags=36%, list=24%, signal=47%
PID_FANCONI_PATHWAY	47	0.415162	1.5011	0.0198238	0.108915	1	2968	tags=34%, list=15%, signal=40%
VERHAAK_GLIOBLASTOMA_MESENCHYMAL	213	0.314087	1.50058	0	0.109001	1	5531	tags=38%, list=27%, signal=52%
YAO_TEMPORAL_RESPONSE_TO_PROGESTERONE_CLUSTER_4	15	0.537045	1.49828	0.0357143	0.11057	1	7664	tags=73%, list=37%, signal=117%
PRAMOONJAGO_SOX4_TARGETS_DN	49	0.40221	1.49657	0.00941176	0.111715	1	3205	tags=35%, list=16%, signal=41%
CUI_TCF21_TARGETS_2_UP	416	0.290695	1.49557	0	0.112259	1	5570	tags=39%, list=27%, signal=52%
SHIN_B_CELL_LYMPHOMA_CLUSTER_9	19	0.509106	1.49455	0.049676	0.112897	1	3695	tags=47%, list=18%, signal=58%
MANTOVANI_NFKB_TARGETS_UP	43	0.416321	1.49398	0.0294785	0.11315	1	2766	tags=35%, list=14%, signal=40%
TSENG_IRS1_TARGETS_UP	110	0.341503	1.4938	0.00740741	0.11304	1	5198	tags=37%, list=25%, signal=50%
GEORGES_CELL_CYCLE_MIR192_TARGETS	61	0.391302	1.49369	0.025641	0.112865	1	3317	tags=28%, list=16%, signal=33%
HOLLEMAN_VINCRISTINE_RESISTANCE_B_ALL_DN	15	0.546045	1.49259	0.0718954	0.113564	1	4966	tags=60%, list=24%, signal=79%
REACTOME_AMYLOIDS	79	0.360276	1.49257	0.0183486	0.113322	1	4192	tags=42%, list=21%, signal=52%
HAHTOLA_CTCL_CUTANEOUS	25	0.466549	1.49133	0.0493274	0.114042	1	5480	tags=44%, list=27%, signal=60%
DANG_MYC_TARGETS_UP	140	0.336529	1.49126	0	0.113835	1	3348	tags=28%, list=16%, signal=33%
YUAN_ZNF143_PARTNERS	22	0.481983	1.49058	0.0414938	0.114228	1	3202	tags=41%, list=16%, signal=48%
REACTOME_BASE_EXCISION_REPAIR	19	0.506117	1.49058	0.0429594	0.113965	1	6427	tags=47%, list=31%, signal=69%
REACTOME_MEIOSIS	110	0.347285	1.49048	0.00249377	0.113809	1	4545	tags=41%, list=22%, signal=52%
REACTOME_STRIATED_MUSCLE_CONTRACTION	27	0.460176	1.49038	0.0340426	0.113621	1	2244	tags=30%, list=11%, signal=33%
BROWNE_HCMV_INFECTION_2HR_DN	49	0.400913	1.49023	0.0159091	0.113487	1	3874	tags=35%, list=19%, signal=43%
KEGG_TYPE_I_DIABETES_MELLITUS	43	0.415339	1.49012	0.0195652	0.113307	1	4669	tags=42%, list=23%, signal=54%
BURTON_ADIPOGENESIS_PEAK_AT_16HR	40	0.41772	1.48959	0.0201794	0.113505	1	6220	tags=60%, list=30%, signal=86%
REACTOME_MEIOTIC_RECOMBINATION	82	0.361625	1.48863	0.0133929	0.114006	1	4545	tags=41%, list=22%, signal=53%
TSAI_RESPONSE_TO_RADIATION_THERAPY	32	0.434533	1.48681	0.0315315	0.115387	1	3785	tags=34%, list=19%, signal=42%
DOANE_RESPONSE_TO_ANDROGEN_DN	234	0.305384	1.48532	0	0.116478	1	5152	tags=39%, list=25%, signal=51%
ONDER_CDH1_TARGETS_3_DN	58	0.38001	1.48409	0.0200893	0.117196	1	5709	tags=47%, list=28%, signal=64%
SATO_SILENCED_BY_METHYLATION_IN_PANCREATIC_CANCER_1	409	0.288968	1.48186	0	0.118765	1	4090	tags=28%, list=20%, signal=34%
REACTOME_ANTIVIRAL_MECHANISM_BY_IFN_STIMULATED_GENES	65	0.375213	1.48146	0.013544	0.118833	1	3758	tags=34%, list=18%, signal=41%
VERHAAK_AML_WITH_NPM1_MUTATED_UP	179	0.319807	1.47955	0.00544959	0.120246	1	5658	tags=42%, list=28%, signal=57%
CASTELLANO_NRAS_TARGETS_UP	66	0.371028	1.47946	0.0260047	0.120094	1	4836	tags=39%, list=24%, signal=51%
HU_GENOTOXIC_DAMAGE_24HR	32	0.439661	1.47798	0.0315789	0.121008	1	5510	tags=56%, list=27%, signal=77%
VIETOR_IFRD1_TARGETS	23	0.458234	1.47624	0.0659091	0.122247	1	3931	tags=48%, list=19%, signal=59%
FRIDMAN_IMMORTALIZATION_DN	33	0.427877	1.47127	0.0417582	0.126327	1	3929	tags=42%, list=19%, signal=52%
HERNANDEZ_MITOTIC_ARREST_BY_DOCETAXEL_1_DN	37	0.41536	1.46897	0.0226757	0.12819	1	4473	tags=41%, list=22%, signal=52%
REACTOME_PACKAGING_OF_TELOMERE_ENDS	48	0.397046	1.46862	0.0328947	0.12823	1	3964	tags=40%, list=19%, signal=49%
ZEMBUTSU_SENSITIVITY_TO_METHOTREXATE	18	0.49628	1.46703	0.0405117	0.129494	1	2750	tags=33%, list=13%, signal=38%
DAZARD_UV_RESPONSE_CLUSTER_G1	64	0.372343	1.46437	0.0207373	0.131597	1	3560	tags=30%, list=17%, signal=36%
BIOCARTA_CTLA4_PATHWAY	19	0.4948	1.46437	0.0546218	0.131312	1	4200	tags=53%, list=21%, signal=66%
REACTOME_E2F_MEDIATED_REGULATION_OF_DNA_REPLICATION	33	0.434689	1.46407	0.0488889	0.13131	1	4289	tags=45%, list=21%, signal=57%
BANDRES_RESPONSE_TO_CARMUSTIN_WITHOUT_MGMT_48HR_DN	30	0.443684	1.46378	0.0318471	0.131274	1	4431	tags=47%, list=22%, signal=59%
AMUNDSON_GAMMA_RADIATION_RESISTANCE	20	0.489442	1.46362	0.0432802	0.131124	1	3899	tags=45%, list=19%, signal=56%
ICHIBA_GRAFT_VERSUS_HOST_DISEASE_35D_UP	127	0.325068	1.46038	0.00769231	0.133961	1	5032	tags=38%, list=25%, signal=50%
HELLER_HDAC_TARGETS_UP	302	0.296623	1.4602	0	0.133827	1	4954	tags=33%, list=24%, signal=43%
REACTOME_FANCONI_ANEMIA_PATHWAY	21	0.482784	1.45978	0.0579399	0.133978	1	2103	tags=43%, list=10%, signal=48%
HUNSBERGER_EXERCISE_REGULATED_GENES	31	0.429509	1.45944	0.0327869	0.133997	1	4192	tags=45%, list=21%, signal=57%
PID_FOXM1_PATHWAY	40	0.409671	1.45894	0.04158	0.134229	1	4704	tags=50%, list=23%, signal=65%
LABBE_WNT3A_TARGETS_UP	111	0.332332	1.45803	0.0246305	0.134866	1	2841	tags=28%, list=14%, signal=32%
KEGG_CELL_CYCLE	124	0.332095	1.45747	0.0121655	0.13509	1	5114	tags=44%, list=25%, signal=59%
KEGG_ANTIGEN_PROCESSING_AND_PRESENTATION	86	0.348665	1.45707	0.00997506	0.135162	1	4823	tags=34%, list=24%, signal=44%
ELVIDGE_HIF1A_AND_HIF2A_TARGETS_DN	103	0.341262	1.45694	0.0119332	0.135019	1	3874	tags=33%, list=19%, signal=41%
GHO_ATF5_TARGETS_DN	16	0.520786	1.45669	0.0648536	0.134986	1	6097	tags=50%, list=30%, signal=71%
WILENSKY_RESPONSE_TO_DARAPLADIB	29	0.43524	1.45644	0.0413223	0.134944	1	6398	tags=62%, list=31%, signal=90%
GRAHAM_NORMAL_QUIESCENT_VS_NORMAL_DIVIDING_UP	63	0.368073	1.45507	0.0239651	0.135936	1	3923	tags=32%, list=19%, signal=39%
ASTIER_INTEGRIN_SIGNALING	56	0.377471	1.4524	0.0345622	0.138343	1	5644	tags=45%, list=28%, signal=61%
BOYAULT_LIVER_CANCER_SUBCLASS_G5_DN	26	0.446273	1.45149	0.045045	0.138932	1	4094	tags=54%, list=20%, signal=67%
GENTILE_UV_RESPONSE_CLUSTER_D8	39	0.409541	1.45134	0.0299145	0.138805	1	6432	tags=49%, list=31%, signal=71%
SIMBULAN_PARP1_TARGETS_DN	17	0.500372	1.44949	0.0669456	0.140178	1	4585	tags=59%, list=22%, signal=76%
LEI_MYB_TARGETS	315	0.291768	1.4488	0	0.140599	1	4221	tags=31%, list=21%, signal=38%
HAHTOLA_CTCL_PATHOGENESIS	16	0.500468	1.44792	0.0643777	0.141185	1	5066	tags=50%, list=25%, signal=66%
CHIANG_LIVER_CANCER_SUBCLASS_CTNNB1_DN	165	0.312022	1.44726	0.00526316	0.14152	1	4161	tags=32%, list=20%, signal=40%
TOMIDA_METASTASIS_DN	17	0.501474	1.44569	0.0797414	0.142705	1	3817	tags=47%, list=19%, signal=58%
KHETCHOUMIAN_TRIM24_TARGETS_UP	46	0.393357	1.4454	0.0273973	0.142713	1	5510	tags=52%, list=27%, signal=71%
REACTOME_RESOLUTION_OF_AP_SITES_VIA_THE_MULTIPLE_NUCLEOTIDE_PATCH_REPLACEMENT_PATHWAY	17	0.50316	1.44532	0.0683371	0.1425	1	6427	tags=47%, list=31%, signal=69%
ZHAN_MULTIPLE_MYELOMA_CD1_UP	44	0.390133	1.44379	0.0468384	0.143841	1	4090	tags=43%, list=20%, signal=54%
BENPORATH_MYC_TARGETS_WITH_EBOX	223	0.305061	1.4425	0.00266667	0.144774	1	2854	tags=25%, list=14%, signal=29%
REACTOME_METABOLISM_OF_RNA	254	0.296119	1.44183	0.0026178	0.145252	1	4118	tags=30%, list=20%, signal=37%
PID_IL12_STAT4_PATHWAY	33	0.431774	1.43955	0.0513393	0.147362	1	4499	tags=42%, list=22%, signal=54%
JAATINEN_HEMATOPOIETIC_STEM_CELL_DN	217	0.301075	1.43643	0	0.150206	1	6141	tags=43%, list=30%, signal=61%
NIKOLSKY_BREAST_CANCER_22Q13_AMPLICON	17	0.495246	1.43548	0.0692464	0.150827	1	6754	tags=59%, list=33%, signal=88%
ZAMORA_NOS2_TARGETS_UP	67	0.36566	1.43466	0.0183486	0.151333	1	4934	tags=36%, list=24%, signal=47%
BIOCARTA_TOB1_PATHWAY	19	0.476875	1.43436	0.0605381	0.151308	1	4200	tags=63%, list=21%, signal=79%
YAN_ESCAPE_FROM_ANOIKIS	24	0.443723	1.43406	0.0658824	0.151328	1	2487	tags=38%, list=12%, signal=43%
NABA_PROTEOGLYCANS	35	0.404082	1.43295	0.0473251	0.152056	1	3875	tags=40%, list=19%, signal=49%
HUPER_BREAST_BASAL_VS_LUMINAL_UP	53	0.381759	1.4316	0.0356347	0.153169	1	4089	tags=36%, list=20%, signal=45%
REACTOME_FACTORS_INVOLVED_IN_MEGAKARYOCYTE_DEVELOPMENT_AND_PLATELET_PRODUCTION	127	0.320417	1.43058	0.00769231	0.15391	1	4871	tags=31%, list=24%, signal=41%
NAKAYAMA_FGF2_TARGETS	29	0.437518	1.42934	0.0610022	0.154817	1	5934	tags=48%, list=29%, signal=68%
RHEIN_ALL_GLUCOCORTICOID_THERAPY_DN	354	0.288478	1.42755	0	0.156421	1	4699	tags=33%, list=23%, signal=43%
REACTOME_PURINE_METABOLISM	33	0.427747	1.42685	0.0368664	0.156855	1	675	tags=18%, list=3%, signal=19%
LINDVALL_IMMORTALIZED_BY_TERT_DN	79	0.344439	1.4263	0.0291262	0.157044	1	3960	tags=32%, list=19%, signal=39%
SHEPARD_BMYB_MORPHOLINO_DN	195	0.304987	1.42477	0.00512821	0.1583	1	4826	tags=38%, list=24%, signal=50%
STEIN_ESR1_TARGETS	83	0.340391	1.42262	0.0159091	0.16019	1	4707	tags=39%, list=23%, signal=50%
WEBER_METHYLATED_HCP_IN_SPERM_DN	28	0.435161	1.42072	0.0677966	0.162048	1	4499	tags=43%, list=22%, signal=55%
TAKEDA_TARGETS_OF_NUP98_HOXA9_FUSION_6HR_DN	38	0.403998	1.42064	0.0394737	0.161826	1	3814	tags=37%, list=19%, signal=45%
DAZARD_UV_RESPONSE_CLUSTER_G2	30	0.426516	1.41959	0.0421053	0.162684	1	6346	tags=50%, list=31%, signal=72%
GAVIN_FOXP3_TARGETS_CLUSTER_P2	77	0.341926	1.4188	0.0390805	0.163232	1	4734	tags=36%, list=23%, signal=47%
PID_MYC_PATHWAY	25	0.443663	1.41806	0.0651731	0.163748	1	4342	tags=32%, list=21%, signal=41%
LIANG_HEMATOPOIESIS_STEM_CELL_NUMBER_LARGE_VS_TINY_UP	43	0.390924	1.41691	0.0501089	0.164728	1	2758	tags=21%, list=13%, signal=24%
ZHOU_INFLAMMATORY_RESPONSE_LPS_UP	381	0.279837	1.41651	0	0.164801	1	4502	tags=30%, list=22%, signal=38%
NAGY_STAGA_COMPONENTS_HUMAN	15	0.504932	1.41512	0.0801603	0.165957	1	1338	tags=27%, list=7%, signal=29%
MORI_LARGE_PRE_BII_LYMPHOCYTE_DN	56	0.363724	1.41391	0.0383747	0.166983	1	4993	tags=41%, list=24%, signal=54%
URS_ADIPOCYTE_DIFFERENTIATION_DN	30	0.430323	1.41349	0.0611814	0.167146	1	4395	tags=47%, list=21%, signal=59%
MUELLER_COMMON_TARGETS_OF_AML_FUSIONS_DN	30	0.426592	1.41344	0.0488372	0.16687	1	5735	tags=50%, list=28%, signal=69%
CROONQUIST_STROMAL_STIMULATION_UP	59	0.36393	1.41324	0.049763	0.166734	1	6355	tags=53%, list=31%, signal=76%
LOPEZ_MESOTHELIOMA_SURVIVAL_OVERALL_DN	15	0.506853	1.41266	0.0759219	0.167024	1	3062	tags=47%, list=15%, signal=55%
JOHANSSON_GLIOMAGENESIS_BY_PDGFB_UP	57	0.375026	1.41241	0.0303738	0.166989	1	3923	tags=35%, list=19%, signal=43%
ELVIDGE_HYPOXIA_BY_DMOG_UP	129	0.31741	1.41166	0.0145278	0.167562	1	3874	tags=32%, list=19%, signal=39%
SENESE_HDAC2_TARGETS_UP	110	0.328292	1.41048	0.031401	0.168605	1	4147	tags=34%, list=20%, signal=42%
ABRAMSON_INTERACT_WITH_AIRE	45	0.386173	1.41021	0.0425532	0.168631	1	2152	tags=24%, list=11%, signal=27%
SHEN_SMARCA2_TARGETS_DN	329	0.279236	1.41004	0	0.168463	1	4556	tags=29%, list=22%, signal=37%
CREIGHTON_ENDOCRINE_THERAPY_RESISTANCE_1	495	0.273133	1.40889	0	0.169511	1	4866	tags=31%, list=24%, signal=40%
NABA_COLLAGENS	44	0.385567	1.40834	0.0456522	0.169789	1	4959	tags=43%, list=24%, signal=57%
NIELSEN_SYNOVIAL_SARCOMA_DN	20	0.461796	1.40618	0.0784753	0.171873	1	4392	tags=40%, list=21%, signal=51%
HAHTOLA_MYCOSIS_FUNGOIDES_UP	18	0.474104	1.40605	0.0754717	0.171719	1	7170	tags=78%, list=35%, signal=120%
FUJII_YBX1_TARGETS_UP	40	0.396906	1.40539	0.0570071	0.172144	1	3374	tags=35%, list=17%, signal=42%
LEE_LIVER_CANCER_E2F1_UP	62	0.36532	1.40459	0.0365854	0.172714	1	3031	tags=31%, list=15%, signal=36%
SMITH_LIVER_CANCER	44	0.380829	1.40335	0.031746	0.173781	1	4730	tags=43%, list=23%, signal=56%
GOTZMANN_EPITHELIAL_TO_MESENCHYMAL_TRANSITION_UP	68	0.349985	1.40267	0.0246637	0.17417	1	4923	tags=41%, list=24%, signal=54%
ZHU_SKIL_TARGETS_UP	20	0.462957	1.40233	0.0778947	0.174244	1	3233	tags=40%, list=16%, signal=47%
HELLER_HDAC_TARGETS_SILENCED_BY_METHYLATION_UP	446	0.272345	1.40068	0	0.175844	1	4863	tags=32%, list=24%, signal=41%
LIU_VAV3_PROSTATE_CARCINOGENESIS_UP	89	0.339528	1.39886	0.0224439	0.177614	1	4044	tags=34%, list=20%, signal=42%
HEDENFALK_BREAST_CANCER_BRCA1_VS_BRCA2	157	0.306387	1.39857	0.00995025	0.177592	1	3719	tags=29%, list=18%, signal=36%
XU_RESPONSE_TO_TRETINOIN_AND_NSC682994_UP	17	0.487935	1.39849	0.0895197	0.177347	1	4194	tags=35%, list=21%, signal=44%
MIKKELSEN_MEF_LCP_WITH_H3K4ME3	122	0.321686	1.39789	0.0208877	0.177702	1	3875	tags=30%, list=19%, signal=37%
XU_CREBBP_TARGETS_UP	24	0.457205	1.3975	0.0886918	0.177817	1	3848	tags=42%, list=19%, signal=51%
CHO_NR4A1_TARGETS	31	0.416418	1.39725	0.058952	0.17779	1	5013	tags=48%, list=25%, signal=64%
BAUS_TFF2_TARGETS_UP	31	0.409661	1.39718	0.0670996	0.17753	1	6287	tags=48%, list=31%, signal=70%
SAKAI_CHRONIC_HEPATITIS_VS_LIVER_CANCER_DN	36	0.402144	1.39685	0.0668104	0.177637	1	2496	tags=25%, list=12%, signal=28%
REACTOME_PROTEOLYTIC_CLEAVAGE_OF_SNARE_COMPLEX_PROTEINS	16	0.503193	1.39675	0.0950413	0.177397	1	4889	tags=63%, list=24%, signal=82%
CONCANNON_APOPTOSIS_BY_EPOXOMICIN_DN	163	0.302285	1.39628	0.0111111	0.177528	1	3773	tags=31%, list=18%, signal=37%
VANDESLUIS_COMMD1_TARGETS_GROUP_2_UP	15	0.500762	1.3956	0.109208	0.17799	1	3853	tags=47%, list=19%, signal=57%
GRADE_COLON_AND_RECTAL_CANCER_UP	276	0.284434	1.39387	0.00277778	0.179745	1	5097	tags=35%, list=25%, signal=46%
KESHELAVA_MULTIPLE_DRUG_RESISTANCE	78	0.335106	1.39238	0.0324074	0.181148	1	3531	tags=27%, list=17%, signal=32%
DORMOY_ELAVL1_TARGETS	17	0.480914	1.39131	0.0637813	0.182187	1	4585	tags=59%, list=22%, signal=76%
SHEPARD_CRUSH_AND_BURN_MUTANT_DN	178	0.296429	1.39111	0.00263158	0.182082	1	3209	tags=25%, list=16%, signal=30%
KEGG_BASE_EXCISION_REPAIR	33	0.400067	1.38984	0.0668151	0.183369	1	3751	tags=36%, list=18%, signal=44%
ZHAN_MULTIPLE_MYELOMA_SPIKED	20	0.459212	1.38915	0.0827741	0.183778	1	1232	tags=30%, list=6%, signal=32%
JECHLINGER_EPITHELIAL_TO_MESENCHYMAL_TRANSITION_DN	66	0.350984	1.38912	0.04	0.183474	1	3445	tags=29%, list=17%, signal=35%
KOKKINAKIS_METHIONINE_DEPRIVATION_96HR_DN	75	0.34533	1.38829	0.029484	0.184188	1	6091	tags=45%, list=30%, signal=64%
REACTOME_NOD1_2_SIGNALING_PATHWAY	30	0.412181	1.38757	0.0702128	0.184675	1	4010	tags=37%, list=20%, signal=46%
WU_HBX_TARGETS_1_UP	16	0.486525	1.38691	0.108108	0.185043	1	2315	tags=31%, list=11%, signal=35%
MATTIOLI_MGUS_VS_PCL	110	0.321608	1.38406	0.0225564	0.188301	1	4062	tags=31%, list=20%, signal=38%
SESTO_RESPONSE_TO_UV_C7	67	0.347459	1.38172	0.0294118	0.190863	1	1991	tags=21%, list=10%, signal=23%
REACTOME_RNA_POL_I_TRANSCRIPTION	83	0.333196	1.38167	0.027907	0.190591	1	4025	tags=34%, list=20%, signal=42%
BOYAULT_LIVER_CANCER_SUBCLASS_G2	27	0.434678	1.3799	0.073913	0.192536	1	2747	tags=30%, list=13%, signal=34%
REACTOME_ABCA_TRANSPORTERS_IN_LIPID_HOMEOSTASIS	17	0.488784	1.37983	0.108333	0.192256	1	2229	tags=35%, list=11%, signal=40%
KARAKAS_TGFB1_SIGNALING	18	0.473335	1.37778	0.10181	0.194444	1	3205	tags=50%, list=16%, signal=59%
YANG_BREAST_CANCER_ESR1_DN	25	0.437496	1.37658	0.0657895	0.195661	1	2182	tags=32%, list=11%, signal=36%
KARLSSON_TGFB1_TARGETS_UP	120	0.312192	1.37652	0.0140515	0.195361	1	4842	tags=39%, list=24%, signal=51%
FOSTER_KDM1A_TARGETS_UP	253	0.284257	1.37293	0.00884956	0.199808	1	3884	tags=27%, list=19%, signal=33%
LIAN_LIPA_TARGETS_6M	72	0.339201	1.37238	0.0526316	0.200155	1	5284	tags=43%, list=26%, signal=58%
SU_PLACENTA	28	0.413319	1.37104	0.0779816	0.201588	1	4168	tags=43%, list=20%, signal=54%
KAAB_FAILED_HEART_VENTRICLE_DN	41	0.380354	1.36975	0.0678337	0.202999	1	3539	tags=32%, list=17%, signal=38%
LINDGREN_BLADDER_CANCER_CLUSTER_2B	379	0.270952	1.36936	0.00284091	0.203108	1	6902	tags=46%, list=34%, signal=69%
CHIBA_RESPONSE_TO_TSA_DN	23	0.435446	1.36795	0.0837004	0.204569	1	3714	tags=43%, list=18%, signal=53%
REACTOME_DOWNSTREAM_TCR_SIGNALING	35	0.39155	1.36715	0.0787037	0.205237	1	4200	tags=34%, list=21%, signal=43%
SARTIPY_NORMAL_AT_INSULIN_RESISTANCE_UP	34	0.396347	1.36687	0.0678733	0.205234	1	5238	tags=50%, list=26%, signal=67%
MORI_EMU_MYC_LYMPHOMA_BY_ONSET_TIME_UP	104	0.320361	1.36573	0.0327456	0.206471	1	3997	tags=30%, list=20%, signal=37%
NIELSEN_LIPOSARCOMA_UP	18	0.464934	1.36374	0.107692	0.208746	1	5537	tags=56%, list=27%, signal=76%
DASU_IL6_SIGNALING_SCAR_UP	30	0.40967	1.36356	0.070922	0.208637	1	6567	tags=57%, list=32%, signal=83%
CHAUHAN_RESPONSE_TO_METHOXYESTRADIOL_UP	51	0.361425	1.36172	0.0576497	0.210742	1	4873	tags=37%, list=24%, signal=49%
VERRECCHIA_RESPONSE_TO_TGFB1_C1	19	0.459292	1.36163	0.0977778	0.210471	1	6838	tags=68%, list=33%, signal=103%
VALK_AML_CLUSTER_5	33	0.394415	1.36154	0.0833333	0.210202	1	5352	tags=42%, list=26%, signal=57%
PID_CD8_TCR_DOWNSTREAM_PATHWAY	65	0.344145	1.359	0.0485651	0.213371	1	6291	tags=46%, list=31%, signal=66%
REACTOME_CELL_CYCLE_CHECKPOINTS	111	0.312783	1.35731	0.0246305	0.215294	1	5137	tags=42%, list=25%, signal=56%
LAIHO_COLORECTAL_CANCER_SERRATED_UP	108	0.314655	1.35702	0.0334928	0.215297	1	5098	tags=38%, list=25%, signal=50%
GALE_APL_WITH_FLT3_MUTATED_DN	16	0.4755	1.35665	0.0938166	0.215398	1	1530	tags=25%, list=7%, signal=27%
KORKOLA_TERATOMA_UP	16	0.475524	1.35605	0.119565	0.215857	1	5933	tags=63%, list=29%, signal=88%
MCBRYAN_PUBERTAL_BREAST_6_7WK_DN	77	0.332646	1.35482	0.0496614	0.217235	1	3920	tags=32%, list=19%, signal=40%
SEKI_INFLAMMATORY_RESPONSE_LPS_UP	76	0.339282	1.35405	0.0563726	0.217978	1	4321	tags=37%, list=21%, signal=47%
KIM_WT1_TARGETS_UP	211	0.28499	1.35389	0.00502513	0.217811	1	4841	tags=36%, list=24%, signal=46%
ZHAN_MULTIPLE_MYELOMA_HP_UP	41	0.371249	1.35248	0.0757576	0.219423	1	1208	tags=15%, list=6%, signal=16%
BILD_MYC_ONCOGENIC_SIGNATURE	195	0.290325	1.35099	0.00771208	0.221177	1	5669	tags=38%, list=28%, signal=52%
SEMENZA_HIF1_TARGETS	35	0.393917	1.34912	0.0748299	0.2234	1	3282	tags=34%, list=16%, signal=41%
HUANG_DASATINIB_RESISTANCE_UP	80	0.329393	1.34707	0.027907	0.225907	1	5591	tags=44%, list=27%, signal=60%
OLSSON_E2F3_TARGETS_DN	47	0.363733	1.34704	0.0684932	0.225575	1	4585	tags=43%, list=22%, signal=55%
VETTER_TARGETS_OF_PRKCA_AND_ETS1_UP	15	0.487937	1.34492	0.132159	0.228388	1	3672	tags=60%, list=18%, signal=73%
PUJANA_BREAST_CANCER_LIT_INT_NETWORK	100	0.316644	1.34484	0.0313901	0.228098	1	5841	tags=49%, list=29%, signal=68%
KEGG_CYTOKINE_CYTOKINE_RECEPTOR_INTERACTION	261	0.275406	1.3446	0.0131579	0.228061	1	5379	tags=33%, list=26%, signal=45%
PLASARI_TGFB1_TARGETS_10HR_DN	241	0.280595	1.34432	0	0.228073	1	4040	tags=27%, list=20%, signal=34%
ZHAN_V2_LATE_DIFFERENTIATION_GENES	43	0.374315	1.3427	0.0784753	0.230216	1	3817	tags=30%, list=19%, signal=37%
SHETH_LIVER_CANCER_VS_TXNIP_LOSS_PAM3	68	0.337538	1.34231	0.0653153	0.230353	1	3929	tags=34%, list=19%, signal=42%
MARSHALL_VIRAL_INFECTION_RESPONSE_DN	29	0.400337	1.34035	0.106472	0.232669	1	4519	tags=45%, list=22%, signal=57%
AMIT_SERUM_RESPONSE_40_MCF10A	31	0.391205	1.33939	0.0969828	0.233723	1	6291	tags=55%, list=31%, signal=79%
BIOCARTA_CELLCYCLE_PATHWAY	23	0.424257	1.33822	0.12037	0.235035	1	3232	tags=39%, list=16%, signal=46%
LIN_SILENCED_BY_TUMOR_MICROENVIRONMENT	105	0.311737	1.33787	0.0503597	0.235154	1	5007	tags=39%, list=24%, signal=51%
WESTON_VEGFA_TARGETS_6HR	58	0.344166	1.33578	0.0688073	0.23779	1	6056	tags=48%, list=30%, signal=68%
LU_EZH2_TARGETS_UP	268	0.27376	1.33519	0.0084507	0.238345	1	1715	tags=16%, list=8%, signal=17%
LE_NEURONAL_DIFFERENTIATION_DN	19	0.450426	1.33513	0.104677	0.238016	1	2697	tags=42%, list=13%, signal=48%
PODAR_RESPONSE_TO_ADAPHOSTIN_DN	18	0.459423	1.33503	0.11588	0.237749	1	3995	tags=44%, list=20%, signal=55%
SYED_ESTRADIOL_RESPONSE	19	0.452647	1.32922	0.138716	0.246321	1	3483	tags=47%, list=17%, signal=57%
LOPES_METHYLATED_IN_COLON_CANCER_UP	27	0.415107	1.32871	0.129386	0.246695	1	2854	tags=37%, list=14%, signal=43%
SA_MMP_CYTOKINE_CONNECTION	15	0.467745	1.3277	0.132075	0.247819	1	1017	tags=27%, list=5%, signal=28%
IWANAGA_E2F1_TARGETS_INDUCED_BY_SERUM	29	0.392664	1.32713	0.0926724	0.248369	1	3046	tags=34%, list=15%, signal=40%
RIGGI_EWING_SARCOMA_PROGENITOR_DN	176	0.290476	1.32651	0.0260417	0.248843	1	6298	tags=48%, list=31%, signal=68%
MARTORIATI_MDM4_TARGETS_NEUROEPITHELIUM_UP	167	0.285875	1.3259	0.022113	0.249355	1	3235	tags=26%, list=16%, signal=31%
REACTOME_THE_ROLE_OF_NEF_IN_HIV1_REPLICATION_AND_DISEASE_PATHOGENESIS	27	0.405186	1.32504	0.10828	0.250334	1	5273	tags=44%, list=26%, signal=60%
MURAKAMI_UV_RESPONSE_24HR	20	0.438645	1.32484	0.116525	0.250204	1	2162	tags=30%, list=11%, signal=34%
YANG_BREAST_CANCER_ESR1_BULK_DN	22	0.433915	1.32387	0.106987	0.251316	1	3517	tags=45%, list=17%, signal=55%
WANG_TUMOR_INVASIVENESS_UP	365	0.261639	1.32386	0.00294985	0.250913	1	4757	tags=33%, list=23%, signal=43%
PELLICCIOTTA_HDAC_IN_ANTIGEN_PRESENTATION_DN	49	0.356761	1.32346	0.0720721	0.251123	1	5511	tags=45%, list=27%, signal=61%
KEGG_PATHOGENIC_ESCHERICHIA_COLI_INFECTION	55	0.345608	1.32229	0.0758929	0.252591	1	4808	tags=33%, list=24%, signal=43%
LEE_TARGETS_OF_PTCH1_AND_SUFU_UP	50	0.353183	1.32199	0.0835165	0.252672	1	6097	tags=56%, list=30%, signal=80%
MORI_SMALL_PRE_BII_LYMPHOCYTE_DN	75	0.325947	1.32137	0.0629371	0.25326	1	4376	tags=32%, list=21%, signal=41%
PARK_HSC_VS_MULTIPOTENT_PROGENITORS_DN	18	0.450677	1.32041	0.143805	0.254299	1	6051	tags=72%, list=30%, signal=102%
SWEET_KRAS_TARGETS_UP	81	0.323089	1.3202	0.0563063	0.254181	1	4959	tags=40%, list=24%, signal=52%
RIZKI_TUMOR_INVASIVENESS_3D_DN	265	0.270142	1.3195	0	0.254911	1	5510	tags=35%, list=27%, signal=47%
PID_AVB3_INTEGRIN_PATHWAY	75	0.322831	1.31854	0.0623501	0.256079	1	5127	tags=40%, list=25%, signal=53%
TONKS_TARGETS_OF_RUNX1_RUNX1T1_FUSION_MONOCYTE_UP	199	0.278651	1.31693	0.0126582	0.258186	1	4405	tags=29%, list=22%, signal=37%
LINDSTEDT_DENDRITIC_CELL_MATURATION_A	67	0.336275	1.31538	0.0741627	0.260239	1	4822	tags=40%, list=24%, signal=53%
MIDORIKAWA_AMPLIFIED_IN_LIVER_CANCER	53	0.345802	1.31459	0.0971564	0.261013	1	5663	tags=49%, list=28%, signal=68%
PLASARI_TGFB1_SIGNALING_VIA_NFIC_1HR_UP	33	0.385825	1.31399	0.11674	0.261618	1	544	tags=12%, list=3%, signal=12%
NAKAMURA_METASTASIS_MODEL_DN	42	0.367634	1.31291	0.0756098	0.263005	1	4535	tags=38%, list=22%, signal=49%
BIOCARTA_CYTOKINE_PATHWAY	21	0.42272	1.3125	0.131004	0.263308	1	4181	tags=33%, list=20%, signal=42%
REACTOME_PHOSPHORYLATION_OF_CD3_AND_TCR_ZETA_CHAINS	16	0.473334	1.31222	0.139434	0.26333	1	2427	tags=38%, list=12%, signal=43%
SANSOM_APC_TARGETS_UP	118	0.30053	1.31184	0.0362319	0.263549	1	3134	tags=25%, list=15%, signal=30%
KIM_BIPOLAR_DISORDER_OLIGODENDROCYTE_DENSITY_CORR_DN	86	0.317505	1.31046	0.0609481	0.265416	1	3668	tags=30%, list=18%, signal=37%
MUELLER_METHYLATED_IN_GLIOBLASTOMA	40	0.371546	1.31036	0.0839161	0.265158	1	2358	tags=23%, list=12%, signal=25%
KEGG_CELL_ADHESION_MOLECULES_CAMS	133	0.292601	1.30902	0.0380711	0.266928	1	6673	tags=48%, list=33%, signal=71%
MORI_MATURE_B_LYMPHOCYTE_DN	73	0.324213	1.30865	0.0802752	0.267103	1	2861	tags=27%, list=14%, signal=32%
LU_TUMOR_ANGIOGENESIS_UP	25	0.412379	1.30742	0.122807	0.26859	1	3320	tags=36%, list=16%, signal=43%
NABA_CORE_MATRISOME	275	0.264817	1.30669	0.0106101	0.269331	1	5293	tags=36%, list=26%, signal=48%
KANG_AR_TARGETS_DN	19	0.442263	1.30475	0.120582	0.272218	1	4992	tags=42%, list=24%, signal=56%
WANG_TNF_TARGETS	24	0.424378	1.30407	0.115063	0.272845	1	6130	tags=67%, list=30%, signal=95%
REACTOME_NUCLEOTIDE_BINDING_DOMAIN_LEUCINE_RICH_REPEAT_CONTAINING_RECEPTOR_NLR_SIGNALING_PATHWAYS	45	0.352014	1.3029	0.102871	0.274395	1	4606	tags=38%, list=23%, signal=49%
REACTOME_MRNA_SPLICING_MINOR_PATHWAY	42	0.355562	1.29752	0.0968468	0.283077	1	2299	tags=24%, list=11%, signal=27%
SCHLOSSER_MYC_TARGETS_AND_SERUM_RESPONSE_DN	46	0.352121	1.29744	0.0653153	0.282777	1	4406	tags=39%, list=22%, signal=50%
TONKS_TARGETS_OF_RUNX1_RUNX1T1_FUSION_ERYTHROCYTE_DN	15	0.462209	1.29699	0.132937	0.283182	1	2569	tags=27%, list=13%, signal=30%
HEIDENBLAD_AMPLICON_8Q24_DN	43	0.360604	1.29598	0.126728	0.284491	1	3250	tags=28%, list=16%, signal=33%
REACTOME_ORC1_REMOVAL_FROM_CHROMATIN	65	0.331006	1.29349	0.09447	0.288396	1	5137	tags=42%, list=25%, signal=55%
CHICAS_RB1_TARGETS_LOW_SERUM	87	0.309538	1.29107	0.063981	0.292231	1	2689	tags=26%, list=13%, signal=30%
SENESE_HDAC1_AND_HDAC2_TARGETS_UP	226	0.269111	1.28933	0.0185676	0.29492	1	4251	tags=27%, list=21%, signal=34%
NIELSEN_GIST_AND_SYNOVIAL_SARCOMA_DN	20	0.434081	1.28918	0.12987	0.294729	1	6624	tags=55%, list=32%, signal=81%
KAPOSI_LIVER_CANCER_MET_UP	17	0.463	1.28913	0.143162	0.294357	1	4883	tags=47%, list=24%, signal=62%
TARTE_PLASMA_CELL_VS_B_LYMPHOCYTE_UP	76	0.317749	1.28866	0.0734597	0.294739	1	5401	tags=34%, list=26%, signal=46%
CHUNG_BLISTER_CYTOTOXICITY_UP	127	0.288471	1.28715	0.0412621	0.297079	1	4010	tags=31%, list=20%, signal=38%
GEORGANTAS_HSC_MARKERS	66	0.325741	1.28648	0.0788863	0.297808	1	5014	tags=38%, list=25%, signal=50%
REACTOME_DEGRADATION_OF_THE_EXTRACELLULAR_MATRIX	29	0.390292	1.2859	0.122066	0.298358	1	3685	tags=34%, list=18%, signal=42%
STEARMAN_TUMOR_FIELD_EFFECT_UP	34	0.364086	1.28484	0.131111	0.299817	1	4645	tags=41%, list=23%, signal=53%
HILLION_HMGA1B_TARGETS	90	0.304801	1.28449	0.0440835	0.300046	1	5861	tags=43%, list=29%, signal=60%
SARTIPY_BLUNTED_BY_INSULIN_RESISTANCE_UP	19	0.434832	1.28264	0.127983	0.302951	1	2457	tags=26%, list=12%, signal=30%
LI_INDUCED_T_TO_NATURAL_KILLER_UP	301	0.260958	1.28178	0.0137741	0.30404	1	4420	tags=30%, list=22%, signal=38%
BHATI_G2M_ARREST_BY_2METHOXYESTRADIOL_UP	111	0.297072	1.28151	0.0571429	0.304048	1	4725	tags=32%, list=23%, signal=42%
DELASERNA_MYOD_TARGETS_DN	56	0.333262	1.28144	0.0892857	0.303723	1	5814	tags=43%, list=28%, signal=60%
LEE_LIVER_CANCER_MYC_UP	53	0.339541	1.28134	0.0823529	0.303443	1	4140	tags=32%, list=20%, signal=40%
QI_PLASMACYTOMA_DN	99	0.298032	1.28116	0.071618	0.303325	1	3856	tags=27%, list=19%, signal=33%
BOYLAN_MULTIPLE_MYELOMA_C_D_UP	132	0.288835	1.28087	0.0332542	0.303398	1	4205	tags=31%, list=21%, signal=39%
CHIN_BREAST_CANCER_COPY_NUMBER_UP	27	0.392257	1.28085	0.141892	0.302972	1	5752	tags=56%, list=28%, signal=77%
BIOCARTA_P38MAPK_PATHWAY	40	0.360013	1.27982	0.12809	0.304364	1	4283	tags=35%, list=21%, signal=44%
MIKKELSEN_MCV6_LCP_WITH_H3K27ME3	28	0.377758	1.27758	0.137767	0.307927	1	5025	tags=39%, list=25%, signal=52%
KRIEG_HYPOXIA_VIA_KDM3A	52	0.343809	1.27729	0.099537	0.307933	1	4096	tags=38%, list=20%, signal=48%
KEGG_NOD_LIKE_RECEPTOR_SIGNALING_PATHWAY	62	0.332537	1.27605	0.0792541	0.309762	1	3514	tags=31%, list=17%, signal=37%
NIELSEN_SCHWANNOMA_DN	16	0.454999	1.27543	0.164583	0.31039	1	6306	tags=56%, list=31%, signal=81%
REACTOME_DNA_REPAIR	104	0.29861	1.27499	0.0617849	0.310656	1	2103	tags=21%, list=10%, signal=23%
PLASARI_TGFB1_TARGETS_10HR_UP	197	0.270099	1.27492	0.0227848	0.310307	1	4482	tags=30%, list=22%, signal=39%
POS_HISTAMINE_RESPONSE_NETWORK	32	0.376428	1.27389	0.124464	0.311792	1	2531	tags=19%, list=12%, signal=21%
GU_PDEF_TARGETS_UP	71	0.318648	1.27257	0.0801887	0.313905	1	6307	tags=49%, list=31%, signal=71%
NEMETH_INFLAMMATORY_RESPONSE_LPS_DN	32	0.374437	1.2717	0.123596	0.315036	1	3878	tags=38%, list=19%, signal=46%
REACTOME_CYCLIN_A_B1_ASSOCIATED_EVENTS_DURING_G2_M_TRANSITION	15	0.454769	1.27145	0.16269	0.315049	1	5435	tags=53%, list=27%, signal=73%
TARTE_PLASMA_CELL_VS_B_LYMPHOCYTE_DN	38	0.360291	1.27121	0.133188	0.31504	1	6379	tags=53%, list=31%, signal=76%
BRUECKNER_TARGETS_OF_MIRLET7A3_DN	73	0.317075	1.27002	0.0966981	0.316807	1	5093	tags=40%, list=25%, signal=53%
PICCALUGA_ANGIOIMMUNOBLASTIC_LYMPHOMA_UP	202	0.267062	1.27	0.0434783	0.316374	1	4511	tags=30%, list=22%, signal=38%
ROYLANCE_BREAST_CANCER_16Q_COPY_NUMBER_DN	24	0.401073	1.26968	0.135135	0.316473	1	4523	tags=50%, list=22%, signal=64%
DASU_IL6_SIGNALING_UP	59	0.330383	1.26854	0.108597	0.318243	1	4841	tags=39%, list=24%, signal=51%
MAHADEVAN_IMATINIB_RESISTANCE_UP	22	0.406198	1.26846	0.145833	0.317962	1	3701	tags=27%, list=18%, signal=33%
HOLLMANN_APOPTOSIS_VIA_CD40_UP	195	0.269745	1.268	0.0313316	0.318323	1	3914	tags=27%, list=19%, signal=33%
GUTIERREZ_CHRONIC_LYMPHOCYTIC_LEUKEMIA_DN	56	0.334358	1.2679	0.133178	0.318054	1	2252	tags=21%, list=11%, signal=24%
WIERENGA_STAT5A_TARGETS_GROUP1	129	0.289156	1.26515	0.0679612	0.322863	1	5580	tags=40%, list=27%, signal=55%
BIOCARTA_PTDINS_PATHWAY	23	0.408282	1.26508	0.160633	0.322508	1	6338	tags=57%, list=31%, signal=82%
AMIT_EGF_RESPONSE_480_HELA	158	0.279762	1.26346	0.0490463	0.325214	1	3591	tags=25%, list=18%, signal=30%
TOMIDA_METASTASIS_UP	26	0.394869	1.26341	0.138144	0.324806	1	464	tags=19%, list=2%, signal=20%
SCHOEN_NFKB_SIGNALING	34	0.373837	1.26298	0.14135	0.325212	1	5173	tags=44%, list=25%, signal=59%
CORRE_MULTIPLE_MYELOMA_DN	59	0.325712	1.26187	0.099768	0.326921	1	4714	tags=31%, list=23%, signal=40%
FERRANDO_HOX11_NEIGHBORS	23	0.414458	1.26152	0.166302	0.327039	1	2369	tags=22%, list=12%, signal=25%
REN_ALVEOLAR_RHABDOMYOSARCOMA_DN	404	0.24952	1.26139	0.0186667	0.326828	1	5514	tags=37%, list=27%, signal=49%
YAMASHITA_LIVER_CANCER_WITH_EPCAM_UP	52	0.335885	1.25947	0.125275	0.330304	1	3861	tags=29%, list=19%, signal=35%
MANTOVANI_VIRAL_GPCR_SIGNALING_UP	84	0.302494	1.25906	0.107143	0.330658	1	2838	tags=25%, list=14%, signal=29%
MEISSNER_NPC_ICP_WITH_H3K4ME3	17	0.440011	1.25871	0.176	0.330905	1	2725	tags=29%, list=13%, signal=34%
MARTORIATI_MDM4_TARGETS_FETAL_LIVER_UP	216	0.265654	1.2585	0.0459184	0.330815	1	3277	tags=25%, list=16%, signal=29%
NOJIMA_SFRP2_TARGETS_DN	24	0.403067	1.25813	0.147727	0.331099	1	2962	tags=33%, list=14%, signal=39%
ZHAN_MULTIPLE_MYELOMA_DN	41	0.350137	1.25775	0.119734	0.331306	1	6442	tags=51%, list=32%, signal=75%
MOREAUX_MULTIPLE_MYELOMA_BY_TACI_UP	390	0.245069	1.25767	0.00946372	0.330972	1	3724	tags=22%, list=18%, signal=27%
KAUFFMANN_DNA_REPAIR_GENES	224	0.262605	1.25648	0.0290557	0.33285	1	3997	tags=28%, list=20%, signal=35%
PYEON_HPV_POSITIVE_TUMORS_UP	89	0.297092	1.25595	0.0859729	0.333469	1	1183	tags=17%, list=6%, signal=18%
SCHMIDT_POR_TARGETS_IN_LIMB_BUD_UP	25	0.389418	1.25561	0.131749	0.333643	1	4140	tags=40%, list=20%, signal=50%
HAHTOLA_SEZARY_SYNDROM_DN	42	0.349983	1.25557	0.116945	0.333226	1	4775	tags=43%, list=23%, signal=56%
SATO_SILENCED_EPIGENETICALLY_IN_PANCREATIC_CANCER	47	0.33641	1.25554	0.122768	0.332807	1	4718	tags=36%, list=23%, signal=47%
DUTERTRE_ESTRADIOL_RESPONSE_6HR_UP	221	0.263172	1.25354	0.0418848	0.336169	1	5329	tags=37%, list=26%, signal=49%
NAKAMURA_ADIPOGENESIS_EARLY_DN	38	0.348995	1.2534	0.145652	0.335964	1	6248	tags=53%, list=31%, signal=76%
BANDRES_RESPONSE_TO_CARMUSTIN_MGMT_48HR_UP	18	0.429541	1.25323	0.180328	0.335811	1	5923	tags=61%, list=29%, signal=86%
RIZ_ERYTHROID_DIFFERENTIATION_CCNE1	39	0.353399	1.25302	0.121212	0.335737	1	2731	tags=23%, list=13%, signal=27%
UEDA_PERIFERAL_CLOCK	167	0.272	1.25031	0.0408163	0.340829	1	5320	tags=35%, list=26%, signal=47%
CAIRO_PML_TARGETS_BOUND_BY_MYC_UP	23	0.396481	1.24999	0.154734	0.341018	1	6913	tags=78%, list=34%, signal=118%
REACTOME_POST_CHAPERONIN_TUBULIN_FOLDING_PATHWAY	18	0.427592	1.24972	0.189904	0.341123	1	2472	tags=28%, list=12%, signal=32%
LINDSTEDT_DENDRITIC_CELL_MATURATION_B	53	0.334333	1.24972	0.125	0.340651	1	1633	tags=17%, list=8%, signal=18%
REACTOME_METABOLISM_OF_MRNA	209	0.261729	1.24912	0.0434783	0.341327	1	4720	tags=31%, list=23%, signal=39%
FONTAINE_FOLLICULAR_THYROID_ADENOMA_DN	67	0.313472	1.24901	0.13082	0.341107	1	4498	tags=36%, list=22%, signal=46%
PARENT_MTOR_SIGNALING_DN	43	0.346476	1.24841	0.130435	0.341832	1	3369	tags=28%, list=16%, signal=33%
VANDESLUIS_COMMD1_TARGETS_GROUP_4_UP	19	0.425184	1.24815	0.15894	0.341911	1	3335	tags=42%, list=16%, signal=50%
PID_IL27_PATHWAY	26	0.393556	1.24798	0.154167	0.341744	1	5908	tags=54%, list=29%, signal=76%
MURAKAMI_UV_RESPONSE_1HR_UP	16	0.4397	1.24757	0.188559	0.342074	1	2187	tags=25%, list=11%, signal=28%
BASSO_B_LYMPHOCYTE_NETWORK	139	0.279496	1.24603	0.0661765	0.344785	1	4953	tags=32%, list=24%, signal=41%
MURAKAMI_UV_RESPONSE_6HR_DN	21	0.417519	1.2446	0.169165	0.347249	1	3809	tags=38%, list=19%, signal=47%
WEIGEL_OXIDATIVE_STRESS_BY_TBH_AND_H2O2	36	0.356912	1.2445	0.159645	0.346941	1	4860	tags=39%, list=24%, signal=51%
MIKKELSEN_MCV6_LCP_WITH_H3K4ME3	151	0.271732	1.24374	0.0645161	0.348025	1	4313	tags=26%, list=21%, signal=33%
CHOW_RASSF1_TARGETS_UP	27	0.385667	1.24369	0.148305	0.347648	1	4289	tags=37%, list=21%, signal=47%
GREGORY_SYNTHETIC_LETHAL_WITH_IMATINIB	143	0.275046	1.24352	0.0509259	0.347498	1	5730	tags=41%, list=28%, signal=56%
YAO_TEMPORAL_RESPONSE_TO_PROGESTERONE_CLUSTER_16	76	0.304861	1.24307	0.104911	0.347891	1	5433	tags=37%, list=27%, signal=50%
RICKMAN_HEAD_AND_NECK_CANCER_C	106	0.28956	1.24244	0.0780488	0.348767	1	4482	tags=36%, list=22%, signal=46%
WEST_ADRENOCORTICAL_TUMOR_UP	286	0.255299	1.24238	0.0237389	0.348393	1	4826	tags=33%, list=24%, signal=42%
CONRAD_STEM_CELL	39	0.347837	1.2421	0.152993	0.348492	1	1861	tags=18%, list=9%, signal=20%
RODWELL_AGING_KIDNEY_NO_BLOOD_UP	210	0.261232	1.242	0.03125	0.348212	1	5032	tags=38%, list=25%, signal=49%
KANG_AR_TARGETS_UP	17	0.43041	1.24103	0.181624	0.349694	1	3548	tags=35%, list=17%, signal=43%
PID_IL12_2PATHWAY	63	0.320741	1.2406	0.130641	0.350093	1	5908	tags=44%, list=29%, signal=62%
NGO_MALIGNANT_GLIOMA_1P_LOH	15	0.450973	1.24025	0.19181	0.350319	1	5592	tags=40%, list=27%, signal=55%
PEART_HDAC_PROLIFERATION_CLUSTER_UP	56	0.318408	1.2401	0.134293	0.350153	1	4829	tags=43%, list=24%, signal=56%
ELVIDGE_HYPOXIA_UP	168	0.268781	1.23946	0.0413625	0.350981	1	3874	tags=27%, list=19%, signal=33%
LIU_BREAST_CANCER	27	0.380371	1.23938	0.171171	0.35065	1	3931	tags=41%, list=19%, signal=50%
FERNANDEZ_BOUND_BY_MYC	179	0.268053	1.23931	0.0377834	0.350302	1	3840	tags=27%, list=19%, signal=33%
REACTOME_NCAM_SIGNALING_FOR_NEURITE_OUT_GROWTH	64	0.316634	1.23827	0.134228	0.351924	1	3327	tags=25%, list=16%, signal=30%
DELLA_RESPONSE_TO_TSA_AND_BUTYRATE	21	0.418427	1.23681	0.19469	0.354388	1	5909	tags=57%, list=29%, signal=80%
BOQUEST_STEM_CELL_CULTURED_VS_FRESH_UP	415	0.24298	1.23676	0.0291545	0.353985	1	4543	tags=28%, list=22%, signal=36%
SPIELMAN_LYMPHOBLAST_EUROPEAN_VS_ASIAN_UP	472	0.23664	1.23611	0.0207715	0.354871	1	3201	tags=22%, list=16%, signal=26%
HARRIS_HYPOXIA	80	0.303389	1.23447	0.131783	0.357878	1	3282	tags=29%, list=16%, signal=34%
JEON_SMAD6_TARGETS_UP	24	0.388042	1.23428	0.186147	0.357773	1	6692	tags=63%, list=33%, signal=93%
NIELSEN_LEIOMYOSARCOMA_CNN1_UP	19	0.425884	1.23332	0.194969	0.359346	1	2198	tags=21%, list=11%, signal=24%
HIRSCH_CELLULAR_TRANSFORMATION_SIGNATURE_UP	237	0.256258	1.233	0.0445026	0.359523	1	4862	tags=32%, list=24%, signal=41%
FAELT_B_CLL_WITH_VH3_21_UP	42	0.342784	1.23179	0.149398	0.361439	1	6661	tags=43%, list=33%, signal=63%
PID_AURORA_A_PATHWAY	30	0.367996	1.23096	0.149495	0.362689	1	3916	tags=40%, list=19%, signal=49%
WANG_RECURRENT_LIVER_CANCER_UP	20	0.420236	1.23084	0.179039	0.362379	1	4791	tags=50%, list=23%, signal=65%
DAZARD_RESPONSE_TO_UV_NHEK_UP	237	0.25736	1.22829	0.0431472	0.367371	1	4702	tags=28%, list=23%, signal=36%
GAJATE_RESPONSE_TO_TRABECTEDIN_UP	65	0.31113	1.22812	0.154734	0.367229	1	5414	tags=38%, list=26%, signal=52%
PID_HIF1A_PATHWAY	19	0.411628	1.22797	0.187359	0.367008	1	5337	tags=37%, list=26%, signal=50%
CROONQUIST_NRAS_SIGNALING_UP	41	0.343739	1.22721	0.141892	0.368114	1	2621	tags=27%, list=13%, signal=31%
HAN_SATB1_TARGETS_UP	386	0.242862	1.22699	0.0280112	0.368038	1	4740	tags=31%, list=23%, signal=39%
KANG_FLUOROURACIL_RESISTANCE_UP	21	0.411442	1.22658	0.184946	0.368403	1	5277	tags=48%, list=26%, signal=64%
PENG_LEUCINE_DEPRIVATION_DN	183	0.262871	1.22636	0.0591133	0.368411	1	4759	tags=31%, list=23%, signal=40%
FONTAINE_FOLLICULAR_THYROID_ADENOMA_UP	70	0.304148	1.22634	0.135011	0.367963	1	3762	tags=29%, list=18%, signal=35%
BILANGES_SERUM_RESPONSE_TRANSLATION	36	0.357559	1.22605	0.162946	0.368057	1	3348	tags=22%, list=16%, signal=27%
WU_CELL_MIGRATION	181	0.264215	1.22537	0.0452128	0.368933	1	3672	tags=26%, list=18%, signal=31%
LEE_LIVER_CANCER_DENA_UP	59	0.318411	1.22505	0.133183	0.369158	1	3495	tags=29%, list=17%, signal=35%
REACTOME_PLATELET_CALCIUM_HOMEOSTASIS	16	0.430643	1.22478	0.211268	0.3692	1	4570	tags=50%, list=22%, signal=64%
WEBER_METHYLATED_HCP_IN_FIBROBLAST_DN	42	0.339708	1.22393	0.165517	0.37048	1	4144	tags=31%, list=20%, signal=39%
HELLER_HDAC_TARGETS_SILENCED_BY_METHYLATION_DN	271	0.249735	1.22299	0.0404624	0.371973	1	4506	tags=30%, list=22%, signal=38%
REACTOME_COSTIMULATION_BY_THE_CD28_FAMILY	62	0.309908	1.22286	0.125571	0.371768	1	4200	tags=34%, list=21%, signal=42%
REACTOME_PREFOLDIN_MEDIATED_TRANSFER_OF_SUBSTRATE_TO_CCT_TRIC	27	0.370328	1.22214	0.169528	0.372863	1	6915	tags=52%, list=34%, signal=78%
CHIBA_RESPONSE_TO_TSA	46	0.337073	1.22196	0.14447	0.372706	1	5696	tags=43%, list=28%, signal=60%
CHEN_ETV5_TARGETS_SERTOLI	19	0.402169	1.22166	0.197505	0.372825	1	6464	tags=68%, list=32%, signal=100%
YAMAZAKI_TCEB3_TARGETS_DN	208	0.257379	1.21976	0.0792079	0.376451	1	3282	tags=24%, list=16%, signal=28%
LI_WILMS_TUMOR_VS_FETAL_KIDNEY_2_UP	30	0.366702	1.21804	0.176904	0.379715	1	4365	tags=33%, list=21%, signal=42%
TONKS_TARGETS_OF_RUNX1_RUNX1T1_FUSION_HSC_DN	182	0.261951	1.21771	0.0731071	0.379931	1	4827	tags=34%, list=24%, signal=43%
KAN_RESPONSE_TO_ARSENIC_TRIOXIDE	120	0.272313	1.21752	0.0954774	0.379875	1	4862	tags=38%, list=24%, signal=50%
REACTOME_BOTULINUM_NEUROTOXICITY	18	0.411428	1.21705	0.2	0.380381	1	4889	tags=61%, list=24%, signal=80%
BIOCARTA_IL12_PATHWAY	21	0.400182	1.21681	0.1875	0.380424	1	6130	tags=57%, list=30%, signal=82%
CHOW_RASSF1_TARGETS_DN	29	0.367638	1.21618	0.158696	0.381376	1	3809	tags=28%, list=19%, signal=34%
GALINDO_IMMUNE_RESPONSE_TO_ENTEROTOXIN	84	0.295302	1.21614	0.121827	0.380977	1	5052	tags=33%, list=25%, signal=44%
VERRECCHIA_DELAYED_RESPONSE_TO_TGFB1	39	0.340162	1.21598	0.146396	0.380808	1	3862	tags=31%, list=19%, signal=38%
DACOSTA_ERCC3_ALLELE_XPCS_VS_TTD_UP	27	0.3744	1.21532	0.196581	0.381723	1	1912	tags=19%, list=9%, signal=20%
YAO_TEMPORAL_RESPONSE_TO_PROGESTERONE_CLUSTER_5	28	0.370429	1.21491	0.181619	0.382164	1	6159	tags=50%, list=30%, signal=71%
PID_WNT_NONCANONICAL_PATHWAY	32	0.361269	1.21465	0.174014	0.382256	1	2141	tags=22%, list=10%, signal=24%
NIKOLSKY_BREAST_CANCER_20Q12_Q13_AMPLICON	134	0.270003	1.21454	0.10219	0.382005	1	4453	tags=31%, list=22%, signal=40%
KEGG_CYTOSOLIC_DNA_SENSING_PATHWAY	56	0.319946	1.21423	0.142529	0.382183	1	4095	tags=29%, list=20%, signal=36%
SMID_BREAST_CANCER_NORMAL_LIKE_UP	464	0.236191	1.21385	0.0253968	0.382475	1	5934	tags=38%, list=29%, signal=52%
KAYO_AGING_MUSCLE_UP	238	0.252241	1.21342	0.0655738	0.382846	1	4442	tags=28%, list=22%, signal=35%
ONO_AML1_TARGETS_UP	24	0.373105	1.21309	0.150224	0.38315	1	7700	tags=71%, list=38%, signal=113%
LEE_EARLY_T_LYMPHOCYTE_DN	53	0.324589	1.21189	0.170354	0.385197	1	3951	tags=30%, list=19%, signal=37%
ONDER_CDH1_TARGETS_2_UP	247	0.250101	1.21156	0.0601093	0.385406	1	6461	tags=46%, list=32%, signal=66%
WANG_THOC1_TARGETS_DN	19	0.414573	1.20908	0.207506	0.390593	1	5027	tags=42%, list=25%, signal=56%
CAFFAREL_RESPONSE_TO_THC_24HR_5_DN	57	0.315037	1.20865	0.136471	0.391094	1	4289	tags=39%, list=21%, signal=49%
BROWN_MYELOID_CELL_DEVELOPMENT_UP	158	0.261309	1.20817	0.0859951	0.391664	1	5983	tags=41%, list=29%, signal=57%
THILLAINADESAN_ZNF217_TARGETS_UP	43	0.333473	1.20745	0.171053	0.392715	1	2920	tags=30%, list=14%, signal=35%
ROZANOV_MMP14_TARGETS_UP	261	0.250161	1.20405	0.0487106	0.399975	1	4699	tags=31%, list=23%, signal=40%
MULLIGAN_NTF3_SIGNALING_VIA_INSR_AND_IGF1R_UP	23	0.391464	1.20377	0.205817	0.400079	1	2953	tags=26%, list=14%, signal=30%
KOYAMA_SEMA3B_TARGETS_DN	382	0.236932	1.20342	0.0285714	0.400329	1	3866	tags=25%, list=19%, signal=30%
SCHRAETS_MLL_TARGETS_UP	35	0.348097	1.20302	0.183445	0.400694	1	6333	tags=51%, list=31%, signal=74%
PID_PRL_SIGNALING_EVENTS_PATHWAY	23	0.390015	1.20261	0.206422	0.401122	1	5238	tags=43%, list=26%, signal=58%
BORCZUK_MALIGNANT_MESOTHELIOMA_UP	297	0.241354	1.20229	0.0428571	0.401371	1	5178	tags=33%, list=25%, signal=44%
MIYAGAWA_TARGETS_OF_EWSR1_ETS_FUSIONS_DN	210	0.25335	1.20141	0.0562347	0.402798	1	4202	tags=29%, list=21%, signal=36%
BANDRES_RESPONSE_TO_CARMUSTIN_MGMT_48HR_DN	159	0.258169	1.20111	0.0921788	0.402986	1	4458	tags=28%, list=22%, signal=36%
LIM_MAMMARY_STEM_CELL_UP	467	0.232303	1.20093	0.0376176	0.402891	1	5598	tags=34%, list=27%, signal=46%
KEGG_GLYCOSAMINOGLYCAN_BIOSYNTHESIS_CHONDROITIN_SULFATE	22	0.387866	1.2008	0.184322	0.402685	1	5348	tags=59%, list=26%, signal=80%
OZANNE_AP1_TARGETS_UP	15	0.427339	1.19992	0.219149	0.404237	1	4094	tags=53%, list=20%, signal=67%
SERVITJA_ISLET_HNF1A_TARGETS_UP	162	0.260749	1.19966	0.0857843	0.404347	1	4953	tags=36%, list=24%, signal=47%
QI_PLASMACYTOMA_UP	257	0.244025	1.19888	0.0566038	0.405599	1	5352	tags=35%, list=26%, signal=47%
NAKAMURA_METASTASIS	44	0.324088	1.19887	0.1678	0.405101	1	5592	tags=48%, list=27%, signal=66%
PID_TCR_PATHWAY	66	0.300135	1.19833	0.135922	0.405713	1	4993	tags=42%, list=24%, signal=56%
REACTOME_ASSEMBLY_OF_THE_PRE_REPLICATIVE_COMPLEX	63	0.307639	1.19788	0.165563	0.406194	1	5137	tags=40%, list=25%, signal=53%
ROZANOV_MMP14_TARGETS_SUBSET	33	0.356351	1.19754	0.19469	0.406541	1	7106	tags=67%, list=35%, signal=102%
MENSE_HYPOXIA_UP	95	0.282457	1.19746	0.113636	0.406224	1	3853	tags=29%, list=19%, signal=36%
ZHAN_MULTIPLE_MYELOMA_CD1_VS_CD2_UP	62	0.308479	1.19659	0.167059	0.407682	1	5688	tags=48%, list=28%, signal=67%
LIAN_LIPA_TARGETS_3M	57	0.310991	1.19605	0.165138	0.408486	1	5284	tags=39%, list=26%, signal=52%
NATSUME_RESPONSE_TO_INTERFERON_BETA_UP	71	0.298177	1.19549	0.149888	0.409227	1	5265	tags=42%, list=26%, signal=57%
TAKADA_GASTRIC_CANCER_COPY_NUMBER_DN	29	0.356616	1.1954	0.197872	0.408919	1	3851	tags=38%, list=19%, signal=47%
ZHENG_IL22_SIGNALING_DN	41	0.336329	1.19456	0.164009	0.410404	1	3654	tags=34%, list=18%, signal=41%
SWEET_KRAS_TARGETS_DN	62	0.307416	1.19432	0.146018	0.410454	1	4289	tags=35%, list=21%, signal=45%
PID_MYC_ACTIV_PATHWAY	79	0.295496	1.19393	0.138173	0.410825	1	6176	tags=48%, list=30%, signal=69%
SANA_RESPONSE_TO_IFNG_DN	83	0.288723	1.19374	0.155902	0.410787	1	6412	tags=42%, list=31%, signal=61%
TOYOTA_TARGETS_OF_MIR34B_AND_MIR34C	426	0.233004	1.1925	0.0283912	0.413099	1	3214	tags=21%, list=16%, signal=25%
REACTOME_MITOTIC_G2_G2_M_PHASES	78	0.290709	1.19224	0.141487	0.413207	1	5435	tags=40%, list=27%, signal=54%
WATANABE_COLON_CANCER_MSI_VS_MSS_UP	27	0.369383	1.191	0.195519	0.415624	1	4405	tags=41%, list=22%, signal=52%
MARZEC_IL2_SIGNALING_UP	112	0.273318	1.1908	0.131841	0.415571	1	4371	tags=30%, list=21%, signal=38%
ABE_VEGFA_TARGETS_2HR	33	0.347695	1.19045	0.191441	0.41587	1	5535	tags=42%, list=27%, signal=58%
BARIS_THYROID_CANCER_DN	58	0.302562	1.18992	0.168675	0.41657	1	3315	tags=33%, list=16%, signal=39%
REACTOME_FORMATION_OF_TUBULIN_FOLDING_INTERMEDIATES_BY_CCT_TRIC	21	0.391826	1.18886	0.235165	0.418423	1	2472	tags=24%, list=12%, signal=27%
BROWNE_HCMV_INFECTION_8HR_DN	45	0.325021	1.18794	0.190476	0.419974	1	4860	tags=36%, list=24%, signal=47%
JI_RESPONSE_TO_FSH_DN	57	0.312723	1.18751	0.170306	0.420511	1	4289	tags=35%, list=21%, signal=44%
WATANABE_RECTAL_CANCER_RADIOTHERAPY_RESPONSIVE_DN	90	0.286449	1.18751	0.131336	0.419994	1	4137	tags=32%, list=20%, signal=40%
APPEL_IMATINIB_RESPONSE	32	0.351788	1.18685	0.197849	0.421036	1	4793	tags=44%, list=23%, signal=57%
PASINI_SUZ12_TARGETS_UP	105	0.273694	1.18677	0.130221	0.420696	1	5057	tags=34%, list=25%, signal=45%
NIKOLSKY_BREAST_CANCER_11Q12_Q14_AMPLICON	152	0.262095	1.18515	0.125654	0.42414	1	5346	tags=38%, list=26%, signal=50%
SHIN_B_CELL_LYMPHOMA_CLUSTER_2	30	0.358046	1.18504	0.204955	0.423885	1	4710	tags=37%, list=23%, signal=48%
FOSTER_TOLERANT_MACROPHAGE_DN	399	0.233654	1.185	0.0347003	0.423447	1	5219	tags=33%, list=26%, signal=43%
ONDER_CDH1_TARGETS_1_DN	166	0.256624	1.18473	0.106061	0.423628	1	5106	tags=33%, list=25%, signal=44%
REACTOME_REGULATION_OF_IFNA_SIGNALING	24	0.369453	1.18471	0.205882	0.423159	1	2457	tags=17%, list=12%, signal=19%
SHETH_LIVER_CANCER_VS_TXNIP_LOSS_PAM6	46	0.323612	1.18452	0.193622	0.423052	1	4122	tags=33%, list=20%, signal=41%
FARMER_BREAST_CANCER_APOCRINE_VS_LUMINAL	315	0.236668	1.18442	0.0555556	0.422766	1	2830	tags=20%, list=14%, signal=23%
LI_PROSTATE_CANCER_EPIGENETIC	30	0.362171	1.18366	0.206349	0.42405	1	2854	tags=27%, list=14%, signal=31%
MIKKELSEN_ES_ICP_WITH_H3K27ME3	41	0.331817	1.18337	0.210989	0.424229	1	3696	tags=27%, list=18%, signal=33%
MAINA_VHL_TARGETS_DN	18	0.400049	1.18333	0.234375	0.423809	1	3929	tags=39%, list=19%, signal=48%
WOTTON_RUNX_TARGETS_UP	20	0.399974	1.18302	0.235808	0.424026	1	2415	tags=30%, list=12%, signal=34%
HOFFMANN_PRE_BI_TO_LARGE_PRE_BII_LYMPHOCYTE_UP	36	0.336515	1.18227	0.207127	0.42527	1	2962	tags=28%, list=14%, signal=32%
HAHTOLA_MYCOSIS_FUNGOIDES_CD4_UP	62	0.300463	1.18009	0.182448	0.429901	1	3853	tags=27%, list=19%, signal=34%
QI_HYPOXIA	138	0.262069	1.18001	0.108247	0.429567	1	3517	tags=24%, list=17%, signal=29%
KIM_ALL_DISORDERS_CALB1_CORR_DN	35	0.34397	1.17769	0.224256	0.434638	1	5025	tags=37%, list=25%, signal=49%
WANG_SMARCE1_TARGETS_UP	273	0.243056	1.17751	0.0874636	0.434556	1	6432	tags=43%, list=31%, signal=62%
WANG_NFKB_TARGETS	25	0.362308	1.17558	0.227957	0.438729	1	6505	tags=44%, list=32%, signal=64%
SERVITJA_LIVER_HNF1A_TARGETS_UP	133	0.262528	1.17489	0.143223	0.439785	1	3069	tags=26%, list=15%, signal=30%
GARGALOVIC_RESPONSE_TO_OXIDIZED_PHOSPHOLIPIDS_RED_UP	17	0.408453	1.17419	0.236726	0.440969	1	6456	tags=65%, list=32%, signal=94%
ALONSO_METASTASIS_DN	24	0.365847	1.17361	0.230024	0.441848	1	259	tags=13%, list=1%, signal=13%
FINAK_BREAST_CANCER_SDPP_SIGNATURE	24	0.364465	1.17326	0.236842	0.442142	1	5906	tags=54%, list=29%, signal=76%
FERRARI_RESPONSE_TO_FENRETINIDE_UP	21	0.381395	1.17271	0.248352	0.442929	1	2414	tags=24%, list=12%, signal=27%
JACKSON_DNMT1_TARGETS_UP	75	0.291326	1.17241	0.153477	0.443145	1	3541	tags=29%, list=17%, signal=35%
MCGARVEY_SILENCED_BY_METHYLATION_IN_COLON_CANCER	41	0.324476	1.171	0.212581	0.446088	1	6824	tags=59%, list=33%, signal=88%
LEE_DIFFERENTIATING_T_LYMPHOCYTE	185	0.251025	1.17086	0.0881612	0.445856	1	5021	tags=35%, list=25%, signal=46%
MOREIRA_RESPONSE_TO_TSA_UP	28	0.363371	1.17078	0.220418	0.44551	1	1516	tags=21%, list=7%, signal=23%
REACTOME_RNA_POL_I_RNA_POL_III_AND_MITOCHONDRIAL_TRANSCRIPTION	116	0.267489	1.17077	0.142857	0.445001	1	5450	tags=37%, list=27%, signal=50%
CHIANG_LIVER_CANCER_SUBCLASS_UNANNOTATED_DN	186	0.253354	1.17049	0.11335	0.445188	1	4606	tags=32%, list=23%, signal=41%
CAMPS_COLON_CANCER_COPY_NUMBER_DN	68	0.2892	1.16952	0.175799	0.447109	1	2505	tags=24%, list=12%, signal=27%
LEE_AGING_NEOCORTEX_UP	88	0.277881	1.16946	0.179907	0.446693	1	3539	tags=24%, list=17%, signal=29%
REACTOME_ION_CHANNEL_TRANSPORT	54	0.307405	1.16933	0.179601	0.446473	1	5254	tags=35%, list=26%, signal=47%
VERRECCHIA_EARLY_RESPONSE_TO_TGFB1	58	0.300694	1.16833	0.188764	0.448508	1	3929	tags=33%, list=19%, signal=40%
TERAMOTO_OPN_TARGETS_CLUSTER_7	19	0.400966	1.16825	0.255458	0.448167	1	3093	tags=26%, list=15%, signal=31%
HAMAI_APOPTOSIS_VIA_TRAIL_DN	180	0.249336	1.16767	0.11399	0.449022	1	2700	tags=18%, list=13%, signal=21%
FARMER_BREAST_CANCER_CLUSTER_3	16	0.414197	1.16685	0.268018	0.450507	1	3414	tags=38%, list=17%, signal=45%
MIKKELSEN_IPS_LCP_WITH_H3K4ME3	162	0.254403	1.16654	0.107417	0.450713	1	3680	tags=23%, list=18%, signal=28%
RUTELLA_RESPONSE_TO_HGF_DN	229	0.242786	1.16628	0.0865922	0.450752	1	5608	tags=35%, list=27%, signal=48%
KLEIN_PRIMARY_EFFUSION_LYMPHOMA_UP	51	0.305719	1.1661	0.183295	0.450646	1	5966	tags=47%, list=29%, signal=66%
GARGALOVIC_RESPONSE_TO_OXIDIZED_PHOSPHOLIPIDS_GREY_DN	63	0.299454	1.16531	0.19213	0.45215	1	1540	tags=16%, list=8%, signal=17%
MIYAGAWA_TARGETS_OF_EWSR1_ETS_FUSIONS_UP	251	0.240784	1.16425	0.0831099	0.454213	1	3983	tags=24%, list=19%, signal=30%
SUNG_METASTASIS_STROMA_DN	51	0.310633	1.16327	0.205752	0.456145	1	3766	tags=31%, list=18%, signal=38%
KEGG_SPLICEOSOME	125	0.261069	1.16318	0.137845	0.455829	1	2506	tags=20%, list=12%, signal=23%
HUMMERICH_BENIGN_SKIN_TUMOR_UP	18	0.396647	1.16282	0.255914	0.456178	1	2373	tags=39%, list=12%, signal=44%
PEDERSEN_TARGETS_OF_611CTF_ISOFORM_OF_ERBB2	72	0.286147	1.16219	0.170068	0.457201	1	3644	tags=29%, list=18%, signal=35%
KLEIN_TARGETS_OF_BCR_ABL1_FUSION	44	0.319276	1.16142	0.204545	0.458563	1	4207	tags=34%, list=21%, signal=43%
PETROVA_ENDOTHELIUM_LYMPHATIC_VS_BLOOD_DN	160	0.250496	1.16129	0.147783	0.458379	1	5192	tags=35%, list=25%, signal=47%
XU_RESPONSE_TO_TRETINOIN_AND_NSC682994_DN	15	0.42278	1.1605	0.266667	0.459839	1	1265	tags=27%, list=6%, signal=28%
REACTOME_SEMA4D_IN_SEMAPHORIN_SIGNALING	29	0.344561	1.16027	0.226981	0.459875	1	2235	tags=21%, list=11%, signal=23%
WHITFIELD_CELL_CYCLE_G1_S	133	0.259716	1.15988	0.15122	0.460348	1	2622	tags=23%, list=13%, signal=27%
HILLION_HMGA1_TARGETS	88	0.281235	1.15958	0.166667	0.460578	1	4673	tags=34%, list=23%, signal=44%
BURTON_ADIPOGENESIS_8	85	0.281338	1.15865	0.182278	0.462445	1	7193	tags=54%, list=35%, signal=83%
GRAHAM_CML_QUIESCENT_VS_CML_DIVIDING_UP	23	0.379345	1.15856	0.232301	0.462138	1	700	tags=17%, list=3%, signal=18%
HUMMERICH_SKIN_CANCER_PROGRESSION_UP	88	0.275545	1.15712	0.167464	0.465329	1	3765	tags=30%, list=18%, signal=36%
NING_CHRONIC_OBSTRUCTIVE_PULMONARY_DISEASE_DN	117	0.265583	1.15711	0.150852	0.464828	1	4871	tags=35%, list=24%, signal=46%
WANG_NEOPLASTIC_TRANSFORMATION_BY_CCND1_MYC	21	0.382585	1.15702	0.261641	0.464498	1	7207	tags=62%, list=35%, signal=96%
LE_SKI_TARGETS_UP	17	0.400694	1.15677	0.254425	0.464582	1	2878	tags=35%, list=14%, signal=41%
MOOTHA_GLYCOLYSIS	20	0.386444	1.15675	0.271186	0.46408	1	4208	tags=30%, list=21%, signal=38%
KEGG_VIRAL_MYOCARDITIS	70	0.29269	1.15658	0.182648	0.464003	1	4669	tags=34%, list=23%, signal=44%
PID_INTEGRIN1_PATHWAY	66	0.294862	1.15642	0.214447	0.463863	1	3541	tags=29%, list=17%, signal=35%
PENG_GLUTAMINE_DEPRIVATION_DN	331	0.232673	1.15619	0.099723	0.463892	1	4759	tags=29%, list=23%, signal=38%
DE_YY1_TARGETS_UP	19	0.39128	1.15552	0.257576	0.465103	1	5567	tags=47%, list=27%, signal=65%
REACTOME_TRANSCRIPTION	197	0.24526	1.15543	0.131443	0.46482	1	5507	tags=35%, list=27%, signal=47%
ZHAN_VARIABLE_EARLY_DIFFERENTIATION_GENES_DN	30	0.349512	1.15488	0.252174	0.465663	1	2542	tags=23%, list=12%, signal=27%
REACTOME_ACTIVATION_OF_THE_MRNA_UPON_BINDING_OF_THE_CAP_BINDING_COMPLEX_AND_EIFS_AND_SUBSEQUENT_BINDING_TO_43S	56	0.304737	1.15372	0.21174	0.46805	1	4080	tags=27%, list=20%, signal=33%
KEGG_PURINE_METABOLISM	155	0.253586	1.15371	0.140845	0.467543	1	2207	tags=16%, list=11%, signal=18%
LI_WILMS_TUMOR	26	0.358259	1.15371	0.214447	0.467013	1	5259	tags=42%, list=26%, signal=57%
LOPEZ_MBD_TARGETS_IMPRINTED_AND_X_LINKED	16	0.409944	1.15348	0.249438	0.467015	1	3705	tags=50%, list=18%, signal=61%
SIG_CHEMOTAXIS	45	0.319634	1.15317	0.211905	0.467284	1	6057	tags=49%, list=30%, signal=69%
PID_REG_GR_PATHWAY	82	0.277084	1.1531	0.2049	0.466921	1	4895	tags=35%, list=24%, signal=46%
OUYANG_PROSTATE_CANCER_MARKERS	19	0.376653	1.15281	0.267391	0.46715	1	3282	tags=37%, list=16%, signal=44%
REACTOME_TAK1_ACTIVATES_NFKB_BY_PHOSPHORYLATION_AND_ACTIVATION_OF_IKKS_COMPLEX	23	0.367048	1.1527	0.246014	0.466877	1	3494	tags=43%, list=17%, signal=52%
GRADE_METASTASIS_DN	44	0.311868	1.15261	0.21087	0.466559	1	1688	tags=20%, list=8%, signal=22%
PEDERSEN_METASTASIS_BY_ERBB2_ISOFORM_7	370	0.229046	1.15242	0.0807453	0.466511	1	4350	tags=27%, list=21%, signal=34%
KEGG_FRUCTOSE_AND_MANNOSE_METABOLISM	34	0.341741	1.15231	0.217687	0.466258	1	4208	tags=35%, list=21%, signal=44%
ZHAN_MULTIPLE_MYELOMA_SUBGROUPS	30	0.346941	1.15209	0.228889	0.46626	1	5472	tags=43%, list=27%, signal=59%
OZEN_MIR125B1_TARGETS	25	0.35503	1.15207	0.247685	0.4658	1	3471	tags=32%, list=17%, signal=38%
BEGUM_TARGETS_OF_PAX3_FOXO1_FUSION_DN	45	0.319657	1.15201	0.227571	0.465408	1	3541	tags=27%, list=17%, signal=32%
DOANE_BREAST_CANCER_CLASSES_DN	32	0.338879	1.15139	0.240741	0.466495	1	3994	tags=31%, list=20%, signal=39%
REACTOME_LIGAND_GATED_ION_CHANNEL_TRANSPORT	21	0.373371	1.1495	0.2527	0.470791	1	7203	tags=57%, list=35%, signal=88%
CROONQUIST_IL6_DEPRIVATION_UP	20	0.379071	1.1493	0.251131	0.470762	1	315	tags=20%, list=2%, signal=20%
KEGG_TOLL_LIKE_RECEPTOR_SIGNALING_PATHWAY	102	0.269077	1.1492	0.185464	0.470506	1	3816	tags=25%, list=19%, signal=31%
IGARASHI_ATF4_TARGETS_DN	88	0.274344	1.14836	0.19222	0.472088	1	5058	tags=36%, list=25%, signal=48%
YANG_BREAST_CANCER_ESR1_LASER_DN	49	0.301508	1.14835	0.218362	0.4716	1	4871	tags=39%, list=24%, signal=51%
REACTOME_MUSCLE_CONTRACTION	46	0.310712	1.1478	0.223278	0.472391	1	3331	tags=22%, list=16%, signal=26%
RAGHAVACHARI_PLATELET_SPECIFIC_GENES	69	0.28592	1.14753	0.202899	0.472536	1	4699	tags=33%, list=23%, signal=43%
REACTOME_AXON_GUIDANCE	241	0.238371	1.14747	0.123656	0.472178	1	5049	tags=32%, list=25%, signal=41%
DAVIES_MULTIPLE_MYELOMA_VS_MGUS_DN	28	0.351852	1.14684	0.230303	0.473267	1	3951	tags=32%, list=19%, signal=40%
REACTOME_CHONDROITIN_SULFATE_DERMATAN_SULFATE_METABOLISM	47	0.310449	1.1468	0.231884	0.472872	1	5814	tags=55%, list=28%, signal=77%
CEBALLOS_TARGETS_OF_TP53_AND_MYC_UP	21	0.383172	1.14672	0.279176	0.472574	1	5877	tags=52%, list=29%, signal=73%
MALONEY_RESPONSE_TO_17AAG_UP	41	0.32007	1.14638	0.232816	0.47287	1	5737	tags=44%, list=28%, signal=61%
KIM_RESPONSE_TO_TSA_AND_DECITABINE_UP	127	0.258839	1.14632	0.16545	0.4725	1	3816	tags=27%, list=19%, signal=33%
MOOTHA_GLUCONEOGENESIS	31	0.337424	1.1462	0.255814	0.472269	1	4042	tags=29%, list=20%, signal=36%
KANG_CISPLATIN_RESISTANCE_UP	18	0.393728	1.14619	0.262115	0.471772	1	5277	tags=44%, list=26%, signal=60%
MISHRA_CARCINOMA_ASSOCIATED_FIBROBLAST_DN	24	0.363082	1.14422	0.254989	0.47623	1	5877	tags=38%, list=29%, signal=53%
KAYO_CALORIE_RESTRICTION_MUSCLE_UP	94	0.270769	1.14385	0.179669	0.476577	1	4309	tags=30%, list=21%, signal=38%
ZHAN_MULTIPLE_MYELOMA_HP_DN	43	0.323185	1.14328	0.249438	0.477519	1	4686	tags=35%, list=23%, signal=45%
HELLER_HDAC_TARGETS_DN	284	0.233757	1.14235	0.121037	0.479308	1	4506	tags=29%, list=22%, signal=37%
OUELLET_OVARIAN_CANCER_INVASIVE_VS_LMP_UP	117	0.265116	1.1422	0.187805	0.479225	1	4826	tags=32%, list=24%, signal=42%
PAL_PRMT5_TARGETS_DN	29	0.348747	1.14218	0.255814	0.478762	1	5909	tags=52%, list=29%, signal=73%
PLASARI_NFIC_TARGETS_BASAL_DN	18	0.388651	1.14202	0.264271	0.478654	1	544	tags=11%, list=3%, signal=11%
HOSHIDA_LIVER_CANCER_LATE_RECURRENCE_UP	60	0.291365	1.14119	0.200903	0.480297	1	5996	tags=45%, list=29%, signal=63%
LINDSTEDT_DENDRITIC_CELL_MATURATION_C	68	0.279301	1.14066	0.21542	0.481177	1	4269	tags=26%, list=21%, signal=33%
AGUIRRE_PANCREATIC_CANCER_COPY_NUMBER_UP	283	0.231806	1.13983	0.131868	0.482813	1	4403	tags=25%, list=22%, signal=31%
IGLESIAS_E2F_TARGETS_UP	149	0.248455	1.13847	0.171795	0.48575	1	5934	tags=43%, list=29%, signal=60%
AZARE_STAT3_TARGETS	23	0.36261	1.1377	0.258206	0.487218	1	6355	tags=61%, list=31%, signal=88%
FISCHER_G1_S_CELL_CYCLE	194	0.243505	1.13725	0.158537	0.487865	1	2853	tags=23%, list=14%, signal=27%
WEST_ADRENOCORTICAL_CARCINOMA_VS_ADENOMA_DN	23	0.367366	1.13719	0.277899	0.48752	1	2026	tags=26%, list=10%, signal=29%
TAKAO_RESPONSE_TO_UVB_RADIATION_UP	86	0.274833	1.13671	0.225653	0.488239	1	4862	tags=30%, list=24%, signal=39%
CHARAFE_BREAST_CANCER_LUMINAL_VS_MESENCHYMAL_DN	449	0.221401	1.13664	0.0630631	0.487889	1	5619	tags=35%, list=27%, signal=47%
BIOCARTA_IL2_PATHWAY	22	0.365073	1.1363	0.27451	0.48823	1	1840	tags=27%, list=9%, signal=30%
KUMAR_TARGETS_OF_MLL_AF9_FUSION	389	0.223908	1.13623	0.0942249	0.487879	1	5032	tags=32%, list=25%, signal=41%
WESTON_VEGFA_TARGETS	105	0.259284	1.13594	0.188586	0.488162	1	5518	tags=35%, list=27%, signal=48%
DACOSTA_UV_RESPONSE_VIA_ERCC3_TTD_UP	64	0.285354	1.13562	0.230769	0.488442	1	2838	tags=22%, list=14%, signal=25%
PID_GLYPICAN_1PATHWAY	27	0.35004	1.13495	0.248918	0.489697	1	6131	tags=48%, list=30%, signal=69%
HOFFMANN_SMALL_PRE_BII_TO_IMMATURE_B_LYMPHOCYTE_UP	70	0.280198	1.13408	0.198178	0.491387	1	4556	tags=30%, list=22%, signal=38%
GRAHAM_CML_QUIESCENT_VS_NORMAL_QUIESCENT_DN	46	0.311404	1.13341	0.248307	0.492585	1	4937	tags=39%, list=24%, signal=51%
REACTOME_DOUBLE_STRAND_BREAK_REPAIR	22	0.369689	1.1333	0.260047	0.492355	1	2581	tags=32%, list=13%, signal=36%
ONDER_CDH1_SIGNALING_VIA_CTNNB1	82	0.27627	1.13326	0.204176	0.491908	1	4516	tags=34%, list=22%, signal=44%
DEBIASI_APOPTOSIS_BY_REOVIRUS_INFECTION_UP	309	0.228749	1.13257	0.108939	0.49324	1	2571	tags=18%, list=13%, signal=20%
FARMER_BREAST_CANCER_BASAL_VS_LULMINAL	323	0.227344	1.13221	0.142424	0.493617	1	3431	tags=23%, list=17%, signal=27%
PID_HDAC_CLASSI_PATHWAY	66	0.287871	1.13215	0.217284	0.493265	1	5059	tags=36%, list=25%, signal=48%
MENSSEN_MYC_TARGETS	51	0.300795	1.13204	0.239631	0.493004	1	6176	tags=49%, list=30%, signal=70%
PID_CXCR3_PATHWAY	43	0.312458	1.13166	0.247685	0.49348	1	1316	tags=16%, list=6%, signal=17%
NEMETH_INFLAMMATORY_RESPONSE_LPS_UP	88	0.270692	1.13067	0.200472	0.495558	1	4482	tags=31%, list=22%, signal=39%
SCIAN_INVERSED_TARGETS_OF_TP53_AND_TP73_DN	31	0.330549	1.12959	0.246253	0.497883	1	4822	tags=39%, list=24%, signal=51%
VALK_AML_CLUSTER_6	33	0.329695	1.12866	0.247423	0.499763	1	2035	tags=21%, list=10%, signal=24%
BROWNE_HCMV_INFECTION_12HR_UP	104	0.264646	1.12799	0.199017	0.500976	1	5138	tags=32%, list=25%, signal=42%
REACTOME_HOST_INTERACTIONS_OF_HIV_FACTORS	120	0.255625	1.12714	0.216667	0.502729	1	5403	tags=36%, list=26%, signal=48%
SCHAEFFER_PROSTATE_DEVELOPMENT_48HR_DN	416	0.219624	1.12659	0.103152	0.503696	1	5097	tags=31%, list=25%, signal=41%
GENTILE_UV_RESPONSE_CLUSTER_D1	18	0.389392	1.12633	0.275424	0.503903	1	1584	tags=22%, list=8%, signal=24%
YAGI_AML_WITH_INV_16_TRANSLOCATION	410	0.221095	1.12581	0.10084	0.504795	1	4420	tags=29%, list=22%, signal=36%
HOOI_ST7_TARGETS_DN	113	0.259684	1.12459	0.212411	0.50758	1	5205	tags=36%, list=25%, signal=48%
REACTOME_CYCLIN_E_ASSOCIATED_EVENTS_DURING_G1_S_TRANSITION_	62	0.288234	1.124	0.22695	0.50862	1	5435	tags=39%, list=27%, signal=53%
BOYLAN_MULTIPLE_MYELOMA_D_DN	72	0.274161	1.12374	0.240654	0.508801	1	4953	tags=36%, list=24%, signal=47%
REACTOME_ANTIGEN_PROCESSING_CROSS_PRESENTATION	72	0.275941	1.12346	0.225287	0.509065	1	5511	tags=39%, list=27%, signal=53%
NIKOLSKY_MUTATED_AND_AMPLIFIED_IN_BREAST_CANCER	91	0.270242	1.12311	0.204878	0.509503	1	4479	tags=32%, list=22%, signal=41%
MISHRA_CARCINOMA_ASSOCIATED_FIBROBLAST_UP	24	0.352355	1.1228	0.256356	0.509875	1	6298	tags=46%, list=31%, signal=66%
REACTOME_RIP_MEDIATED_NFKB_ACTIVATION_VIA_DAI	18	0.381767	1.12203	0.300905	0.511491	1	3494	tags=44%, list=17%, signal=54%
NOJIMA_SFRP2_TARGETS_UP	31	0.335254	1.12198	0.266821	0.51108	1	5379	tags=39%, list=26%, signal=52%
NAGASHIMA_NRG1_SIGNALING_UP	172	0.242578	1.12127	0.176471	0.512478	1	5490	tags=33%, list=27%, signal=44%
GROSS_HIF1A_TARGETS_DN	25	0.350725	1.12027	0.292576	0.514723	1	1866	tags=16%, list=9%, signal=18%
HSIAO_HOUSEKEEPING_GENES	388	0.221269	1.1199	0.123529	0.515161	1	5079	tags=30%, list=25%, signal=40%
HELLEBREKERS_SILENCED_DURING_TUMOR_ANGIOGENESIS	80	0.271877	1.11956	0.221957	0.515577	1	3623	tags=29%, list=18%, signal=35%
MILI_PSEUDOPODIA_CHEMOTAXIS_UP	70	0.280912	1.11908	0.254005	0.516292	1	4205	tags=36%, list=21%, signal=45%
KORKOLA_YOLK_SAC_TUMOR	59	0.293682	1.11813	0.24594	0.51837	1	3007	tags=29%, list=15%, signal=34%
PENG_RAPAMYCIN_RESPONSE_UP	196	0.239877	1.11793	0.180328	0.518418	1	4691	tags=29%, list=23%, signal=37%
REACTOME_TRANSCRIPTION_COUPLED_NER_TC_NER	43	0.30415	1.11732	0.245	0.519541	1	3997	tags=28%, list=20%, signal=35%
MARSON_FOXP3_CORE_DIRECT_TARGETS	19	0.37147	1.11536	0.304636	0.524368	1	5895	tags=53%, list=29%, signal=74%
BANDRES_RESPONSE_TO_CARMUSTIN_MGMT_24HR_DN	33	0.327624	1.11536	0.262921	0.523852	1	1286	tags=15%, list=6%, signal=16%
KEGG_GLYCOSAMINOGLYCAN_DEGRADATION	21	0.371114	1.11446	0.310493	0.525747	1	1801	tags=24%, list=9%, signal=26%
BILANGES_SERUM_SENSITIVE_GENES	88	0.26697	1.11435	0.219512	0.525506	1	4325	tags=27%, list=21%, signal=34%
KIM_MYCN_AMPLIFICATION_TARGETS_DN	98	0.26098	1.11427	0.211055	0.525197	1	4298	tags=35%, list=21%, signal=44%
RICKMAN_HEAD_AND_NECK_CANCER_F	53	0.294679	1.11368	0.251163	0.5262	1	3358	tags=23%, list=16%, signal=27%
PID_ALK1_PATHWAY	26	0.354227	1.11334	0.296842	0.526672	1	3416	tags=27%, list=17%, signal=32%
MANALO_HYPOXIA_UP	200	0.235999	1.11271	0.177184	0.527833	1	4851	tags=29%, list=24%, signal=38%
LENAOUR_DENDRITIC_CELL_MATURATION_UP	113	0.255009	1.1121	0.234848	0.529012	1	2465	tags=19%, list=12%, signal=22%
GRAESSMANN_RESPONSE_TO_MC_AND_SERUM_DEPRIVATION_DN	81	0.27206	1.11078	0.239796	0.532206	1	1622	tags=16%, list=8%, signal=17%
YIH_RESPONSE_TO_ARSENITE_C3	35	0.323251	1.1105	0.299087	0.532322	1	3173	tags=31%, list=16%, signal=37%
JEON_SMAD6_TARGETS_DN	19	0.367636	1.11023	0.308924	0.532523	1	4519	tags=42%, list=22%, signal=54%
CERVERA_SDHB_TARGETS_1_UP	113	0.252241	1.11011	0.191283	0.532297	1	3658	tags=26%, list=18%, signal=31%
PID_HIF2PATHWAY	34	0.325673	1.11003	0.287281	0.531979	1	1132	tags=18%, list=6%, signal=19%
ZWANG_EGF_PERSISTENTLY_UP	31	0.332799	1.11001	0.303448	0.531486	1	1249	tags=16%, list=6%, signal=17%
ODONNELL_METASTASIS_UP	76	0.270146	1.10964	0.240363	0.531933	1	5071	tags=34%, list=25%, signal=45%
REACTOME_GLUCONEOGENESIS	31	0.332606	1.10906	0.281596	0.533014	1	4042	tags=32%, list=20%, signal=40%
BIOCARTA_ACTINY_PATHWAY	20	0.380657	1.10853	0.316562	0.533965	1	4808	tags=40%, list=24%, signal=52%
SANSOM_APC_TARGETS_DN	357	0.217424	1.10799	0.138037	0.535001	1	5120	tags=34%, list=25%, signal=45%
WILCOX_RESPONSE_TO_PROGESTERONE_DN	64	0.282743	1.10775	0.264977	0.535129	1	3874	tags=34%, list=19%, signal=42%
CERIBELLI_PROMOTERS_INACTIVE_AND_BOUND_BY_NFY	35	0.320207	1.10764	0.298368	0.534893	1	5534	tags=43%, list=27%, signal=59%
PID_IL4_2PATHWAY	65	0.280246	1.10753	0.248352	0.534699	1	4375	tags=35%, list=21%, signal=45%
REACTOME_SEMA4D_INDUCED_CELL_MIGRATION_AND_GROWTH_CONE_COLLAPSE	24	0.346673	1.10714	0.297118	0.535209	1	2235	tags=21%, list=11%, signal=23%
DOANE_BREAST_CANCER_ESR1_DN	48	0.300949	1.1054	0.283262	0.539663	1	4765	tags=42%, list=23%, signal=54%
JI_RESPONSE_TO_FSH_UP	71	0.278139	1.10477	0.263948	0.54087	1	5806	tags=41%, list=28%, signal=57%
NAM_FXYD5_TARGETS_DN	18	0.373736	1.1045	0.302231	0.54106	1	1704	tags=28%, list=8%, signal=30%
DORSEY_GAB2_TARGETS	31	0.322514	1.10397	0.30837	0.541984	1	4971	tags=42%, list=24%, signal=55%
GAVIN_FOXP3_TARGETS_CLUSTER_T7	96	0.262238	1.10351	0.241784	0.542675	1	4702	tags=35%, list=23%, signal=46%
RODRIGUES_THYROID_CARCINOMA_DN	72	0.270607	1.10351	0.229314	0.54214	1	4368	tags=32%, list=21%, signal=40%
SENGUPTA_EBNA1_ANTICORRELATED	149	0.241749	1.10296	0.234694	0.543017	1	4882	tags=34%, list=24%, signal=45%
WONG_ENDMETRIUM_CANCER_UP	25	0.345563	1.10258	0.312088	0.543477	1	945	tags=16%, list=5%, signal=17%
DAIRKEE_CANCER_PRONE_RESPONSE_BPA_E2	114	0.253179	1.10233	0.250597	0.543614	1	3207	tags=22%, list=16%, signal=26%
FLECHNER_PBL_KIDNEY_TRANSPLANT_OK_VS_DONOR_UP	148	0.245242	1.10171	0.215789	0.544822	1	3657	tags=23%, list=18%, signal=28%
LEE_AGING_CEREBELLUM_UP	84	0.268428	1.10167	0.262332	0.544402	1	4868	tags=36%, list=24%, signal=47%
SASAI_RESISTANCE_TO_NEOPLASTIC_TRANSFROMATION	50	0.28992	1.10108	0.29148	0.545566	1	7173	tags=58%, list=35%, signal=89%
MEISSNER_NPC_HCP_WITH_H3K4ME2	481	0.212046	1.10005	0.13355	0.547869	1	3810	tags=23%, list=19%, signal=28%
LIU_CDX2_TARGETS_UP	36	0.32001	1.09999	0.280742	0.547498	1	3756	tags=33%, list=18%, signal=41%
DURAND_STROMA_S_UP	285	0.226038	1.09983	0.199422	0.547404	1	6100	tags=39%, list=30%, signal=55%
YAGI_AML_FAB_MARKERS	185	0.2356	1.0995	0.213198	0.547813	1	2024	tags=15%, list=10%, signal=17%
MATZUK_SPERMATID_DIFFERENTIATION	37	0.306942	1.0994	0.283784	0.547491	1	3711	tags=30%, list=18%, signal=36%
WANG_LSD1_TARGETS_UP	23	0.349496	1.09906	0.312364	0.547887	1	5591	tags=48%, list=27%, signal=66%
BROWNE_HCMV_INFECTION_8HR_UP	101	0.257975	1.09887	0.233333	0.547871	1	4714	tags=30%, list=23%, signal=38%
RICKMAN_TUMOR_DIFFERENTIATED_WELL_VS_POORLY_DN	365	0.217769	1.09831	0.197059	0.548933	1	5082	tags=31%, list=25%, signal=40%
VETTER_TARGETS_OF_PRKCA_AND_ETS1_DN	16	0.39756	1.09801	0.316872	0.549228	1	5105	tags=50%, list=25%, signal=67%
GAVIN_IL2_RESPONSIVE_FOXP3_TARGETS_UP	19	0.381453	1.09769	0.312634	0.549599	1	2433	tags=26%, list=12%, signal=30%
VANTVEER_BREAST_CANCER_BRCA1_UP	34	0.322975	1.09744	0.271663	0.549786	1	5132	tags=35%, list=25%, signal=47%
CHIBA_RESPONSE_TO_TSA_UP	52	0.298542	1.09743	0.283019	0.549264	1	3827	tags=29%, list=19%, signal=35%
TSAI_RESPONSE_TO_IONIZING_RADIATION	148	0.241838	1.09717	0.245524	0.549468	1	4342	tags=28%, list=21%, signal=36%
PEDRIOLI_MIR31_TARGETS_UP	201	0.231815	1.09674	0.214286	0.550044	1	4614	tags=27%, list=23%, signal=35%
HINATA_NFKB_TARGETS_KERATINOCYTE_DN	22	0.355162	1.09655	0.308824	0.550027	1	4694	tags=41%, list=23%, signal=53%
DORN_ADENOVIRUS_INFECTION_12HR_UP	29	0.329778	1.09615	0.302966	0.550562	1	3657	tags=34%, list=18%, signal=42%
CERIBELLI_GENES_INACTIVE_AND_BOUND_BY_NFY	32	0.31996	1.09578	0.300885	0.551074	1	4429	tags=31%, list=22%, signal=40%
VANDESLUIS_COMMD1_TARGETS_GROUP_3_UP	86	0.261429	1.09563	0.253659	0.55095	1	5207	tags=34%, list=25%, signal=45%
PID_HDAC_CLASSII_PATHWAY	34	0.317296	1.0954	0.309211	0.551015	1	5059	tags=32%, list=25%, signal=43%
GREENBAUM_E2A_TARGETS_DN	20	0.362922	1.09444	0.32538	0.553161	1	3520	tags=35%, list=17%, signal=42%
PID_SYNDECAN_4_PATHWAY	32	0.323103	1.09382	0.310502	0.554423	1	3553	tags=31%, list=17%, signal=38%
ZIRN_TRETINOIN_RESPONSE_UP	20	0.366294	1.09372	0.316629	0.554194	1	1810	tags=30%, list=9%, signal=33%
PID_CD8_TCR_PATHWAY	53	0.289562	1.09343	0.299528	0.554471	1	5441	tags=45%, list=27%, signal=62%
KEGG_ARGININE_AND_PROLINE_METABOLISM	53	0.285317	1.09335	0.259346	0.554164	1	3505	tags=26%, list=17%, signal=32%
MIKKELSEN_NPC_ICP_WITH_H3K4ME3	425	0.215384	1.09248	0.188925	0.555987	1	4351	tags=28%, list=21%, signal=35%
TSENG_ADIPOGENIC_POTENTIAL_UP	29	0.329343	1.09201	0.312227	0.556771	1	4920	tags=41%, list=24%, signal=54%
HADDAD_T_LYMPHOCYTE_AND_NK_PROGENITOR_DN	63	0.278294	1.09191	0.285714	0.556479	1	5583	tags=38%, list=27%, signal=52%
PID_ILK_PATHWAY	45	0.298382	1.09059	0.320099	0.55974	1	6545	tags=47%, list=32%, signal=68%
PID_IL23_PATHWAY	37	0.312273	1.09024	0.309735	0.560168	1	4514	tags=38%, list=22%, signal=48%
PHONG_TNF_RESPONSE_NOT_VIA_P38	333	0.218629	1.09015	0.167123	0.559909	1	4858	tags=30%, list=24%, signal=39%
HOFFMANN_PRE_BI_TO_LARGE_PRE_BII_LYMPHOCYTE_DN	74	0.271184	1.09003	0.291765	0.559681	1	3364	tags=26%, list=16%, signal=31%
DEBOSSCHER_NFKB_TARGETS_REPRESSED_BY_GLUCOCORTICOIDS	24	0.346003	1.08966	0.317391	0.560203	1	3623	tags=33%, list=18%, signal=40%
BERTUCCI_INVASIVE_CARCINOMA_DUCTAL_VS_LOBULAR_UP	24	0.352668	1.08957	0.314286	0.559885	1	4610	tags=42%, list=23%, signal=54%
PARK_TRETINOIN_RESPONSE_AND_PML_RARA_FUSION	30	0.323469	1.08924	0.306306	0.56029	1	1805	tags=17%, list=9%, signal=18%
OKAMOTO_LIVER_CANCER_MULTICENTRIC_OCCURRENCE_UP	25	0.343225	1.08886	0.323974	0.560778	1	4993	tags=48%, list=24%, signal=63%
DANG_REGULATED_BY_MYC_DN	248	0.225859	1.08841	0.198925	0.561579	1	5059	tags=31%, list=25%, signal=41%
STEARMAN_LUNG_CANCER_EARLY_VS_LATE_DN	57	0.283489	1.08789	0.280182	0.562537	1	4330	tags=32%, list=21%, signal=40%
KEGG_SNARE_INTERACTIONS_IN_VESICULAR_TRANSPORT	38	0.31427	1.08785	0.324263	0.562124	1	4889	tags=37%, list=24%, signal=48%
REACTOME_ER_PHAGOSOME_PATHWAY	58	0.28179	1.08781	0.284768	0.561708	1	5511	tags=38%, list=27%, signal=52%
AMIT_EGF_RESPONSE_480_MCF10A	41	0.306592	1.08759	0.313869	0.561771	1	3041	tags=24%, list=15%, signal=29%
LEIN_LOCALIZED_TO_DISTAL_AND_PROXIMAL_DENDRITES	15	0.397457	1.08701	0.34	0.562931	1	6057	tags=53%, list=30%, signal=76%
REACTOME_INTERACTIONS_OF_VPR_WITH_HOST_CELLULAR_PROTEINS	32	0.32333	1.08693	0.32634	0.562609	1	3758	tags=34%, list=18%, signal=42%
JAEGER_METASTASIS_DN	256	0.222731	1.08614	0.196237	0.564305	1	2647	tags=21%, list=13%, signal=24%
BOYLAN_MULTIPLE_MYELOMA_D_CLUSTER_DN	40	0.304532	1.08577	0.326969	0.564752	1	3005	tags=28%, list=15%, signal=32%
JAZAG_TGFB1_SIGNALING_VIA_SMAD4_UP	107	0.250012	1.08375	0.264423	0.57016	1	2897	tags=19%, list=14%, signal=22%
CHARAFE_BREAST_CANCER_BASAL_VS_MESENCHYMAL_DN	50	0.289747	1.08374	0.297917	0.569663	1	5664	tags=38%, list=28%, signal=52%
LIU_TARGETS_OF_VMYB_VS_CMYB_DN	41	0.299809	1.08366	0.332584	0.56934	1	5134	tags=34%, list=25%, signal=46%
SHIPP_DLBCL_CURED_VS_FATAL_DN	43	0.300829	1.08341	0.315068	0.569573	1	5477	tags=42%, list=27%, signal=57%
CHIARETTI_T_ALL_REFRACTORY_TO_THERAPY	29	0.327839	1.08339	0.315789	0.569082	1	4878	tags=38%, list=24%, signal=50%
BIOCARTA_STATHMIN_PATHWAY	19	0.362772	1.0832	0.331942	0.56907	1	2493	tags=32%, list=12%, signal=36%
SUH_COEXPRESSED_WITH_ID1_AND_ID2_UP	18	0.373819	1.08289	0.331126	0.569416	1	3901	tags=33%, list=19%, signal=41%
REACTOME_PROCESSING_OF_CAPPED_INTRON_CONTAINING_PRE_MRNA	135	0.24259	1.0828	0.268229	0.56915	1	4601	tags=29%, list=23%, signal=37%
TONKS_TARGETS_OF_RUNX1_RUNX1T1_FUSION_SUSTAINED_IN_GRANULOCYTE_UP	15	0.388368	1.08233	0.348089	0.569939	1	4825	tags=40%, list=24%, signal=52%
BYSTRYKH_HEMATOPOIESIS_STEM_CELL_AND_BRAIN_QTL_TRANS	182	0.232356	1.08216	0.235135	0.569922	1	3627	tags=25%, list=18%, signal=30%
AMIT_SERUM_RESPONSE_480_MCF10A	36	0.309493	1.08174	0.298475	0.570565	1	2545	tags=25%, list=12%, signal=29%
REACTOME_SEMAPHORIN_INTERACTIONS	64	0.278257	1.08127	0.311512	0.571407	1	6045	tags=42%, list=30%, signal=60%
KEGG_NUCLEOTIDE_EXCISION_REPAIR	44	0.295297	1.08008	0.296984	0.57438	1	5363	tags=36%, list=26%, signal=49%
OUILLETTE_CLL_13Q14_DELETION_DN	55	0.285764	1.07865	0.339623	0.577979	1	1016	tags=13%, list=5%, signal=13%
ZHONG_RESPONSE_TO_AZACITIDINE_AND_TSA_UP	179	0.233311	1.07809	0.241206	0.579094	1	4589	tags=28%, list=22%, signal=36%
KATSANOU_ELAVL1_TARGETS_DN	143	0.240211	1.07793	0.270471	0.578956	1	5752	tags=40%, list=28%, signal=55%
TRAYNOR_RETT_SYNDROM_DN	17	0.377883	1.07759	0.37232	0.579365	1	3785	tags=41%, list=19%, signal=50%
HOLLEMAN_ASPARAGINASE_RESISTANCE_ALL_UP	21	0.344141	1.07613	0.337691	0.583097	1	1180	tags=19%, list=6%, signal=20%
FIGUEROA_AML_METHYLATION_CLUSTER_6_DN	36	0.307529	1.07561	0.341232	0.584023	1	2883	tags=25%, list=14%, signal=29%
MEISSNER_BRAIN_HCP_WITH_H3K27ME3	264	0.220408	1.07538	0.21547	0.58418	1	3731	tags=25%, list=18%, signal=30%
ZHANG_GATA6_TARGETS_DN	62	0.276334	1.07376	0.318841	0.588355	1	3995	tags=32%, list=20%, signal=40%
KEGG_HYPERTROPHIC_CARDIOMYOPATHY_HCM	83	0.257727	1.07371	0.311164	0.587959	1	3548	tags=22%, list=17%, signal=26%
ZHAN_MULTIPLE_MYELOMA_MS_DN	41	0.290454	1.0727	0.323256	0.590409	1	1898	tags=15%, list=9%, signal=16%
ACEVEDO_LIVER_CANCER_WITH_H3K27ME3_DN	202	0.228098	1.07261	0.260982	0.590134	1	3824	tags=22%, list=19%, signal=27%
REACTOME_SCFSKP2_MEDIATED_DEGRADATION_OF_P27_P21	53	0.283985	1.07164	0.318707	0.592551	1	5403	tags=38%, list=26%, signal=51%
PETRETTO_CARDIAC_HYPERTROPHY	33	0.312863	1.07148	0.345652	0.592461	1	4440	tags=39%, list=22%, signal=50%
SHETH_LIVER_CANCER_VS_TXNIP_LOSS_PAM1	225	0.220857	1.07133	0.244565	0.592335	1	2773	tags=19%, list=14%, signal=21%
JOHNSTONE_PARVB_TARGETS_3_UP	412	0.210098	1.07109	0.207602	0.592491	1	4957	tags=29%, list=24%, signal=38%
DACOSTA_UV_RESPONSE_VIA_ERCC3_UP	304	0.214109	1.07095	0.243017	0.592375	1	4517	tags=27%, list=22%, signal=34%
ISSAEVA_MLL2_TARGETS	61	0.271455	1.06888	0.331849	0.597905	1	4440	tags=30%, list=22%, signal=38%
DANG_MYC_TARGETS_DN	30	0.317584	1.06887	0.328054	0.59736	1	4149	tags=30%, list=20%, signal=38%
LANDIS_ERBB2_BREAST_TUMORS_65_UP	22	0.348023	1.06674	0.368635	0.603081	1	2289	tags=18%, list=11%, signal=20%
REACTOME_GLUCOSE_TRANSPORT	38	0.301234	1.06652	0.344444	0.603147	1	5320	tags=42%, list=26%, signal=57%
GENTILE_RESPONSE_CLUSTER_D3	61	0.272731	1.06617	0.334076	0.603708	1	1258	tags=18%, list=6%, signal=19%
SATO_SILENCED_BY_METHYLATION_IN_PANCREATIC_CANCER_2	45	0.285895	1.06567	0.316279	0.604658	1	3258	tags=27%, list=16%, signal=32%
ROSS_AML_OF_FAB_M7_TYPE	68	0.267629	1.0648	0.310345	0.606769	1	1445	tags=16%, list=7%, signal=17%
DIRMEIER_LMP1_RESPONSE_LATE_UP	56	0.279861	1.06446	0.337292	0.607195	1	4920	tags=32%, list=24%, signal=42%
KIM_TIAL1_TARGETS	32	0.30965	1.06402	0.366876	0.607964	1	3062	tags=25%, list=15%, signal=29%
KANG_GIST_WITH_PDGFRA_UP	49	0.285416	1.06394	0.343902	0.60761	1	5846	tags=39%, list=29%, signal=54%
MIKKELSEN_MEF_ICP_WITH_H3K27ME3	195	0.224757	1.0634	0.28453	0.608648	1	2426	tags=17%, list=12%, signal=20%
GRADE_COLON_VS_RECTAL_CANCER_UP	34	0.307563	1.06336	0.351648	0.608208	1	3188	tags=26%, list=16%, signal=31%
KENNY_CTNNB1_TARGETS_UP	48	0.286031	1.06317	0.338028	0.60825	1	3785	tags=27%, list=19%, signal=33%
PID_BARD1_PATHWAY	29	0.324748	1.06313	0.350763	0.607796	1	1929	tags=24%, list=9%, signal=27%
PROVENZANI_METASTASIS_DN	135	0.237679	1.06242	0.298578	0.609396	1	3644	tags=25%, list=18%, signal=30%
LAMB_CCND1_TARGETS	19	0.361279	1.06234	0.358531	0.60908	1	4090	tags=37%, list=20%, signal=46%
KRIEG_KDM3A_TARGETS_NOT_HYPOXIA	187	0.226108	1.06194	0.281501	0.609765	1	4677	tags=30%, list=23%, signal=39%
HU_GENOTOXIN_ACTION_DIRECT_VS_INDIRECT_24HR	51	0.282238	1.06127	0.326969	0.611236	1	7312	tags=57%, list=36%, signal=88%
REACTOME_ACTIVATED_TAK1_MEDIATES_P38_MAPK_ACTIVATION	17	0.365087	1.06122	0.35177	0.61085	1	3484	tags=35%, list=17%, signal=43%
PID_IL2_1PATHWAY	55	0.274324	1.06121	0.34873	0.610326	1	1840	tags=18%, list=9%, signal=20%
REACTOME_MRNA_SPLICING	106	0.246609	1.06114	0.328502	0.609972	1	4601	tags=29%, list=23%, signal=38%
BIOCARTA_STEM_PATHWAY	15	0.381969	1.06031	0.388	0.611982	1	5631	tags=53%, list=28%, signal=74%
NABA_ECM_GLYCOPROTEINS	196	0.224425	1.06007	0.2925	0.612195	1	5820	tags=38%, list=28%, signal=52%
AMIT_EGF_RESPONSE_40_HELA	42	0.296317	1.05994	0.328054	0.61205	1	6159	tags=43%, list=30%, signal=61%
SEITZ_NEOPLASTIC_TRANSFORMATION_BY_8P_DELETION_DN	30	0.315877	1.05975	0.340611	0.612044	1	4197	tags=40%, list=21%, signal=50%
KEGG_PYRIMIDINE_METABOLISM	96	0.247513	1.05961	0.327982	0.611954	1	2196	tags=17%, list=11%, signal=19%
AKL_HTLV1_INFECTION_UP	25	0.328306	1.05862	0.373626	0.614463	1	836	tags=16%, list=4%, signal=17%
REACTOME_NEF_MEDIATES_DOWN_MODULATION_OF_CELL_SURFACE_RECEPTORS_BY_RECRUITING_THEM_TO_CLATHRIN_ADAPTERS	20	0.348861	1.05826	0.349666	0.615026	1	5273	tags=45%, list=26%, signal=61%
REACTOME_INTERACTION_BETWEEN_L1_AND_ANKYRINS	21	0.344742	1.05753	0.367257	0.616725	1	6818	tags=57%, list=33%, signal=86%
KEGG_LYSOSOME	119	0.240151	1.05739	0.297436	0.616605	1	3863	tags=25%, list=19%, signal=31%
GAUSSMANN_MLL_AF4_FUSION_TARGETS_E_DN	22	0.35029	1.05717	0.370213	0.616732	1	2775	tags=32%, list=14%, signal=37%
HOQUE_METHYLATED_IN_CANCER	56	0.277396	1.0567	0.367206	0.617568	1	3713	tags=29%, list=18%, signal=35%
BIOCARTA_CCR3_PATHWAY	23	0.340119	1.05587	0.353066	0.619511	1	4728	tags=39%, list=23%, signal=51%
GENTILE_UV_LOW_DOSE_DN	66	0.261735	1.0558	0.336283	0.619179	1	4842	tags=35%, list=24%, signal=46%
YAO_TEMPORAL_RESPONSE_TO_PROGESTERONE_CLUSTER_9	73	0.26333	1.05507	0.352535	0.620806	1	3816	tags=26%, list=19%, signal=32%
WELCSH_BRCA1_TARGETS_DN	139	0.234013	1.05422	0.307506	0.622843	1	4865	tags=32%, list=24%, signal=41%
ZHAN_V1_LATE_DIFFERENTIATION_GENES_DN	15	0.375923	1.05405	0.387629	0.622767	1	3870	tags=40%, list=19%, signal=49%
FIGUEROA_AML_METHYLATION_CLUSTER_5_DN	47	0.285162	1.05397	0.357798	0.622448	1	2635	tags=17%, list=13%, signal=19%
MIKKELSEN_IPS_ICP_WITH_H3K4ME3_AND_H327ME3	124	0.235653	1.05311	0.320707	0.624514	1	5241	tags=34%, list=26%, signal=45%
MADAN_DPPA4_TARGETS	44	0.289999	1.05282	0.342105	0.624813	1	3824	tags=30%, list=19%, signal=36%
MURAKAMI_UV_RESPONSE_6HR_UP	35	0.301051	1.05222	0.37123	0.626055	1	4584	tags=37%, list=22%, signal=48%
KEGG_PROTEASOME	44	0.291845	1.05205	0.36689	0.625998	1	5403	tags=36%, list=26%, signal=49%
LI_INDUCED_T_TO_NATURAL_KILLER_DN	113	0.245629	1.05174	0.347926	0.626375	1	3951	tags=30%, list=19%, signal=37%
PID_NETRIN_PATHWAY	32	0.310545	1.05067	0.363839	0.629086	1	1956	tags=19%, list=10%, signal=21%
PID_SYNDECAN_2_PATHWAY	33	0.312046	1.04984	0.37365	0.631166	1	4147	tags=33%, list=20%, signal=42%
KEGG_TGF_BETA_SIGNALING_PATHWAY	85	0.251804	1.04924	0.342593	0.63237	1	3872	tags=27%, list=19%, signal=33%
REACTOME_RECRUITMENT_OF_MITOTIC_CENTROSOME_PROTEINS_AND_COMPLEXES	63	0.265086	1.04822	0.34058	0.634836	1	5407	tags=37%, list=26%, signal=49%
GAVIN_FOXP3_TARGETS_CLUSTER_P7	85	0.250244	1.0482	0.354762	0.634321	1	6906	tags=49%, list=34%, signal=74%
SENESE_HDAC1_AND_HDAC2_TARGETS_DN	210	0.223065	1.0481	0.316489	0.63405	1	5145	tags=33%, list=25%, signal=43%
REACTOME_ACYL_CHAIN_REMODELLING_OF_PS	15	0.378895	1.04781	0.388655	0.634418	1	2090	tags=40%, list=10%, signal=45%
REACTOME_LOSS_OF_NLP_FROM_MITOTIC_CENTROSOMES	56	0.271473	1.04662	0.368664	0.637617	1	5642	tags=39%, list=28%, signal=54%
MALONEY_RESPONSE_TO_17AAG_DN	78	0.261759	1.04652	0.357309	0.637329	1	4543	tags=35%, list=22%, signal=44%
TURASHVILI_BREAST_LOBULAR_CARCINOMA_VS_DUCTAL_NORMAL_DN	86	0.251105	1.04559	0.336323	0.639587	1	2766	tags=22%, list=14%, signal=25%
MATSUDA_NATURAL_KILLER_DIFFERENTIATION	464	0.203066	1.04283	0.257143	0.647525	1	4732	tags=28%, list=23%, signal=36%
ROSS_LEUKEMIA_WITH_MLL_FUSIONS	76	0.25625	1.04248	0.366906	0.648039	1	5455	tags=37%, list=27%, signal=50%
SHIPP_DLBCL_CURED_VS_FATAL_UP	39	0.294699	1.0421	0.360996	0.648654	1	3609	tags=36%, list=18%, signal=44%
LEIN_MIDBRAIN_MARKERS	79	0.257125	1.0418	0.366197	0.648946	1	4500	tags=30%, list=22%, signal=39%
STREICHER_LSM1_TARGETS_DN	19	0.34995	1.04165	0.382664	0.648857	1	2627	tags=26%, list=13%, signal=30%
RUTELLA_RESPONSE_TO_CSF2RB_AND_IL4_DN	305	0.207542	1.04143	0.321937	0.648966	1	5608	tags=33%, list=27%, signal=45%
SCIBETTA_KDM5B_TARGETS_UP	17	0.361468	1.04134	0.398406	0.648693	1	4601	tags=24%, list=23%, signal=30%
BOYAULT_LIVER_CANCER_SUBCLASS_G56_DN	16	0.361392	1.04131	0.402655	0.648233	1	4641	tags=38%, list=23%, signal=48%
COATES_MACROPHAGE_M1_VS_M2_DN	75	0.256391	1.0406	0.369955	0.649831	1	5146	tags=40%, list=25%, signal=53%
FLECHNER_PBL_KIDNEY_TRANSPLANT_REJECTED_VS_OK_UP	62	0.26618	1.0406	0.379592	0.64927	1	3931	tags=31%, list=19%, signal=38%
JAZAG_TGFB1_SIGNALING_UP	106	0.244325	1.04054	0.35049	0.648876	1	4477	tags=29%, list=22%, signal=37%
SENESE_HDAC3_TARGETS_UP	474	0.201884	1.03987	0.277603	0.6503	1	4202	tags=24%, list=21%, signal=30%
BROWNE_HCMV_INFECTION_48HR_DN	490	0.200989	1.03936	0.275964	0.651328	1	4458	tags=26%, list=22%, signal=33%
SUMI_HNF4A_TARGETS	31	0.310813	1.03865	0.400881	0.65293	1	4525	tags=45%, list=22%, signal=58%
STEGER_ADIPOGENESIS_DN	25	0.326206	1.0386	0.410569	0.652536	1	4956	tags=40%, list=24%, signal=53%
REACTOME_SYNTHESIS_OF_PA	27	0.32196	1.0375	0.389868	0.655364	1	2287	tags=30%, list=11%, signal=33%
SCHLINGEMANN_SKIN_CARCINOGENESIS_TPA_UP	39	0.289219	1.03627	0.379015	0.658687	1	5774	tags=41%, list=28%, signal=57%
BIOCARTA_G1_PATHWAY	28	0.31233	1.0359	0.395881	0.659288	1	3548	tags=36%, list=17%, signal=43%
KRIGE_AMINO_ACID_DEPRIVATION	29	0.313851	1.03528	0.401728	0.660657	1	4402	tags=38%, list=22%, signal=48%
SANSOM_WNT_PATHWAY_REQUIRE_MYC	58	0.267535	1.03518	0.382979	0.660386	1	3780	tags=31%, list=18%, signal=38%
BIOCARTA_TGFB_PATHWAY	19	0.343915	1.03393	0.411392	0.663767	1	3865	tags=42%, list=19%, signal=52%
JAZAG_TGFB1_SIGNALING_VIA_SMAD4_DN	66	0.259021	1.03333	0.383747	0.665083	1	3944	tags=29%, list=19%, signal=36%
DAVICIONI_MOLECULAR_ARMS_VS_ERMS_DN	176	0.221809	1.03323	0.350133	0.6648	1	5694	tags=32%, list=28%, signal=45%
GARY_CD5_TARGETS_UP	454	0.199232	1.03259	0.299694	0.666286	1	4696	tags=27%, list=23%, signal=34%
SESTO_RESPONSE_TO_UV_C1	72	0.260716	1.03226	0.396061	0.666715	1	4725	tags=32%, list=23%, signal=41%
RAY_TUMORIGENESIS_BY_ERBB2_CDC25A_UP	101	0.241306	1.03176	0.393643	0.667786	1	4002	tags=29%, list=20%, signal=36%
KAAB_HEART_ATRIUM_VS_VENTRICLE_UP	244	0.212106	1.03169	0.372703	0.667469	1	4639	tags=29%, list=23%, signal=37%
YORDY_RECIPROCAL_REGULATION_BY_ETS1_AND_SP100_DN	82	0.25065	1.03099	0.400463	0.669038	1	4675	tags=38%, list=23%, signal=49%
GUILLAUMOND_KLF10_TARGETS_UP	51	0.269065	1.03071	0.406977	0.669304	1	5209	tags=35%, list=25%, signal=47%
RICKMAN_TUMOR_DIFFERENTIATED_WELL_VS_MODERATELY_DN	109	0.240126	1.03043	0.375297	0.669682	1	2287	tags=19%, list=11%, signal=22%
KIM_WT1_TARGETS_DN	438	0.200132	1.03027	0.329377	0.669597	1	4860	tags=28%, list=24%, signal=36%
DEBIASI_APOPTOSIS_BY_REOVIRUS_INFECTION_DN	281	0.210048	1.02967	0.328652	0.670855	1	4408	tags=28%, list=22%, signal=35%
HUTTMANN_B_CLL_POOR_SURVIVAL_UP	263	0.213108	1.02959	0.326146	0.670541	1	3863	tags=24%, list=19%, signal=29%
SENESE_HDAC1_TARGETS_UP	435	0.201893	1.02958	0.330435	0.669997	1	4911	tags=27%, list=24%, signal=35%
REACTOME_GLYCOLYSIS	26	0.318917	1.02906	0.385965	0.671119	1	775	tags=12%, list=4%, signal=12%
CAIRO_LIVER_DEVELOPMENT_UP	162	0.224607	1.02859	0.363184	0.671982	1	4434	tags=28%, list=22%, signal=35%
CHEN_HOXA5_TARGETS_9HR_DN	38	0.292864	1.0279	0.427293	0.673623	1	4395	tags=37%, list=21%, signal=47%
KOKKINAKIS_METHIONINE_DEPRIVATION_48HR_DN	64	0.258524	1.02727	0.370115	0.674986	1	3983	tags=25%, list=19%, signal=31%
DEURIG_T_CELL_PROLYMPHOCYTIC_LEUKEMIA_UP	355	0.203913	1.02708	0.357576	0.675041	1	2645	tags=16%, list=13%, signal=18%
GNATENKO_PLATELET_SIGNATURE	45	0.280855	1.02704	0.415704	0.674596	1	5611	tags=42%, list=27%, signal=58%
BROWNE_HCMV_INFECTION_12HR_DN	98	0.241351	1.02632	0.403553	0.676266	1	4060	tags=28%, list=20%, signal=34%
HOEBEKE_LYMPHOID_STEM_CELL_UP	90	0.244094	1.02605	0.380383	0.676547	1	4241	tags=29%, list=21%, signal=36%
REACTOME_TRANSCRIPTIONAL_ACTIVITY_OF_SMAD2_SMAD3_SMAD4_HETEROTRIMER	36	0.293488	1.02599	0.410088	0.676134	1	1679	tags=17%, list=8%, signal=18%
WIEDERSCHAIN_TARGETS_OF_BMI1_AND_PCGF2	56	0.266897	1.02592	0.388262	0.675795	1	6436	tags=46%, list=31%, signal=68%
HINATA_NFKB_TARGETS_FIBROBLAST_UP	84	0.246975	1.02571	0.378641	0.675869	1	4992	tags=36%, list=24%, signal=47%
AGUIRRE_PANCREATIC_CANCER_COPY_NUMBER_DN	230	0.21947	1.02503	0.373134	0.677465	1	5361	tags=35%, list=26%, signal=47%
ZHU_CMV_24_HR_DN	89	0.248258	1.02489	0.385167	0.677334	1	5360	tags=39%, list=26%, signal=53%
CHEMELLO_SOLEUS_VS_EDL_MYOFIBERS_UP	35	0.292877	1.02439	0.421296	0.678316	1	3696	tags=26%, list=18%, signal=31%
REACTOME_ACYL_CHAIN_REMODELLING_OF_PI	15	0.365774	1.02406	0.421166	0.678824	1	2090	tags=40%, list=10%, signal=45%
REACTOME_PROCESSING_OF_CAPPED_INTRONLESS_PRE_MRNA	23	0.32513	1.024	0.40991	0.678454	1	2299	tags=30%, list=11%, signal=34%
ZHOU_TNF_SIGNALING_30MIN	52	0.276472	1.02371	0.387324	0.678746	1	6184	tags=48%, list=30%, signal=69%
ENK_UV_RESPONSE_EPIDERMIS_UP	283	0.207765	1.02312	0.391781	0.68003	1	3591	tags=22%, list=18%, signal=26%
REACTOME_METABOLISM_OF_NUCLEOTIDES	70	0.25507	1.02267	0.416279	0.680845	1	1077	tags=11%, list=5%, signal=12%
ACEVEDO_FGFR1_TARGETS_IN_PROSTATE_CANCER_MODEL_UP	280	0.208825	1.02143	0.37741	0.684137	1	3374	tags=23%, list=17%, signal=27%
YAO_TEMPORAL_RESPONSE_TO_PROGESTERONE_CLUSTER_7	75	0.250298	1.02096	0.401786	0.685126	1	2972	tags=20%, list=15%, signal=23%
PID_IL2_STAT5_PATHWAY	30	0.306242	1.02082	0.444444	0.684992	1	1840	tags=20%, list=9%, signal=22%
CHEN_LIVER_METABOLISM_QTL_CIS	91	0.247786	1.02041	0.424528	0.685695	1	6123	tags=41%, list=30%, signal=58%
REACTOME_MRNA_PROCESSING	154	0.220682	1.02029	0.381074	0.685505	1	5507	tags=33%, list=27%, signal=45%
HUANG_FOXA2_TARGETS_DN	36	0.297252	1.01973	0.429545	0.686747	1	3929	tags=28%, list=19%, signal=34%
REACTOME_L1CAM_INTERACTIONS	84	0.246351	1.01918	0.384615	0.687879	1	4094	tags=27%, list=20%, signal=34%
BYSTRYKH_HEMATOPOIESIS_STEM_CELL_SCP2_QTL_TRANS	24	0.323101	1.01914	0.435065	0.687437	1	4606	tags=33%, list=23%, signal=43%
BILBAN_B_CLL_LPL_DN	42	0.281876	1.01897	0.386207	0.687394	1	6545	tags=50%, list=32%, signal=73%
CEBALLOS_TARGETS_OF_TP53_AND_MYC_DN	37	0.289598	1.01836	0.412804	0.688785	1	2573	tags=24%, list=13%, signal=28%
CHIANG_LIVER_CANCER_SUBCLASS_INTERFERON_UP	26	0.310081	1.01756	0.435622	0.690749	1	606	tags=15%, list=3%, signal=16%
DAVICIONI_RHABDOMYOSARCOMA_PAX_FOXO1_FUSION_DN	15	0.366011	1.01703	0.430804	0.691856	1	2986	tags=40%, list=15%, signal=47%
KYNG_DNA_DAMAGE_DN	194	0.216111	1.01686	0.397985	0.691793	1	4691	tags=28%, list=23%, signal=36%
ZHOU_INFLAMMATORY_RESPONSE_LIVE_UP	438	0.19876	1.01493	0.386707	0.697292	1	4867	tags=27%, list=24%, signal=35%
TIEN_INTESTINE_PROBIOTICS_2HR_DN	87	0.242472	1.01458	0.410926	0.697794	1	2758	tags=22%, list=13%, signal=25%
WIERENGA_PML_INTERACTOME	41	0.282098	1.01447	0.410798	0.697571	1	4578	tags=32%, list=22%, signal=41%
MATZUK_SPERMATOCYTE	71	0.24774	1.01336	0.436409	0.700517	1	3524	tags=28%, list=17%, signal=34%
BIOCARTA_TNFR1_PATHWAY	29	0.305167	1.01315	0.441441	0.700604	1	3862	tags=31%, list=19%, signal=38%
BIOCARTA_IL2RB_PATHWAY	38	0.28869	1.01313	0.427617	0.700107	1	3308	tags=26%, list=16%, signal=31%
HEIDENBLAD_AMPLICON_8Q24_UP	35	0.283245	1.01311	0.422727	0.699582	1	1013	tags=17%, list=5%, signal=18%
FIGUEROA_AML_METHYLATION_CLUSTER_3_DN	37	0.289429	1.01305	0.456674	0.699175	1	3766	tags=27%, list=18%, signal=33%
DIAZ_CHRONIC_MEYLOGENOUS_LEUKEMIA_DN	115	0.231306	1.01298	0.440559	0.698832	1	5241	tags=31%, list=26%, signal=42%
JIANG_HYPOXIA_CANCER	78	0.246042	1.01253	0.432836	0.699697	1	5413	tags=38%, list=26%, signal=52%
SENESE_HDAC2_TARGETS_DN	116	0.231387	1.01173	0.41784	0.70186	1	4471	tags=30%, list=22%, signal=38%
NAKAMURA_CANCER_MICROENVIRONMENT_UP	22	0.325836	1.0109	0.423077	0.703965	1	2768	tags=27%, list=14%, signal=32%
PID_CIRCADIAN_PATHWAY	15	0.364196	1.01062	0.430928	0.704331	1	1929	tags=27%, list=9%, signal=29%
REACTOME_TERMINATION_OF_O_GLYCAN_BIOSYNTHESIS	21	0.330587	1.01025	0.44	0.704915	1	4753	tags=43%, list=23%, signal=56%
HOLLEMAN_PREDNISOLONE_RESISTANCE_B_ALL_UP	22	0.326587	1.01008	0.452539	0.704866	1	3622	tags=36%, list=18%, signal=44%
REACTOME_BMAL1_CLOCK_NPAS2_ACTIVATES_CIRCADIAN_EXPRESSION	35	0.289418	1.00975	0.417051	0.705378	1	6038	tags=46%, list=30%, signal=65%
MATZUK_MEIOTIC_AND_DNA_REPAIR	39	0.279719	1.00919	0.454338	0.706623	1	4545	tags=33%, list=22%, signal=43%
WOTTON_RUNX_TARGETS_DN	28	0.302695	1.00829	0.429515	0.708944	1	2663	tags=21%, list=13%, signal=25%
KEGG_TERPENOID_BACKBONE_BIOSYNTHESIS	15	0.362699	1.0077	0.444444	0.710308	1	5947	tags=60%, list=29%, signal=85%
REACTOME_REGULATION_OF_MITOTIC_CELL_CYCLE	77	0.247825	1.00739	0.422705	0.710741	1	5137	tags=35%, list=25%, signal=47%
DALESSIO_TSA_RESPONSE	26	0.313995	1.00736	0.438095	0.710258	1	6620	tags=54%, list=32%, signal=80%
HEIDENBLAD_AMPLICON_12P11_12_UP	32	0.300568	1.00703	0.460317	0.710765	1	4433	tags=28%, list=22%, signal=36%
REACTOME_NEP_NS2_INTERACTS_WITH_THE_CELLULAR_EXPORT_MACHINERY	27	0.309849	1.00684	0.433921	0.710839	1	5185	tags=37%, list=25%, signal=50%
REACTOME_GLOBAL_GENOMIC_NER_GG_NER	32	0.301188	1.00594	0.450893	0.713247	1	3997	tags=31%, list=20%, signal=39%
PID_TELOMERASE_PATHWAY	68	0.252304	1.0057	0.446903	0.713455	1	3402	tags=25%, list=17%, signal=30%
HUANG_FOXA2_TARGETS_UP	43	0.281968	1.00532	0.423341	0.714053	1	5466	tags=40%, list=27%, signal=54%
MORI_IMMATURE_B_LYMPHOCYTE_UP	50	0.27054	1.00529	0.455581	0.71358	1	5580	tags=40%, list=27%, signal=55%
HONMA_DOCETAXEL_RESISTANCE	34	0.288237	1.0052	0.44843	0.713271	1	1731	tags=18%, list=8%, signal=19%
BROWNE_HCMV_INFECTION_20HR_DN	97	0.236372	1.00509	0.433255	0.713048	1	5114	tags=33%, list=25%, signal=44%
DARWICHE_PAPILLOMA_RISK_HIGH_UP	143	0.223591	1.00421	0.431421	0.715301	1	3743	tags=24%, list=18%, signal=29%
REACTOME_SIGNALLING_TO_RAS	27	0.308871	1.00399	0.444695	0.715475	1	790	tags=15%, list=4%, signal=15%
BILANGES_SERUM_SENSITIVE_VIA_TSC2	39	0.281916	1.00387	0.485523	0.715303	1	3912	tags=28%, list=19%, signal=35%
CHIARADONNA_NEOPLASTIC_TRANSFORMATION_KRAS_CDC25_UP	56	0.263974	1.00373	0.425581	0.715198	1	3374	tags=23%, list=17%, signal=28%
DAIRKEE_TERT_TARGETS_UP	353	0.201323	1.00361	0.446328	0.715006	1	4406	tags=26%, list=22%, signal=33%
MAHAJAN_RESPONSE_TO_IL1A_UP	80	0.243784	1.00334	0.436073	0.715309	1	5838	tags=34%, list=29%, signal=47%
JACKSON_DNMT1_TARGETS_DN	24	0.315698	1.00332	0.454756	0.714799	1	2841	tags=29%, list=14%, signal=34%
MIKKELSEN_ES_ICP_WITH_H3K4ME3_AND_H3K27ME3	131	0.227503	1.0033	0.4325	0.714284	1	5315	tags=31%, list=26%, signal=41%
SMITH_TERT_TARGETS_UP	143	0.224603	1.00276	0.44665	0.715503	1	5914	tags=38%, list=29%, signal=54%
NAKAJIMA_EOSINOPHIL	29	0.305634	1.00196	0.445434	0.717507	1	4851	tags=38%, list=24%, signal=50%
KEGG_RIBOFLAVIN_METABOLISM	16	0.355315	1.00149	0.482185	0.718435	1	2768	tags=31%, list=14%, signal=36%
BOYLAN_MULTIPLE_MYELOMA_C_DN	54	0.262226	1.00087	0.427918	0.719889	1	4693	tags=31%, list=23%, signal=41%
BORCZUK_MALIGNANT_MESOTHELIOMA_DN	98	0.237084	1.0007	0.455471	0.719835	1	5604	tags=36%, list=27%, signal=49%
BURTON_ADIPOGENESIS_2	72	0.251038	1.0006	0.458716	0.719615	1	6521	tags=46%, list=32%, signal=67%
KASLER_HDAC7_TARGETS_1_UP	191	0.213312	0.999867	0.467363	0.721528	1	5667	tags=36%, list=28%, signal=49%
WINTER_HYPOXIA_METAGENE	232	0.209386	0.999438	0.441624	0.722336	1	4437	tags=26%, list=22%, signal=33%
ZHENG_RESPONSE_TO_ARSENITE_DN	17	0.348088	0.999314	0.436441	0.722133	1	5364	tags=47%, list=26%, signal=64%
BERTUCCI_MEDULLARY_VS_DUCTAL_BREAST_CANCER_DN	161	0.218094	0.999108	0.425693	0.722203	1	7232	tags=47%, list=35%, signal=72%
ZHANG_BREAST_CANCER_PROGENITORS_DN	141	0.22198	0.999047	0.473684	0.72181	1	4579	tags=31%, list=22%, signal=40%
KEGG_CHEMOKINE_SIGNALING_PATHWAY	189	0.213184	0.998789	0.455285	0.722075	1	5376	tags=32%, list=26%, signal=43%
WANG_BARRETTS_ESOPHAGUS_DN	25	0.310832	0.998362	0.465278	0.722919	1	2429	tags=28%, list=12%, signal=32%
MURATA_VIRULENCE_OF_H_PILORI	24	0.317108	0.99795	0.444944	0.72374	1	3864	tags=38%, list=19%, signal=46%
LEONARD_HYPOXIA	47	0.26856	0.9979	0.456763	0.723312	1	6338	tags=40%, list=31%, signal=58%
MARTENS_BOUND_BY_PML_RARA_FUSION	436	0.195515	0.997558	0.465714	0.723843	1	4169	tags=24%, list=20%, signal=29%
BHAT_ESR1_TARGETS_VIA_AKT1_UP	273	0.204311	0.996056	0.481994	0.728234	1	2663	tags=19%, list=13%, signal=21%
REACTOME_HIV_INFECTION	188	0.210426	0.994746	0.472081	0.731831	1	5430	tags=31%, list=27%, signal=42%
CAIRO_HEPATOBLASTOMA_UP	201	0.211224	0.994651	0.434988	0.731577	1	4778	tags=30%, list=23%, signal=39%
LI_CYTIDINE_ANALOG_PATHWAY	16	0.355911	0.994582	0.449339	0.73121	1	501	tags=19%, list=2%, signal=19%
GRANDVAUX_IRF3_TARGETS_DN	19	0.329709	0.994239	0.474946	0.731727	1	4992	tags=42%, list=24%, signal=56%
TONKS_TARGETS_OF_RUNX1_RUNX1T1_FUSION_GRANULOCYTE_DN	16	0.34207	0.993871	0.444676	0.732335	1	4958	tags=50%, list=24%, signal=66%
ALFANO_MYC_TARGETS	234	0.207116	0.993256	0.462338	0.733754	1	3093	tags=19%, list=15%, signal=22%
SU_THYMUS	20	0.332818	0.992972	0.469854	0.734063	1	4398	tags=35%, list=22%, signal=45%
LENAOUR_DENDRITIC_CELL_MATURATION_DN	128	0.223704	0.99261	0.456464	0.734648	1	6457	tags=43%, list=32%, signal=62%
ZEMBUTSU_SENSITIVITY_TO_CYCLOPHOSPHAMIDE	16	0.344709	0.991854	0.444676	0.736508	1	4634	tags=50%, list=23%, signal=65%
RICKMAN_HEAD_AND_NECK_CANCER_E	86	0.236145	0.99167	0.45657	0.736478	1	3388	tags=26%, list=17%, signal=31%
BILD_HRAS_ONCOGENIC_SIGNATURE	245	0.204114	0.990356	0.474667	0.740131	1	4406	tags=27%, list=22%, signal=33%
REACTOME_ACTIVATION_OF_CHAPERONE_GENES_BY_XBP1S	45	0.268982	0.990101	0.476298	0.740398	1	3636	tags=27%, list=18%, signal=32%
FLOTHO_PEDIATRIC_ALL_THERAPY_RESPONSE_DN	27	0.302888	0.989675	0.44843	0.741232	1	6783	tags=52%, list=33%, signal=77%
AMIT_SERUM_RESPONSE_240_MCF10A	57	0.257962	0.98943	0.456731	0.741489	1	4417	tags=30%, list=22%, signal=38%
REACTOME_GROWTH_HORMONE_RECEPTOR_SIGNALING	24	0.314617	0.98941	0.47836	0.740955	1	4339	tags=38%, list=21%, signal=48%
LIN_APC_TARGETS	76	0.243743	0.989243	0.442822	0.74092	1	5787	tags=42%, list=28%, signal=59%
WHITFIELD_CELL_CYCLE_M_G1	140	0.220298	0.98921	0.488432	0.740456	1	4827	tags=33%, list=24%, signal=43%
PID_DELTA_NP63_PATHWAY	47	0.267595	0.988986	0.462921	0.740552	1	3752	tags=28%, list=18%, signal=34%
REACTOME_FORMATION_OF_THE_TERNARY_COMPLEX_AND_SUBSEQUENTLY_THE_43S_COMPLEX	48	0.26698	0.988175	0.515909	0.742683	1	4080	tags=25%, list=20%, signal=31%
MCCABE_HOXC6_TARGETS_CANCER_UP	28	0.304802	0.987679	0.457143	0.743723	1	1592	tags=21%, list=8%, signal=23%
OHM_METHYLATED_IN_ADULT_CANCERS	27	0.303898	0.986974	0.487859	0.74551	1	2012	tags=22%, list=10%, signal=25%
TARTE_PLASMA_CELL_VS_PLASMABLAST_UP	383	0.195553	0.986173	0.502809	0.747634	1	4923	tags=28%, list=24%, signal=36%
SWEET_LUNG_CANCER_KRAS_UP	480	0.191967	0.986052	0.516246	0.747454	1	5013	tags=28%, list=25%, signal=37%
XU_HGF_SIGNALING_NOT_VIA_AKT1_48HR_UP	35	0.283335	0.986012	0.459954	0.746973	1	5040	tags=37%, list=25%, signal=49%
DORN_ADENOVIRUS_INFECTION_12HR_DN	33	0.2893	0.985637	0.471215	0.747538	1	4297	tags=33%, list=21%, signal=42%
JAZAG_TGFB1_SIGNALING_DN	34	0.284092	0.984894	0.458874	0.749364	1	1217	tags=15%, list=6%, signal=16%
THUM_SYSTOLIC_HEART_FAILURE_UP	395	0.193834	0.984819	0.509485	0.749024	1	6478	tags=40%, list=32%, signal=58%
BIOCARTA_UCALPAIN_PATHWAY	17	0.340525	0.984653	0.475789	0.748994	1	765	tags=12%, list=4%, signal=12%
DOANE_RESPONSE_TO_ANDROGEN_UP	174	0.211462	0.984581	0.486352	0.748624	1	3956	tags=25%, list=19%, signal=31%
KIM_WT1_TARGETS_12HR_DN	202	0.206755	0.983977	0.47139	0.749975	1	5083	tags=32%, list=25%, signal=42%
DAIRKEE_CANCER_PRONE_RESPONSE_BPA	51	0.263617	0.98391	0.5	0.749612	1	2152	tags=18%, list=11%, signal=20%
KEGG_BASAL_TRANSCRIPTION_FACTORS	35	0.283579	0.983794	0.476959	0.749397	1	2023	tags=17%, list=10%, signal=19%
PID_INTEGRIN_A9B1_PATHWAY	25	0.30783	0.983784	0.469484	0.74884	1	5019	tags=40%, list=25%, signal=53%
KEGG_LYSINE_DEGRADATION	44	0.268252	0.98344	0.479657	0.749377	1	1829	tags=20%, list=9%, signal=22%
BROWNE_HCMV_INFECTION_14HR_DN	288	0.198185	0.98314	0.515069	0.749718	1	5510	tags=33%, list=27%, signal=45%
KEGG_T_CELL_RECEPTOR_SIGNALING_PATHWAY	107	0.231413	0.983043	0.480488	0.74942	1	5752	tags=39%, list=28%, signal=54%
POMEROY_MEDULLOBLASTOMA_DESMOPLASIC_VS_CLASSIC_DN	59	0.254768	0.982938	0.483333	0.749188	1	6141	tags=53%, list=30%, signal=75%
RICKMAN_TUMOR_DIFFERENTIATED_MODERATELY_VS_POORLY_UP	116	0.223553	0.980917	0.489796	0.755284	1	4011	tags=28%, list=20%, signal=34%
MORI_MATURE_B_LYMPHOCYTE_UP	89	0.236561	0.980911	0.50237	0.754713	1	5846	tags=38%, list=29%, signal=53%
HOEBEKE_LYMPHOID_STEM_CELL_DN	84	0.235043	0.980241	0.46697	0.756239	1	1236	tags=13%, list=6%, signal=14%
SCHAEFFER_PROSTATE_DEVELOPMENT_6HR_UP	163	0.213288	0.9802	0.491049	0.755758	1	4554	tags=31%, list=22%, signal=39%
GINESTIER_BREAST_CANCER_20Q13_AMPLIFICATION_DN	154	0.212893	0.980147	0.501259	0.755349	1	5613	tags=34%, list=27%, signal=47%
BIOCARTA_MAPK_PATHWAY	87	0.235512	0.979792	0.478469	0.755941	1	1029	tags=13%, list=5%, signal=13%
REACTOME_TRANSPORT_OF_RIBONUCLEOPROTEINS_INTO_THE_HOST_NUCLEUS	27	0.304221	0.979751	0.488584	0.755472	1	3758	tags=30%, list=18%, signal=36%
PID_INTEGRIN2_PATHWAY	29	0.289498	0.979514	0.455581	0.755628	1	4858	tags=38%, list=24%, signal=50%
BRUNO_HEMATOPOIESIS	65	0.246893	0.978842	0.484337	0.757232	1	3959	tags=29%, list=19%, signal=36%
BILANGES_SERUM_AND_RAPAMYCIN_SENSITIVE_GENES	68	0.242541	0.978829	0.490741	0.756682	1	4241	tags=28%, list=21%, signal=35%
BIOCARTA_RHO_PATHWAY	32	0.289547	0.978748	0.498896	0.756345	1	4808	tags=31%, list=24%, signal=41%
BRUINS_UVC_RESPONSE_VIA_TP53_GROUP_D	264	0.203173	0.978731	0.516517	0.755806	1	4208	tags=26%, list=21%, signal=32%
YAMASHITA_METHYLATED_IN_PROSTATE_CANCER	56	0.254973	0.978351	0.51816	0.756475	1	3929	tags=32%, list=19%, signal=40%
REACTOME_METABOLISM_OF_POLYAMINES	15	0.349757	0.977385	0.5	0.758988	1	3501	tags=33%, list=17%, signal=40%
REACTOME_P75_NTR_RECEPTOR_MEDIATED_SIGNALLING	79	0.239335	0.977143	0.497642	0.75918	1	4277	tags=25%, list=21%, signal=32%
DASU_IL6_SIGNALING_SCAR_DN	16	0.341563	0.9766	0.481818	0.760375	1	742	tags=19%, list=4%, signal=19%
BURTON_ADIPOGENESIS_9	91	0.233304	0.976301	0.502463	0.760782	1	5275	tags=36%, list=26%, signal=49%
HEDENFALK_BREAST_CANCER_HEREDITARY_VS_SPORADIC	46	0.265029	0.975269	0.497706	0.763527	1	3706	tags=26%, list=18%, signal=32%
GAUSSMANN_MLL_AF4_FUSION_TARGETS_E_UP	92	0.230933	0.975046	0.501223	0.763611	1	4183	tags=29%, list=20%, signal=37%
REACTOME_METABOLISM_OF_PROTEINS	420	0.189845	0.974888	0.575851	0.763585	1	3348	tags=19%, list=16%, signal=23%
GESERICK_TERT_TARGETS_DN	21	0.31986	0.974523	0.469799	0.764258	1	6620	tags=52%, list=32%, signal=77%
PID_P73PATHWAY	78	0.23662	0.974285	0.522843	0.764456	1	4900	tags=32%, list=24%, signal=42%
CROONQUIST_NRAS_VS_STROMAL_STIMULATION_UP	40	0.277185	0.974154	0.481799	0.764286	1	4064	tags=33%, list=20%, signal=40%
REACTOME_UNFOLDED_PROTEIN_RESPONSE	77	0.239272	0.97392	0.519324	0.764453	1	3636	tags=22%, list=18%, signal=27%
REACTOME_ANTIGEN_PRESENTATION_FOLDING_ASSEMBLY_AND_PEPTIDE_LOADING_OF_CLASS_I_MHC	20	0.325634	0.973891	0.489451	0.763954	1	4058	tags=35%, list=20%, signal=44%
PID_IFNG_PATHWAY	40	0.272739	0.97291	0.480687	0.766475	1	438	tags=13%, list=2%, signal=13%
VANASSE_BCL2_TARGETS_UP	39	0.267657	0.97218	0.489978	0.768313	1	3531	tags=26%, list=17%, signal=31%
STAMBOLSKY_RESPONSE_TO_VITAMIN_D3_UP	79	0.2378	0.97191	0.528436	0.768626	1	2766	tags=20%, list=14%, signal=23%
MA_PITUITARY_FETAL_VS_ADULT_UP	27	0.290431	0.971838	0.520179	0.768263	1	5535	tags=37%, list=27%, signal=51%
RUTELLA_RESPONSE_TO_HGF_VS_CSF2RB_AND_IL4_DN	240	0.20166	0.971496	0.55643	0.768811	1	3600	tags=22%, list=18%, signal=26%
KEGG_ADHERENS_JUNCTION	72	0.23995	0.971126	0.503464	0.769457	1	4603	tags=29%, list=23%, signal=38%
KIM_WT1_TARGETS_8HR_DN	121	0.221237	0.971004	0.516746	0.769257	1	6015	tags=37%, list=29%, signal=52%
IIZUKA_LIVER_CANCER_PROGRESSION_G1_G2_DN	24	0.306844	0.970892	0.492308	0.769065	1	4821	tags=46%, list=24%, signal=60%
ZHAN_MULTIPLE_MYELOMA_UP	63	0.249423	0.970892	0.498856	0.76848	1	3500	tags=27%, list=17%, signal=32%
MEISSNER_BRAIN_HCP_WITH_H3K4ME2	16	0.349566	0.970009	0.474012	0.77082	1	2630	tags=25%, list=13%, signal=29%
MARSON_FOXP3_TARGETS_UP	64	0.245253	0.969929	0.511364	0.770506	1	4420	tags=31%, list=22%, signal=40%
REACTOME_ACYL_CHAIN_REMODELLING_OF_PG	16	0.339339	0.968646	0.473799	0.774026	1	2006	tags=31%, list=10%, signal=35%
KEGG_LINOLEIC_ACID_METABOLISM	29	0.291824	0.96835	0.497696	0.774351	1	3597	tags=31%, list=18%, signal=38%
ZWANG_CLASS_2_TRANSIENTLY_INDUCED_BY_EGF	45	0.267665	0.968343	0.492925	0.773789	1	2146	tags=20%, list=10%, signal=22%
BOYLAN_MULTIPLE_MYELOMA_D_UP	85	0.233539	0.96826	0.528169	0.773454	1	5151	tags=36%, list=25%, signal=49%
KEGG_PENTOSE_PHOSPHATE_PATHWAY	26	0.305487	0.96731	0.496659	0.775928	1	2649	tags=19%, list=13%, signal=22%
WESTON_VEGFA_TARGETS_12HR	34	0.28175	0.967099	0.514806	0.776022	1	6355	tags=53%, list=31%, signal=77%
ZEMBUTSU_SENSITIVITY_TO_VINBLASTINE	17	0.332861	0.96592	0.5	0.779245	1	2697	tags=29%, list=13%, signal=34%
SCHEIDEREIT_IKK_TARGETS	18	0.32578	0.965656	0.485523	0.779558	1	3590	tags=33%, list=18%, signal=40%
GRAHAM_CML_DIVIDING_VS_NORMAL_QUIESCENT_DN	90	0.232433	0.965514	0.543124	0.779405	1	4133	tags=26%, list=20%, signal=32%
YAO_TEMPORAL_RESPONSE_TO_PROGESTERONE_CLUSTER_6	74	0.241006	0.964993	0.530184	0.780482	1	4555	tags=27%, list=22%, signal=35%
ZHANG_RESPONSE_TO_IKK_INHIBITOR_AND_TNF_DN	99	0.229881	0.964993	0.523365	0.779894	1	1817	tags=14%, list=9%, signal=15%
SHEDDEN_LUNG_CANCER_GOOD_SURVIVAL_A12	291	0.195071	0.964862	0.559172	0.779721	1	3925	tags=22%, list=19%, signal=27%
RUTELLA_RESPONSE_TO_HGF_VS_CSF2RB_AND_IL4_UP	395	0.189749	0.964358	0.586207	0.780724	1	1912	tags=13%, list=9%, signal=14%
LIU_COMMON_CANCER_GENES	70	0.238059	0.963672	0.516509	0.782379	1	3892	tags=30%, list=19%, signal=37%
GAZDA_DIAMOND_BLACKFAN_ANEMIA_PROGENITOR_UP	39	0.274151	0.963576	0.502066	0.782108	1	1530	tags=15%, list=7%, signal=17%
HONRADO_BREAST_CANCER_BRCA1_VS_BRCA2	18	0.327767	0.963472	0.505197	0.781861	1	3205	tags=39%, list=16%, signal=46%
ABDELMOHSEN_ELAVL4_TARGETS	16	0.339809	0.963413	0.469933	0.781455	1	1511	tags=19%, list=7%, signal=20%
PID_ATF2_PATHWAY	59	0.249156	0.963284	0.512415	0.781266	1	2496	tags=20%, list=12%, signal=23%
RIZKI_TUMOR_INVASIVENESS_3D_UP	205	0.203176	0.963048	0.557952	0.781423	1	3939	tags=24%, list=19%, signal=30%
NIELSEN_GIST_VS_SYNOVIAL_SARCOMA_DN	19	0.328707	0.963017	0.513684	0.780933	1	5510	tags=42%, list=27%, signal=58%
KLEIN_PRIMARY_EFFUSION_LYMPHOMA_DN	58	0.25302	0.962922	0.522523	0.780665	1	4669	tags=33%, list=23%, signal=42%
PETROVA_PROX1_TARGETS_DN	63	0.243048	0.9625	0.510158	0.781369	1	5157	tags=37%, list=25%, signal=49%
ROYLANCE_BREAST_CANCER_16Q_COPY_NUMBER_UP	60	0.246593	0.962093	0.529691	0.782093	1	4445	tags=28%, list=22%, signal=36%
HOELZEL_NF1_TARGETS_DN	102	0.224659	0.960826	0.556728	0.785632	1	5302	tags=35%, list=26%, signal=47%
RICKMAN_HEAD_AND_NECK_CANCER_D	36	0.275438	0.960319	0.511879	0.786646	1	5032	tags=36%, list=25%, signal=48%
KEGG_ARACHIDONIC_ACID_METABOLISM	58	0.246564	0.959761	0.52987	0.78785	1	3764	tags=26%, list=18%, signal=32%
LIN_NPAS4_TARGETS_DN	62	0.249872	0.958681	0.544018	0.790777	1	3803	tags=29%, list=19%, signal=36%
BROWNE_HCMV_INFECTION_18HR_DN	173	0.205704	0.958241	0.572482	0.791645	1	5643	tags=35%, list=28%, signal=47%
BOYAULT_LIVER_CANCER_SUBCLASS_G3_UP	184	0.207787	0.958173	0.574124	0.791251	1	4984	tags=32%, list=24%, signal=41%
BIOCARTA_IL7_PATHWAY	17	0.339725	0.958119	0.524416	0.790846	1	3865	tags=35%, list=19%, signal=43%
HIRSCH_CELLULAR_TRANSFORMATION_SIGNATURE_DN	99	0.226242	0.957967	0.535109	0.790779	1	4164	tags=28%, list=20%, signal=35%
JAIN_NFKB_SIGNALING	74	0.23686	0.957433	0.561151	0.791929	1	2262	tags=19%, list=11%, signal=21%
PIONTEK_PKD1_TARGETS_DN	17	0.33111	0.957071	0.515217	0.792493	1	5668	tags=47%, list=28%, signal=65%
LE_NEURONAL_DIFFERENTIATION_UP	17	0.331168	0.95688	0.509847	0.792552	1	1720	tags=24%, list=8%, signal=26%
WEBER_METHYLATED_HCP_IN_SPERM_UP	20	0.31672	0.956439	0.480851	0.793452	1	3569	tags=25%, list=17%, signal=30%
HESS_TARGETS_OF_HOXA9_AND_MEIS1_UP	63	0.246176	0.956126	0.545455	0.793875	1	2282	tags=17%, list=11%, signal=20%
STREICHER_LSM1_TARGETS_UP	43	0.266197	0.956075	0.538462	0.793468	1	5651	tags=40%, list=28%, signal=55%
AMIT_EGF_RESPONSE_240_HELA	60	0.245447	0.956055	0.528736	0.792946	1	5974	tags=42%, list=29%, signal=59%
HAN_SATB1_TARGETS_DN	431	0.186208	0.95598	0.599359	0.792609	1	2973	tags=16%, list=15%, signal=19%
KYNG_DNA_DAMAGE_BY_4NQO_OR_UV	63	0.243276	0.955629	0.516779	0.793162	1	4128	tags=24%, list=20%, signal=30%
MA_MYELOID_DIFFERENTIATION_DN	44	0.265317	0.955257	0.533784	0.793761	1	6291	tags=41%, list=31%, signal=59%
JIANG_VHL_TARGETS	132	0.21505	0.954869	0.569554	0.794389	1	3848	tags=23%, list=19%, signal=29%
MACLACHLAN_BRCA1_TARGETS_UP	21	0.317346	0.954581	0.524554	0.794703	1	3706	tags=33%, list=18%, signal=41%
MYLLYKANGAS_AMPLIFICATION_HOT_SPOT_17	19	0.319638	0.953267	0.518595	0.798336	1	3221	tags=26%, list=16%, signal=31%
KEGG_NATURAL_KILLER_CELL_MEDIATED_CYTOTOXICITY	135	0.216144	0.95277	0.575758	0.799299	1	4692	tags=27%, list=23%, signal=35%
KEGG_VEGF_SIGNALING_PATHWAY	75	0.234708	0.952763	0.576159	0.798742	1	3663	tags=25%, list=18%, signal=31%
VALK_AML_CLUSTER_4	27	0.289682	0.952682	0.530917	0.798407	1	1838	tags=19%, list=9%, signal=20%
TOOKER_GEMCITABINE_RESISTANCE_UP	77	0.23518	0.952315	0.532584	0.798989	1	1731	tags=14%, list=8%, signal=16%
TIMOFEEVA_GROWTH_STRESS_VIA_STAT1_DN	16	0.328944	0.951941	0.514541	0.799561	1	5374	tags=50%, list=26%, signal=68%
VILIMAS_NOTCH1_TARGETS_DN	20	0.321967	0.951326	0.54371	0.800904	1	1614	tags=15%, list=8%, signal=16%
MCBRYAN_PUBERTAL_TGFB1_TARGETS_UP	169	0.202814	0.949327	0.644022	0.806678	1	6416	tags=41%, list=31%, signal=60%
REACTOME_ACTIVATION_OF_NF_KAPPAB_IN_B_CELLS	61	0.244583	0.949077	0.558962	0.806853	1	5137	tags=33%, list=25%, signal=44%
REACTOME_SIGNALING_BY_TGF_BETA_RECEPTOR_COMPLEX	60	0.243494	0.948713	0.576531	0.807411	1	1081	tags=13%, list=5%, signal=14%
MARCHINI_TRABECTEDIN_RESISTANCE_UP	21	0.305348	0.948287	0.530702	0.808119	1	1731	tags=24%, list=8%, signal=26%
YOKOE_CANCER_TESTIS_ANTIGENS	33	0.276955	0.948272	0.554545	0.807573	1	646	tags=12%, list=3%, signal=12%
GRABARCZYK_BCL11B_TARGETS_DN	54	0.248317	0.948042	0.552863	0.807688	1	3520	tags=26%, list=17%, signal=31%
PID_WNT_SIGNALING_PATHWAY	28	0.290079	0.947444	0.515625	0.809002	1	3066	tags=29%, list=15%, signal=34%
KEGG_NOTCH_SIGNALING_PATHWAY	47	0.257801	0.94717	0.555299	0.80925	1	3865	tags=28%, list=19%, signal=34%
SENESE_HDAC3_TARGETS_DN	497	0.183095	0.946601	0.701923	0.810422	1	4852	tags=29%, list=24%, signal=37%
HOLLEMAN_ASPARAGINASE_RESISTANCE_B_ALL_UP	26	0.292197	0.946302	0.544419	0.810766	1	1175	tags=12%, list=6%, signal=12%
KYNG_ENVIRONMENTAL_STRESS_RESPONSE_UP	56	0.246238	0.945822	0.565012	0.811725	1	4799	tags=32%, list=23%, signal=42%
YAMAZAKI_TCEB3_TARGETS_UP	171	0.204888	0.945635	0.612903	0.811759	1	4923	tags=28%, list=24%, signal=37%
HOSHIDA_LIVER_CANCER_SURVIVAL_UP	73	0.234664	0.944025	0.574822	0.816253	1	4780	tags=37%, list=23%, signal=48%
ONDER_CDH1_TARGETS_2_DN	456	0.183832	0.94341	0.716418	0.817631	1	4010	tags=23%, list=20%, signal=28%
SIG_REGULATION_OF_THE_ACTIN_CYTOSKELETON_BY_RHO_GTPASES	35	0.275047	0.943363	0.559395	0.817207	1	5752	tags=43%, list=28%, signal=60%
SCHUHMACHER_MYC_TARGETS_UP	78	0.2316	0.943337	0.566667	0.816703	1	6091	tags=45%, list=30%, signal=64%
BRACHAT_RESPONSE_TO_CAMPTOTHECIN_UP	27	0.288069	0.943105	0.541322	0.816831	1	5909	tags=44%, list=29%, signal=62%
LIM_MAMMARY_LUMINAL_MATURE_DN	98	0.223729	0.94265	0.607843	0.81768	1	4456	tags=30%, list=22%, signal=38%
ROME_INSULIN_TARGETS_IN_MUSCLE_DN	178	0.202742	0.942352	0.617866	0.818029	1	3865	tags=24%, list=19%, signal=30%
BURTON_ADIPOGENESIS_11	54	0.246568	0.942045	0.550562	0.818424	1	3501	tags=26%, list=17%, signal=31%
HUANG_GATA2_TARGETS_DN	70	0.23648	0.940453	0.567696	0.822915	1	5754	tags=39%, list=28%, signal=53%
RASHI_RESPONSE_TO_IONIZING_RADIATION_4	59	0.242474	0.940386	0.560976	0.822533	1	5515	tags=32%, list=27%, signal=44%
ABE_VEGFA_TARGETS	20	0.311566	0.94012	0.551181	0.822808	1	1401	tags=15%, list=7%, signal=16%
KUNINGER_IGF1_VS_PDGFB_TARGETS_DN	43	0.256694	0.939281	0.553911	0.824935	1	3541	tags=26%, list=17%, signal=31%
NABA_SECRETED_FACTORS	342	0.188127	0.939111	0.696884	0.824895	1	4481	tags=24%, list=22%, signal=30%
WANG_METHYLATED_IN_BREAST_CANCER	35	0.278349	0.938907	0.545872	0.824977	1	4379	tags=34%, list=21%, signal=44%
REACTOME_ION_TRANSPORT_BY_P_TYPE_ATPASES	33	0.275849	0.938824	0.564935	0.824668	1	5034	tags=33%, list=25%, signal=44%
SHEDDEN_LUNG_CANCER_GOOD_SURVIVAL_A4	193	0.200115	0.938545	0.621212	0.824962	1	4135	tags=24%, list=20%, signal=30%
NAKAMURA_CANCER_MICROENVIRONMENT_DN	43	0.259391	0.938537	0.559551	0.824396	1	4785	tags=37%, list=23%, signal=48%
REACTOME_CLEAVAGE_OF_GROWING_TRANSCRIPT_IN_THE_TERMINATION_REGION_	42	0.262186	0.938089	0.56674	0.825235	1	4492	tags=38%, list=22%, signal=49%
RIZKI_TUMOR_INVASIVENESS_2D_UP	68	0.238666	0.937788	0.56872	0.825541	1	4707	tags=32%, list=23%, signal=42%
BIOCARTA_GATA3_PATHWAY	16	0.338517	0.937583	0.528261	0.825575	1	3918	tags=31%, list=19%, signal=39%
RHEIN_ALL_GLUCOCORTICOID_THERAPY_UP	75	0.230445	0.937357	0.596154	0.825701	1	5888	tags=40%, list=29%, signal=56%
REACTOME_TRANSPORT_OF_MATURE_MRNA_DERIVED_FROM_AN_INTRONLESS_TRANSCRIPT	32	0.275926	0.937299	0.554113	0.825274	1	3664	tags=28%, list=18%, signal=34%
KANG_IMMORTALIZED_BY_TERT_UP	89	0.222311	0.936864	0.586605	0.826094	1	3721	tags=25%, list=18%, signal=30%
ZWANG_CLASS_3_TRANSIENTLY_INDUCED_BY_EGF	213	0.197519	0.936754	0.66763	0.825874	1	4132	tags=26%, list=20%, signal=32%
BIOCARTA_EIF4_PATHWAY	24	0.290797	0.935211	0.54054	0.830022	1	424	tags=13%, list=2%, signal=13%
REACTOME_NEGATIVE_REGULATORS_OF_RIG_I_MDA5_SIGNALING	30	0.284689	0.93507	0.561674	0.829869	1	4584	tags=43%, list=22%, signal=56%
BROCKE_APOPTOSIS_REVERSED_BY_IL6	143	0.206689	0.934975	0.641089	0.829585	1	4415	tags=22%, list=22%, signal=28%
DEMAGALHAES_AGING_UP	54	0.247106	0.934238	0.58465	0.831299	1	4955	tags=33%, list=24%, signal=44%
MEISSNER_NPC_HCP_WITH_H3K4ME2_AND_H3K27ME3	340	0.186577	0.933937	0.699405	0.831627	1	4641	tags=27%, list=23%, signal=34%
ULE_SPLICING_VIA_NOVA2	43	0.257941	0.933929	0.573395	0.831061	1	4841	tags=33%, list=24%, signal=43%
FOSTER_TOLERANT_MACROPHAGE_UP	147	0.208082	0.932963	0.668342	0.833496	1	3460	tags=20%, list=17%, signal=24%
NIKOLSKY_BREAST_CANCER_16P13_AMPLICON	115	0.214142	0.932085	0.624691	0.835709	1	4748	tags=27%, list=23%, signal=35%
BIOCARTA_CSK_PATHWAY	22	0.296376	0.931896	0.554054	0.835697	1	6568	tags=55%, list=32%, signal=80%
HOLLEMAN_VINCRISTINE_RESISTANCE_ALL_DN	19	0.307697	0.931676	0.561441	0.835787	1	4966	tags=47%, list=24%, signal=63%
MARSON_FOXP3_TARGETS_STIMULATED_UP	29	0.283791	0.930766	0.56785	0.838027	1	5881	tags=45%, list=29%, signal=63%
DUAN_PRDM5_TARGETS	78	0.228408	0.930638	0.589806	0.837853	1	2927	tags=21%, list=14%, signal=24%
AUNG_GASTRIC_CANCER	52	0.245821	0.930294	0.597802	0.8383	1	4560	tags=31%, list=22%, signal=40%
MOREAUX_B_LYMPHOCYTE_MATURATION_BY_TACI_DN	69	0.231645	0.930031	0.605528	0.838523	1	2828	tags=23%, list=14%, signal=27%
REACTOME_DESTABILIZATION_OF_MRNA_BY_AUF1_HNRNP_D0	50	0.252357	0.929786	0.599147	0.838682	1	5403	tags=34%, list=26%, signal=46%
DING_LUNG_CANCER_MUTATED_SIGNIFICANTLY	26	0.290124	0.929659	0.578125	0.838531	1	2682	tags=27%, list=13%, signal=31%
JIANG_TIP30_TARGETS_UP	45	0.251926	0.929467	0.560091	0.838531	1	4257	tags=31%, list=21%, signal=39%
HU_GENOTOXIN_ACTION_DIRECT_VS_INDIRECT_4HR	35	0.272614	0.928856	0.574236	0.839834	1	4395	tags=37%, list=21%, signal=47%
SUZUKI_RESPONSE_TO_TSA_AND_DECITABINE_1A	22	0.300618	0.928658	0.551282	0.839883	1	3244	tags=27%, list=16%, signal=32%
SETLUR_PROSTATE_CANCER_TMPRSS2_ERG_FUSION_UP	66	0.230403	0.928575	0.586288	0.839534	1	4336	tags=30%, list=21%, signal=38%
REACTOME_REGULATION_OF_GLUCOKINASE_BY_GLUCOKINASE_REGULATORY_PROTEIN	27	0.285787	0.927894	0.562212	0.841027	1	3664	tags=30%, list=18%, signal=36%
QI_HYPOXIA_TARGETS_OF_HIF1A_AND_FOXA2	37	0.260823	0.927536	0.579677	0.841575	1	4603	tags=35%, list=23%, signal=45%
BURTON_ADIPOGENESIS_7	49	0.248623	0.926543	0.592326	0.844003	1	1697	tags=16%, list=8%, signal=18%
GENTILE_UV_RESPONSE_CLUSTER_D4	54	0.246274	0.926519	0.565909	0.84348	1	4838	tags=33%, list=24%, signal=44%
MCCLUNG_COCAIN_REWARD_4WK	73	0.228218	0.926505	0.608018	0.842926	1	5284	tags=37%, list=26%, signal=50%
WANG_TARGETS_OF_MLL_CBP_FUSION_DN	45	0.252006	0.925651	0.579812	0.845079	1	3510	tags=24%, list=17%, signal=29%
LEE_CALORIE_RESTRICTION_MUSCLE_DN	51	0.250676	0.925343	0.590361	0.8455	1	4851	tags=27%, list=24%, signal=36%
BIOCARTA_CARM_ER_PATHWAY	35	0.265035	0.92528	0.561772	0.84508	1	4871	tags=31%, list=24%, signal=41%
DACOSTA_UV_RESPONSE_VIA_ERCC3_COMMON_UP	74	0.230297	0.924959	0.631579	0.845505	1	4179	tags=27%, list=20%, signal=34%
DAZARD_UV_RESPONSE_CLUSTER_G28	20	0.297523	0.924612	0.570156	0.845949	1	7008	tags=50%, list=34%, signal=76%
DUTERTRE_ESTRADIOL_RESPONSE_6HR_DN	90	0.222542	0.924449	0.631206	0.845853	1	1588	tags=13%, list=8%, signal=14%
TONKS_TARGETS_OF_RUNX1_RUNX1T1_FUSION_ERYTHROCYTE_UP	154	0.200541	0.924364	0.683292	0.845537	1	3031	tags=19%, list=15%, signal=22%
TUOMISTO_TUMOR_SUPPRESSION_BY_COL13A1_UP	16	0.325296	0.92418	0.561728	0.845533	1	2198	tags=25%, list=11%, signal=28%
BIOCARTA_RARRXR_PATHWAY	15	0.332064	0.924072	0.553377	0.845279	1	4537	tags=33%, list=22%, signal=43%
DELACROIX_RAR_TARGETS_DN	24	0.297256	0.92402	0.556322	0.844851	1	4965	tags=38%, list=24%, signal=49%
BILANGES_RAPAMYCIN_SENSITIVE_GENES	39	0.252737	0.923953	0.605791	0.844499	1	5577	tags=38%, list=27%, signal=53%
COLLIS_PRKDC_REGULATORS	15	0.331149	0.923725	0.548523	0.844578	1	1650	tags=20%, list=8%, signal=22%
BIOCARTA_CASPASE_PATHWAY	23	0.295858	0.923721	0.579186	0.84401	1	2315	tags=22%, list=11%, signal=24%
VALK_AML_WITH_CEBPA	37	0.260621	0.923462	0.573951	0.844219	1	2807	tags=22%, list=14%, signal=25%
MULLIGHAN_NPM1_SIGNATURE_3_DN	159	0.201526	0.923	0.675949	0.845017	1	5409	tags=31%, list=26%, signal=42%
DAZARD_UV_RESPONSE_CLUSTER_G6	146	0.205785	0.922851	0.695876	0.844883	1	3403	tags=22%, list=17%, signal=26%
JAZAERI_BREAST_CANCER_BRCA1_VS_BRCA2_UP	48	0.253241	0.922725	0.599548	0.844646	1	4868	tags=38%, list=24%, signal=49%
OSWALD_HEMATOPOIETIC_STEM_CELL_IN_COLLAGEN_GEL_UP	225	0.191335	0.922633	0.739018	0.844332	1	4550	tags=26%, list=22%, signal=33%
MOREAUX_B_LYMPHOCYTE_MATURATION_BY_TACI_UP	80	0.227499	0.92262	0.615385	0.843774	1	4197	tags=25%, list=21%, signal=31%
CROMER_METASTASIS_UP	76	0.229135	0.922557	0.609071	0.843396	1	4686	tags=30%, list=23%, signal=39%
SHAFFER_IRF4_TARGETS_IN_ACTIVATED_DENDRITIC_CELL	63	0.236084	0.922548	0.606264	0.84284	1	5178	tags=37%, list=25%, signal=49%
BILD_E2F3_ONCOGENIC_SIGNATURE	232	0.193041	0.922518	0.717277	0.842334	1	4515	tags=26%, list=22%, signal=33%
OHGUCHI_LIVER_HNF4A_TARGETS_DN	142	0.20395	0.921778	0.671498	0.844003	1	4233	tags=28%, list=21%, signal=35%
SUZUKI_RESPONSE_TO_TSA_AND_DECITABINE_1B	22	0.294743	0.921445	0.581897	0.844441	1	3152	tags=23%, list=15%, signal=27%
COWLING_MYCN_TARGETS	42	0.256175	0.92099	0.602381	0.845235	1	1989	tags=19%, list=10%, signal=21%
IZADPANAH_STEM_CELL_ADIPOSE_VS_BONE_UP	121	0.210118	0.920765	0.663415	0.845347	1	4535	tags=26%, list=22%, signal=34%
OUELLET_CULTURED_OVARIAN_CANCER_INVASIVE_VS_LMP_DN	33	0.27005	0.92012	0.598194	0.84668	1	2512	tags=24%, list=12%, signal=28%
KANG_IMMORTALIZED_BY_TERT_DN	101	0.214349	0.919969	0.64878	0.846549	1	4682	tags=29%, list=23%, signal=37%
GAUSSMANN_MLL_AF4_FUSION_TARGETS_B_UP	25	0.292078	0.919381	0.593819	0.847704	1	3728	tags=36%, list=18%, signal=44%
REACTOME_APC_C_CDH1_MEDIATED_DEGRADATION_OF_CDC20_AND_OTHER_APC_C_CDH1_TARGETED_PROTEINS_IN_LATE_MITOSIS_EARLY_G1	64	0.232458	0.919175	0.633411	0.847684	1	5137	tags=33%, list=25%, signal=44%
REACTOME_GLYCOSPHINGOLIPID_METABOLISM	36	0.266682	0.919042	0.611842	0.847509	1	1705	tags=19%, list=8%, signal=21%
BURTON_ADIPOGENESIS_PEAK_AT_8HR	39	0.256942	0.918703	0.625551	0.847935	1	5400	tags=41%, list=26%, signal=56%
REACTOME_METABOLISM_OF_CARBOHYDRATES	234	0.19175	0.917459	0.723077	0.851063	1	5592	tags=35%, list=27%, signal=47%
LEE_METASTASIS_AND_ALTERNATIVE_SPLICING_UP	73	0.227398	0.917459	0.651852	0.85048	1	5584	tags=34%, list=27%, signal=47%
MILI_PSEUDOPODIA	42	0.251119	0.916931	0.584052	0.851446	1	4055	tags=33%, list=20%, signal=41%
KEGG_HISTIDINE_METABOLISM	28	0.280518	0.916878	0.569196	0.85103	1	4527	tags=43%, list=22%, signal=55%
AMBROSINI_FLAVOPIRIDOL_TREATMENT_TP53	106	0.210607	0.915943	0.664103	0.85322	1	3332	tags=23%, list=16%, signal=27%
OXFORD_RALA_OR_RALB_TARGETS_DN	23	0.287973	0.915783	0.600427	0.853132	1	6416	tags=43%, list=31%, signal=63%
PID_TAP63_PATHWAY	54	0.238083	0.915497	0.65237	0.853455	1	4754	tags=35%, list=23%, signal=46%
GRESHOCK_CANCER_COPY_NUMBER_UP	316	0.185336	0.915274	0.786325	0.853502	1	4763	tags=27%, list=23%, signal=35%
GUTIERREZ_MULTIPLE_MYELOMA_UP	32	0.265071	0.91509	0.608802	0.853478	1	425	tags=9%, list=2%, signal=10%
RICKMAN_TUMOR_DIFFERENTIATED_MODERATELY_VS_POORLY_DN	15	0.329004	0.914856	0.584783	0.85355	1	1571	tags=20%, list=8%, signal=22%
WU_HBX_TARGETS_2_DN	16	0.323503	0.914786	0.583514	0.853173	1	2162	tags=19%, list=11%, signal=21%
TIAN_TNF_SIGNALING_VIA_NFKB	28	0.27859	0.914607	0.604804	0.853099	1	4010	tags=29%, list=20%, signal=35%
REACTOME_RNA_POL_II_PRE_TRANSCRIPTION_EVENTS	54	0.242277	0.914604	0.62754	0.85253	1	2299	tags=15%, list=11%, signal=17%
MORI_EMU_MYC_LYMPHOMA_BY_ONSET_TIME_DN	17	0.319038	0.914386	0.57783	0.852615	1	2764	tags=18%, list=14%, signal=20%
SA_CASPASE_CASCADE	19	0.314041	0.91265	0.558824	0.857167	1	443	tags=11%, list=2%, signal=11%
PENG_LEUCINE_DEPRIVATION_UP	139	0.201094	0.911995	0.724051	0.858523	1	5232	tags=30%, list=26%, signal=40%
REACTOME_RNA_POL_II_TRANSCRIPTION_PRE_INITIATION_AND_PROMOTER_OPENING	39	0.257209	0.911695	0.616052	0.858797	1	1959	tags=15%, list=10%, signal=17%
LABBE_TGFB1_TARGETS_UP	100	0.217185	0.911275	0.696742	0.859447	1	3416	tags=21%, list=17%, signal=25%
REACTOME_CDT1_ASSOCIATION_WITH_THE_CDC6_ORC_ORIGIN_COMPLEX	54	0.238425	0.911257	0.626478	0.85892	1	5403	tags=37%, list=26%, signal=50%
FIGUEROA_AML_METHYLATION_CLUSTER_6_UP	130	0.204999	0.910821	0.703608	0.859633	1	2082	tags=15%, list=10%, signal=16%
KEGG_HEMATOPOIETIC_CELL_LINEAGE	87	0.2201	0.91054	0.628959	0.85991	1	4556	tags=26%, list=22%, signal=34%
COULOUARN_TEMPORAL_TGFB1_SIGNATURE_UP	109	0.21115	0.910507	0.669031	0.859424	1	4420	tags=30%, list=22%, signal=38%
PID_SMAD2_3NUCLEAR_PATHWAY	82	0.22214	0.910335	0.663391	0.859321	1	4934	tags=29%, list=24%, signal=38%
REACTOME_REGULATION_OF_APOPTOSIS	56	0.234808	0.910139	0.645833	0.85934	1	5403	tags=34%, list=26%, signal=46%
CROMER_METASTASIS_DN	80	0.225429	0.910064	0.652273	0.858995	1	3505	tags=23%, list=17%, signal=27%
YAUCH_HEDGEHOG_SIGNALING_PARACRINE_DN	255	0.188133	0.9096	0.78117	0.859749	1	5078	tags=30%, list=25%, signal=40%
REACTOME_IL_RECEPTOR_SHC_SIGNALING	27	0.277028	0.909484	0.603139	0.859489	1	4339	tags=33%, list=21%, signal=42%
GAUSSMANN_MLL_AF4_FUSION_TARGETS_G_DN	33	0.264721	0.909177	0.624473	0.859782	1	4370	tags=30%, list=21%, signal=38%
GARGALOVIC_RESPONSE_TO_OXIDIZED_PHOSPHOLIPIDS_GREEN_DN	23	0.287891	0.908954	0.602174	0.859874	1	2121	tags=22%, list=10%, signal=24%
LEIN_ASTROCYTE_MARKERS	41	0.254261	0.908542	0.618932	0.86048	1	5804	tags=41%, list=28%, signal=58%
AZARE_NEOPLASTIC_TRANSFORMATION_BY_STAT3_DN	16	0.311509	0.908405	0.584551	0.860309	1	2187	tags=25%, list=11%, signal=28%
GOUYER_TATI_TARGETS_DN	16	0.319952	0.908363	0.574944	0.859843	1	3282	tags=25%, list=16%, signal=30%
AMIT_DELAYED_EARLY_GENES	18	0.308428	0.906966	0.582781	0.863295	1	5850	tags=44%, list=29%, signal=62%
HATADA_METHYLATED_IN_LUNG_CANCER_DN	32	0.266213	0.906651	0.632287	0.863636	1	5651	tags=41%, list=28%, signal=56%
KEGG_ALANINE_ASPARTATE_AND_GLUTAMATE_METABOLISM	32	0.267157	0.906491	0.622768	0.863525	1	1016	tags=13%, list=5%, signal=13%
LINDSTEDT_DENDRITIC_CELL_MATURATION_D	68	0.228811	0.906318	0.670588	0.863429	1	5564	tags=38%, list=27%, signal=52%
PID_INTEGRIN_A4B1_PATHWAY	33	0.269747	0.906318	0.580931	0.862852	1	5019	tags=33%, list=25%, signal=44%
REACTOME_ACYL_CHAIN_REMODELLING_OF_PC	22	0.294032	0.905839	0.604027	0.863677	1	2090	tags=27%, list=10%, signal=30%
DORN_ADENOVIRUS_INFECTION_24HR_DN	43	0.2527	0.905731	0.599078	0.863411	1	4297	tags=35%, list=21%, signal=44%
BIOCARTA_IGF1MTOR_PATHWAY	20	0.300979	0.905316	0.583158	0.864026	1	3307	tags=30%, list=16%, signal=36%
REACTOME_TRIGLYCERIDE_BIOSYNTHESIS	38	0.255181	0.905127	0.632159	0.86395	1	6222	tags=42%, list=30%, signal=60%
REACTOME_PROTEIN_FOLDING	51	0.241404	0.904818	0.632287	0.864282	1	5142	tags=29%, list=25%, signal=39%
GHANDHI_BYSTANDER_IRRADIATION_UP	82	0.222086	0.904653	0.66309	0.864154	1	3135	tags=20%, list=15%, signal=23%
ABE_VEGFA_TARGETS_30MIN	28	0.275371	0.904629	0.593458	0.863658	1	3445	tags=32%, list=17%, signal=39%
LUI_THYROID_CANCER_PAX8_PPARG_DN	45	0.246061	0.904537	0.645652	0.863369	1	4837	tags=33%, list=24%, signal=44%
BERENJENO_TRANSFORMED_BY_RHOA_FOREVER_DN	31	0.267651	0.904533	0.615721	0.8628	1	4433	tags=35%, list=22%, signal=45%
POMEROY_MEDULLOBLASTOMA_PROGNOSIS_UP	43	0.253833	0.904416	0.633333	0.86256	1	6539	tags=51%, list=32%, signal=75%
GRAESSMANN_APOPTOSIS_BY_SERUM_DEPRIVATION_DN	226	0.188773	0.904229	0.776623	0.862488	1	4449	tags=25%, list=22%, signal=32%
LU_IL4_SIGNALING	92	0.215579	0.904158	0.678481	0.86215	1	3460	tags=24%, list=17%, signal=29%
ZHAN_MULTIPLE_MYELOMA_MF_UP	45	0.248617	0.903991	0.64693	0.862028	1	4732	tags=31%, list=23%, signal=40%
MARTIN_INTERACT_WITH_HDAC	44	0.248336	0.903398	0.669834	0.863176	1	4827	tags=32%, list=24%, signal=42%
REACTOME_HDL_MEDIATED_LIPID_TRANSPORT	15	0.322442	0.903377	0.577825	0.862672	1	5306	tags=53%, list=26%, signal=72%
IIZUKA_LIVER_CANCER_PROGRESSION_L0_L1_DN	21	0.29987	0.902813	0.607456	0.863719	1	4911	tags=43%, list=24%, signal=56%
ALCALA_APOPTOSIS	87	0.219191	0.901447	0.660976	0.867063	1	2365	tags=18%, list=12%, signal=21%
REACTOME_TOLL_RECEPTOR_CASCADES	113	0.205806	0.900438	0.710723	0.869291	1	3618	tags=24%, list=18%, signal=29%
LEIN_OLIGODENDROCYTE_MARKERS	71	0.224155	0.900409	0.666667	0.868788	1	4140	tags=27%, list=20%, signal=33%
MARIADASON_RESPONSE_TO_CURCUMIN_SULINDAC_5	22	0.293226	0.899997	0.594037	0.869438	1	7630	tags=64%, list=37%, signal=101%
HADDAD_T_LYMPHOCYTE_AND_NK_PROGENITOR_UP	77	0.219118	0.899724	0.678571	0.869657	1	5301	tags=34%, list=26%, signal=45%
ALCALAY_AML_BY_NPM1_LOCALIZATION_UP	137	0.200352	0.899054	0.754386	0.870912	1	3710	tags=23%, list=18%, signal=28%
REACTOME_ACYL_CHAIN_REMODELLING_OF_PE	21	0.300303	0.898844	0.627193	0.870927	1	2090	tags=29%, list=10%, signal=32%
FRASOR_RESPONSE_TO_ESTRADIOL_UP	37	0.260464	0.898462	0.638826	0.871416	1	6291	tags=49%, list=31%, signal=70%
TENEDINI_MEGAKARYOCYTE_MARKERS	66	0.2265	0.8983	0.667426	0.871287	1	2745	tags=18%, list=13%, signal=21%
PEREZ_TP63_TARGETS	332	0.179715	0.897363	0.815126	0.873388	1	3438	tags=21%, list=17%, signal=25%
FERRANDO_T_ALL_WITH_MLL_ENL_FUSION_UP	85	0.214351	0.897053	0.688525	0.873672	1	5671	tags=40%, list=28%, signal=55%
OUYANG_PROSTATE_CANCER_PROGRESSION_DN	20	0.310731	0.896824	0.618056	0.873741	1	2752	tags=20%, list=13%, signal=23%
WANG_ADIPOGENIC_GENES_REPRESSED_BY_SIRT1	27	0.274365	0.896715	0.631692	0.873462	1	3106	tags=26%, list=15%, signal=31%
ROSS_AML_WITH_MLL_FUSIONS	75	0.217913	0.896371	0.70045	0.873908	1	4469	tags=27%, list=22%, signal=34%
SHIN_B_CELL_LYMPHOMA_CLUSTER_7	27	0.277811	0.89613	0.611354	0.874035	1	3462	tags=30%, list=17%, signal=36%
AIYAR_COBRA1_TARGETS_DN	28	0.265812	0.895862	0.651515	0.874218	1	4683	tags=36%, list=23%, signal=46%
REACTOME_SCF_BETA_TRCP_MEDIATED_DEGRADATION_OF_EMI1	49	0.240676	0.895482	0.672606	0.874692	1	5403	tags=35%, list=26%, signal=47%
BOSCO_EPITHELIAL_DIFFERENTIATION_MODULE	68	0.227941	0.895472	0.676887	0.874144	1	4740	tags=34%, list=23%, signal=44%
VERRECCHIA_RESPONSE_TO_TGFB1_C5	21	0.292783	0.894433	0.606818	0.876386	1	3503	tags=24%, list=17%, signal=29%
DAZARD_RESPONSE_TO_UV_SCC_DN	119	0.202548	0.894269	0.742188	0.876264	1	2745	tags=16%, list=13%, signal=18%
BIOCARTA_IL22BP_PATHWAY	16	0.313361	0.894014	0.612632	0.87642	1	2457	tags=25%, list=12%, signal=28%
ZHANG_RESPONSE_TO_CANTHARIDIN_DN	67	0.229069	0.893898	0.672209	0.876173	1	1854	tags=15%, list=9%, signal=16%
SCHLINGEMANN_SKIN_CARCINOGENESIS_TPA_DN	27	0.280798	0.893343	0.636971	0.877118	1	4238	tags=41%, list=21%, signal=51%
NAKAMURA_ADIPOGENESIS_LATE_DN	37	0.254005	0.893008	0.606635	0.877494	1	4883	tags=38%, list=24%, signal=50%
KEGG_RIG_I_LIKE_RECEPTOR_SIGNALING_PATHWAY	71	0.224752	0.892562	0.704805	0.878127	1	4584	tags=25%, list=22%, signal=33%
GU_PDEF_TARGETS_DN	39	0.252005	0.892023	0.640351	0.878998	1	4368	tags=26%, list=21%, signal=33%
GENTILE_UV_RESPONSE_CLUSTER_D2	40	0.253219	0.891957	0.656613	0.878623	1	5336	tags=35%, list=26%, signal=47%
BROWN_MYELOID_CELL_DEVELOPMENT_DN	123	0.200861	0.891807	0.765306	0.878456	1	6185	tags=41%, list=30%, signal=58%
BOQUEST_STEM_CELL_UP	256	0.184093	0.891639	0.84097	0.878334	1	4840	tags=27%, list=24%, signal=35%
KEGG_JAK_STAT_SIGNALING_PATHWAY	151	0.195499	0.891244	0.794045	0.878868	1	5190	tags=28%, list=25%, signal=37%
KEGG_CYSTEINE_AND_METHIONINE_METABOLISM	34	0.261615	0.891045	0.693548	0.878885	1	3501	tags=24%, list=17%, signal=28%
THEILGAARD_NEUTROPHIL_AT_SKIN_WOUND_DN	225	0.186203	0.890429	0.807198	0.880017	1	4603	tags=25%, list=23%, signal=32%
KEGG_NICOTINATE_AND_NICOTINAMIDE_METABOLISM	22	0.28697	0.890349	0.616438	0.879666	1	2768	tags=23%, list=14%, signal=26%
REACTOME_RNA_POL_III_TRANSCRIPTION_TERMINATION	19	0.301924	0.88958	0.622517	0.881118	1	5717	tags=47%, list=28%, signal=66%
CAFFAREL_RESPONSE_TO_THC_DN	30	0.267906	0.889437	0.636735	0.880925	1	5142	tags=37%, list=25%, signal=49%
KASLER_HDAC7_TARGETS_1_DN	17	0.310567	0.889369	0.603774	0.880553	1	186	tags=12%, list=1%, signal=12%
NOUSHMEHR_GBM_SILENCED_BY_METHYLATION	47	0.237199	0.888896	0.677494	0.881331	1	1753	tags=15%, list=9%, signal=16%
MATTHEWS_SKIN_CARCINOGENESIS_VIA_JUN	16	0.3091	0.888802	0.620253	0.881013	1	2198	tags=25%, list=11%, signal=28%
ABBUD_LIF_SIGNALING_1_UP	45	0.243049	0.888666	0.688222	0.880816	1	6412	tags=47%, list=31%, signal=68%
YAO_TEMPORAL_RESPONSE_TO_PROGESTERONE_CLUSTER_8	47	0.239787	0.888595	0.682819	0.880471	1	5052	tags=32%, list=25%, signal=42%
RIZ_ERYTHROID_DIFFERENTIATION_HBZ	41	0.251512	0.888591	0.645514	0.879924	1	3615	tags=29%, list=18%, signal=35%
VART_KSHV_INFECTION_ANGIOGENIC_MARKERS_UP	164	0.193839	0.88856	0.783715	0.879453	1	2238	tags=13%, list=11%, signal=14%
PID_TOLL_ENDOGENOUS_PATHWAY	25	0.281019	0.888408	0.624176	0.879313	1	3618	tags=32%, list=18%, signal=39%
SPIELMAN_LYMPHOBLAST_EUROPEAN_VS_ASIAN_2FC_DN	20	0.29347	0.888244	0.652747	0.879199	1	4005	tags=40%, list=20%, signal=50%
PEREZ_TP53_AND_TP63_TARGETS	194	0.189071	0.888053	0.80798	0.879121	1	3416	tags=23%, list=17%, signal=28%
PID_MYC_REPRESS_PATHWAY	63	0.224421	0.888027	0.698565	0.878632	1	3364	tags=22%, list=16%, signal=27%
WAKASUGI_HAVE_ZNF143_BINDING_SITES	58	0.228549	0.887007	0.69469	0.880793	1	1909	tags=17%, list=9%, signal=19%
NEWMAN_ERCC6_TARGETS_DN	37	0.253403	0.886842	0.63098	0.880664	1	4770	tags=38%, list=23%, signal=49%
NAKAMURA_METASTASIS_MODEL_UP	41	0.245403	0.886546	0.680556	0.880905	1	3414	tags=27%, list=17%, signal=32%
LIN_TUMOR_ESCAPE_FROM_IMMUNE_ATTACK	16	0.315216	0.886492	0.630108	0.88048	1	1238	tags=19%, list=6%, signal=20%
ZEMBUTSU_SENSITIVITY_TO_NIMUSTINE	17	0.309249	0.885931	0.601732	0.881374	1	4910	tags=35%, list=24%, signal=46%
KUMAR_PATHOGEN_LOAD_BY_MACROPHAGES	266	0.182593	0.885543	0.84375	0.881799	1	2693	tags=14%, list=13%, signal=16%
REACTOME_CDK_MEDIATED_PHOSPHORYLATION_AND_REMOVAL_OF_CDC6	46	0.240433	0.884782	0.661098	0.88327	1	5403	tags=35%, list=26%, signal=47%
LABBE_TARGETS_OF_TGFB1_AND_WNT3A_UP	107	0.206042	0.884717	0.761124	0.882892	1	3685	tags=22%, list=18%, signal=27%
REACTOME_NUCLEOTIDE_EXCISION_REPAIR	48	0.235259	0.884584	0.679634	0.882674	1	3997	tags=25%, list=20%, signal=31%
RICKMAN_METASTASIS_UP	325	0.175839	0.883365	0.9	0.885412	1	3979	tags=23%, list=19%, signal=28%
GERY_CEBP_TARGETS	125	0.202218	0.882937	0.761336	0.88599	1	6396	tags=42%, list=31%, signal=60%
BROWNE_HCMV_INFECTION_10HR_UP	99	0.208272	0.882592	0.749373	0.886312	1	5040	tags=27%, list=25%, signal=36%
REACTOME_HS_GAG_DEGRADATION	20	0.295388	0.881877	0.62069	0.88762	1	6065	tags=50%, list=30%, signal=71%
CHIARADONNA_NEOPLASTIC_TRANSFORMATION_CDC25_UP	119	0.200824	0.881692	0.791457	0.887547	1	5134	tags=35%, list=25%, signal=47%
DARWICHE_SQUAMOUS_CELL_CARCINOMA_DN	173	0.188415	0.88116	0.832041	0.888343	1	5251	tags=32%, list=26%, signal=42%
HELLER_SILENCED_BY_METHYLATION_DN	102	0.205645	0.879915	0.751185	0.89104	1	4402	tags=27%, list=22%, signal=35%
COLIN_PILOCYTIC_ASTROCYTOMA_VS_GLIOBLASTOMA_UP	35	0.258022	0.879586	0.654788	0.891324	1	5736	tags=37%, list=28%, signal=52%
POMEROY_MEDULLOBLASTOMA_PROGNOSIS_DN	43	0.246341	0.87884	0.718403	0.89275	1	4660	tags=28%, list=23%, signal=36%
ROSS_ACUTE_MYELOID_LEUKEMIA_CBF	81	0.215787	0.878351	0.732558	0.893439	1	5774	tags=35%, list=28%, signal=48%
BIOCARTA_FMLP_PATHWAY	35	0.255983	0.877716	0.658986	0.894523	1	3669	tags=26%, list=18%, signal=31%
BIOCARTA_ECM_PATHWAY	24	0.281617	0.87656	0.658174	0.896892	1	875	tags=13%, list=4%, signal=13%
MCMURRAY_TP53_HRAS_COOPERATION_RESPONSE_DN	67	0.221169	0.876559	0.666667	0.896328	1	3408	tags=21%, list=17%, signal=25%
VANTVEER_BREAST_CANCER_BRCA1_DN	42	0.243636	0.876469	0.696312	0.896004	1	2215	tags=17%, list=11%, signal=19%
SU_SALIVARY_GLAND	15	0.312741	0.875698	0.635827	0.897456	1	2496	tags=27%, list=12%, signal=30%
KUMAR_AUTOPHAGY_NETWORK	67	0.217166	0.875053	0.720879	0.898555	1	4910	tags=33%, list=24%, signal=43%
WEIGEL_OXIDATIVE_STRESS_BY_HNE_AND_H2O2	39	0.244269	0.874974	0.657407	0.898167	1	1977	tags=15%, list=10%, signal=17%
REACTOME_SIGNALLING_TO_P38_VIA_RIT_AND_RIN	15	0.318127	0.874563	0.600887	0.898643	1	387	tags=13%, list=2%, signal=14%
WANG_LSD1_TARGETS_DN	39	0.243293	0.873814	0.684807	0.899974	1	3491	tags=31%, list=17%, signal=37%
BLUM_RESPONSE_TO_SALIRASIB_UP	239	0.182532	0.873778	0.885057	0.89949	1	5251	tags=31%, list=26%, signal=42%
DORN_ADENOVIRUS_INFECTION_48HR_DN	40	0.248213	0.873646	0.698238	0.899261	1	4297	tags=35%, list=21%, signal=44%
BIOCARTA_AGR_PATHWAY	36	0.249865	0.873383	0.688787	0.899355	1	6207	tags=42%, list=30%, signal=60%
DARWICHE_SKIN_TUMOR_PROMOTER_UP	134	0.191582	0.873198	0.79845	0.899298	1	4253	tags=25%, list=21%, signal=32%
DIRMEIER_LMP1_RESPONSE_LATE_DN	32	0.258078	0.873065	0.660592	0.899059	1	5645	tags=44%, list=28%, signal=60%
HOLLMANN_APOPTOSIS_VIA_CD40_DN	249	0.179912	0.872934	0.893035	0.898838	1	4937	tags=27%, list=24%, signal=36%
VANDESLUIS_COMMD1_TARGETS_GROUP_4_DN	15	0.315058	0.872262	0.609705	0.899991	1	6255	tags=53%, list=31%, signal=77%
KEGG_PANTOTHENATE_AND_COA_BIOSYNTHESIS	16	0.305405	0.872241	0.647182	0.899478	1	3926	tags=31%, list=19%, signal=39%
TERAMOTO_OPN_TARGETS_CLUSTER_6	26	0.269667	0.871929	0.658696	0.899683	1	5292	tags=27%, list=26%, signal=36%
LEE_INTRATHYMIC_T_PROGENITOR	21	0.287394	0.871525	0.659574	0.900123	1	3075	tags=33%, list=15%, signal=39%
WANG_PROSTATE_CANCER_ANDROGEN_INDEPENDENT	59	0.223267	0.871413	0.71954	0.899819	1	586	tags=8%, list=3%, signal=9%
ZEMBUTSU_SENSITIVITY_TO_DOXORUBICIN	17	0.306311	0.871284	0.643172	0.899567	1	83	tags=12%, list=0%, signal=12%
COLLER_MYC_TARGETS_UP	25	0.276988	0.871242	0.647436	0.899111	1	6142	tags=48%, list=30%, signal=69%
TOMLINS_PROSTATE_CANCER_DN	40	0.241447	0.871175	0.689038	0.89871	1	5111	tags=35%, list=25%, signal=47%
REACTOME_POST_TRANSLATIONAL_MODIFICATION_SYNTHESIS_OF_GPI_ANCHORED_PROTEINS	26	0.271974	0.870688	0.667391	0.899394	1	1637	tags=15%, list=8%, signal=17%
ZHU_CMV_ALL_DN	126	0.195776	0.869982	0.800481	0.900618	1	5360	tags=34%, list=26%, signal=46%
PASQUALUCCI_LYMPHOMA_BY_GC_STAGE_DN	159	0.188289	0.869835	0.827751	0.900407	1	4556	tags=28%, list=22%, signal=35%
PIONTEK_PKD1_TARGETS_UP	37	0.249236	0.869645	0.674107	0.900289	1	3505	tags=24%, list=17%, signal=29%
ZHOU_INFLAMMATORY_RESPONSE_FIMA_UP	483	0.167842	0.869294	0.982196	0.900592	1	4274	tags=24%, list=21%, signal=30%
ROESSLER_LIVER_CANCER_METASTASIS_UP	105	0.201585	0.868941	0.776256	0.900846	1	3193	tags=19%, list=16%, signal=22%
DARWICHE_PAPILLOMA_RISK_LOW_UP	157	0.189746	0.868217	0.830097	0.902114	1	3769	tags=20%, list=18%, signal=25%
MIKKELSEN_ES_LCP_WITH_H3K4ME3	131	0.194397	0.86805	0.83293	0.901978	1	6413	tags=40%, list=31%, signal=57%
BROWNE_HCMV_INFECTION_4HR_DN	247	0.178361	0.867062	0.912467	0.903871	1	4537	tags=26%, list=22%, signal=33%
SENESE_HDAC1_TARGETS_DN	235	0.179935	0.866793	0.882199	0.904019	1	5650	tags=33%, list=28%, signal=45%
KEGG_BASAL_CELL_CARCINOMA	55	0.224454	0.866694	0.71729	0.903661	1	4970	tags=33%, list=24%, signal=43%
BAELDE_DIABETIC_NEPHROPATHY_DN	422	0.169698	0.866368	0.949704	0.903851	1	5134	tags=28%, list=25%, signal=36%
MARKEY_RB1_CHRONIC_LOF_DN	114	0.198878	0.865405	0.813239	0.905594	1	3818	tags=27%, list=19%, signal=33%
VERHAAK_GLIOBLASTOMA_PRONEURAL	174	0.188453	0.865372	0.876574	0.905109	1	4521	tags=28%, list=22%, signal=35%
GRADE_COLON_VS_RECTAL_CANCER_DN	52	0.2301	0.865234	0.728972	0.904881	1	5333	tags=38%, list=26%, signal=52%
PID_ALPHA_SYNUCLEIN_PATHWAY	33	0.254585	0.864974	0.715909	0.904897	1	6131	tags=42%, list=30%, signal=60%
CHIARETTI_T_ALL_RELAPSE_PROGNOSIS	19	0.29543	0.864895	0.654378	0.904546	1	5114	tags=42%, list=25%, signal=56%
HOOI_ST7_TARGETS_UP	83	0.208875	0.86371	0.761787	0.90686	1	5309	tags=33%, list=26%, signal=44%
ACOSTA_PROLIFERATION_INDEPENDENT_MYC_TARGETS_UP	78	0.215497	0.863387	0.746512	0.907099	1	1550	tags=13%, list=8%, signal=14%
BLALOCK_ALZHEIMERS_DISEASE_INCIPIENT_DN	164	0.187073	0.863304	0.83905	0.90674	1	2709	tags=16%, list=13%, signal=18%
HAHTOLA_MYCOSIS_FUNGOIDES_SKIN_UP	175	0.18667	0.862976	0.860215	0.906929	1	4193	tags=23%, list=21%, signal=29%
REACTOME_GLYCOSAMINOGLYCAN_METABOLISM	108	0.199188	0.862783	0.809524	0.906816	1	5549	tags=38%, list=27%, signal=52%
REACTOME_RNA_POL_II_TRANSCRIPTION	96	0.204814	0.862676	0.792627	0.906537	1	2409	tags=16%, list=12%, signal=18%
MA_MYELOID_DIFFERENTIATION_UP	39	0.245224	0.8621	0.690423	0.907373	1	3232	tags=23%, list=16%, signal=27%
HOFFMANN_SMALL_PRE_BII_TO_IMMATURE_B_LYMPHOCYTE_DN	48	0.229683	0.861955	0.739696	0.907186	1	4028	tags=27%, list=20%, signal=34%
STAMBOLSKY_TARGETS_OF_MUTATED_TP53_UP	47	0.231943	0.861633	0.703163	0.907342	1	2245	tags=15%, list=11%, signal=17%
PHONG_TNF_RESPONSE_VIA_P38_COMPLETE	221	0.180348	0.860186	0.905149	0.9101	1	4842	tags=28%, list=24%, signal=36%
MULLIGHAN_MLL_SIGNATURE_1_UP	365	0.169122	0.859697	0.945055	0.91069	1	3374	tags=18%, list=17%, signal=21%
KORKOLA_CORRELATED_WITH_POU5F1	32	0.250826	0.859583	0.700913	0.910384	1	2246	tags=19%, list=11%, signal=21%
CHARAFE_BREAST_CANCER_LUMINAL_VS_BASAL_DN	434	0.167276	0.858567	0.954545	0.912251	1	4842	tags=25%, list=24%, signal=32%
CERVERA_SDHB_TARGETS_2	110	0.194711	0.857342	0.861182	0.914597	1	3853	tags=22%, list=19%, signal=27%
FIGUEROA_AML_METHYLATION_CLUSTER_7_UP	106	0.196655	0.855288	0.83293	0.918765	1	3219	tags=19%, list=16%, signal=22%
FLECHNER_BIOPSY_KIDNEY_TRANSPLANT_OK_VS_DONOR_DN	25	0.269047	0.85464	0.71875	0.919753	1	2076	tags=20%, list=10%, signal=22%
WU_HBX_TARGETS_2_UP	23	0.270324	0.854581	0.652174	0.919329	1	2315	tags=17%, list=11%, signal=20%
TIEN_INTESTINE_PROBIOTICS_6HR_UP	55	0.224184	0.85449	0.715278	0.918988	1	5002	tags=35%, list=24%, signal=46%
REACTOME_SMAD2_SMAD3_SMAD4_HETEROTRIMER_REGULATES_TRANSCRIPTION	25	0.261819	0.853945	0.67161	0.919667	1	863	tags=12%, list=4%, signal=13%
DANG_REGULATED_BY_MYC_UP	70	0.215081	0.853385	0.759615	0.920357	1	3214	tags=20%, list=16%, signal=24%
NUNODA_RESPONSE_TO_DASATINIB_IMATINIB_UP	29	0.259149	0.852657	0.683486	0.921389	1	1019	tags=14%, list=5%, signal=14%
LEIN_CHOROID_PLEXUS_MARKERS	101	0.200941	0.851815	0.815981	0.922702	1	3411	tags=24%, list=17%, signal=28%
PID_ARF6_DOWNSTREAM_PATHWAY	15	0.30617	0.851437	0.683983	0.92301	1	3812	tags=27%, list=19%, signal=33%
SILIGAN_TARGETS_OF_EWS_FLI1_FUSION_UP	15	0.301978	0.850594	0.663918	0.924318	1	4639	tags=47%, list=23%, signal=60%
GOLDRATH_IMMUNE_MEMORY	63	0.216234	0.849727	0.767059	0.925702	1	4406	tags=27%, list=22%, signal=34%
REACTOME_P53_INDEPENDENT_G1_S_DNA_DAMAGE_CHECKPOINT	48	0.224138	0.848901	0.760664	0.926951	1	5435	tags=35%, list=27%, signal=48%
KOBAYASHI_EGFR_SIGNALING_6HR_DN	18	0.295429	0.848457	0.681818	0.927382	1	1697	tags=22%, list=8%, signal=24%
MIKKELSEN_NPC_LCP_WITH_H3K4ME3	54	0.22216	0.847955	0.759434	0.927954	1	3867	tags=26%, list=19%, signal=32%
KYNG_DNA_DAMAGE_UP	223	0.176447	0.847241	0.907357	0.928953	1	4300	tags=22%, list=21%, signal=28%
POMEROY_MEDULLOBLASTOMA_DESMOPLASIC_VS_CLASSIC_UP	61	0.217283	0.846821	0.75644	0.929291	1	5430	tags=38%, list=27%, signal=51%
WATTEL_AUTONOMOUS_THYROID_ADENOMA_UP	70	0.212784	0.846808	0.805104	0.928755	1	4723	tags=30%, list=23%, signal=39%
YANG_MUC2_TARGETS_DUODENUM_3MO_DN	22	0.274164	0.8467	0.690205	0.928424	1	2939	tags=23%, list=14%, signal=27%
LEE_LIVER_CANCER_ACOX1_UP	62	0.217493	0.84617	0.797778	0.928971	1	3495	tags=24%, list=17%, signal=29%
MANTOVANI_VIRAL_GPCR_SIGNALING_DN	48	0.229253	0.844356	0.733634	0.93245	1	4619	tags=31%, list=23%, signal=40%
BYSTROEM_CORRELATED_WITH_IL5_UP	50	0.225621	0.844059	0.76652	0.932534	1	4871	tags=32%, list=24%, signal=42%
PARK_HSC_AND_MULTIPOTENT_PROGENITORS	49	0.223945	0.843946	0.763636	0.932215	1	4123	tags=22%, list=20%, signal=28%
ABBUD_LIF_SIGNALING_1_DN	26	0.261414	0.843938	0.705357	0.931667	1	3779	tags=27%, list=18%, signal=33%
KEGG_ALPHA_LINOLENIC_ACID_METABOLISM	19	0.2829	0.843111	0.685345	0.932874	1	3597	tags=42%, list=18%, signal=51%
WATTEL_AUTONOMOUS_THYROID_ADENOMA_DN	54	0.22264	0.842898	0.757778	0.932762	1	1602	tags=13%, list=8%, signal=14%
FIRESTEIN_CTNNB1_PATHWAY	33	0.253241	0.842542	0.715247	0.932959	1	4940	tags=36%, list=24%, signal=48%
BIOCARTA_ATRBRCA_PATHWAY	21	0.277068	0.84254	0.680804	0.9324	1	2597	tags=24%, list=13%, signal=27%
REACTOME_SIGNALING_BY_THE_B_CELL_RECEPTOR_BCR	121	0.194761	0.842172	0.847938	0.932678	1	5403	tags=32%, list=26%, signal=44%
PID_BETA_CATENIN_NUC_PATHWAY	80	0.204539	0.840974	0.807512	0.934684	1	6130	tags=35%, list=30%, signal=50%
MULLIGHAN_NPM1_MUTATED_SIGNATURE_1_DN	123	0.188826	0.840897	0.87561	0.934301	1	5409	tags=31%, list=26%, signal=42%
LIU_IL13_PRIMING_MODEL	15	0.304236	0.840753	0.676339	0.934031	1	3130	tags=27%, list=15%, signal=31%
GENTILE_UV_HIGH_DOSE_DN	305	0.167849	0.840521	0.960452	0.933983	1	5397	tags=30%, list=26%, signal=40%
MULLIGHAN_MLL_SIGNATURE_1_DN	233	0.17605	0.840394	0.952756	0.933687	1	4510	tags=24%, list=22%, signal=30%
PID_UPA_UPAR_PATHWAY	42	0.240311	0.840368	0.750594	0.933168	1	3110	tags=24%, list=15%, signal=28%
MULLIGHAN_MLL_SIGNATURE_2_UP	402	0.165058	0.839921	0.985673	0.933553	1	5541	tags=30%, list=27%, signal=40%
LIU_IL13_MEMORY_MODEL_UP	17	0.293246	0.83981	0.697624	0.933228	1	3600	tags=24%, list=18%, signal=29%
LEIN_PONS_MARKERS	86	0.203021	0.839012	0.811765	0.934363	1	4510	tags=26%, list=22%, signal=33%
HATADA_METHYLATED_IN_LUNG_CANCER_UP	374	0.16364	0.837207	0.994203	0.937584	1	4732	tags=25%, list=23%, signal=32%
LIAN_NEUTROPHIL_GRANULE_CONSTITUENTS	24	0.25906	0.83715	0.735358	0.937126	1	3110	tags=21%, list=15%, signal=25%
MULLIGHAN_NPM1_MUTATED_SIGNATURE_2_DN	76	0.204925	0.836819	0.827586	0.937239	1	5333	tags=33%, list=26%, signal=44%
REACTOME_CELL_DEATH_SIGNALLING_VIA_NRAGE_NRIF_AND_NADE	58	0.215622	0.836617	0.796804	0.937078	1	4277	tags=24%, list=21%, signal=30%
BERNARD_PPAPDC1B_TARGETS_DN	53	0.219176	0.835867	0.777778	0.938063	1	6077	tags=47%, list=30%, signal=67%
CHYLA_CBFA2T3_TARGETS_UP	379	0.166357	0.835192	0.977077	0.938917	1	4783	tags=25%, list=23%, signal=32%
DELACROIX_RAR_TARGETS_UP	47	0.223947	0.834075	0.801435	0.940651	1	4126	tags=28%, list=20%, signal=35%
MATTIOLI_MULTIPLE_MYELOMA_SUBGROUPS	15	0.30575	0.83398	0.688596	0.940268	1	2705	tags=27%, list=13%, signal=31%
COATES_MACROPHAGE_M1_VS_M2_UP	77	0.2062	0.833972	0.824818	0.939723	1	4014	tags=26%, list=20%, signal=32%
PLASARI_TGFB1_SIGNALING_VIA_NFIC_10HR_DN	30	0.251296	0.833381	0.737885	0.940354	1	544	tags=7%, list=3%, signal=7%
BOYLAN_MULTIPLE_MYELOMA_C_D_DN	244	0.172959	0.833152	0.942559	0.940232	1	5032	tags=30%, list=25%, signal=39%
YAGI_AML_SURVIVAL	121	0.189015	0.832293	0.847826	0.941464	1	4242	tags=26%, list=21%, signal=33%
NABA_ECM_AFFILIATED	170	0.18004	0.831888	0.942857	0.941731	1	3192	tags=19%, list=16%, signal=23%
REACTOME_CTLA4_INHIBITORY_SIGNALING	21	0.275619	0.831293	0.708804	0.942374	1	6133	tags=43%, list=30%, signal=61%
YIH_RESPONSE_TO_ARSENITE_C1	23	0.270231	0.831222	0.744395	0.941952	1	3360	tags=26%, list=16%, signal=31%
PHONG_TNF_TARGETS_UP	63	0.210139	0.831117	0.810185	0.9416	1	6291	tags=44%, list=31%, signal=64%
PATTERSON_DOCETAXEL_RESISTANCE	29	0.247754	0.830243	0.751634	0.942829	1	5611	tags=34%, list=27%, signal=47%
SCHURINGA_STAT5A_TARGETS_DN	17	0.289467	0.829729	0.716553	0.943286	1	6743	tags=59%, list=33%, signal=88%
YAO_HOXA10_TARGETS_VIA_PROGESTERONE_UP	75	0.20281	0.829583	0.845209	0.943014	1	2669	tags=17%, list=13%, signal=20%
PID_S1P_S1P1_PATHWAY	21	0.27129	0.82892	0.729958	0.943765	1	689	tags=10%, list=3%, signal=10%
PANGAS_TUMOR_SUPPRESSION_BY_SMAD1_AND_SMAD5_UP	127	0.186832	0.828677	0.883777	0.943705	1	6307	tags=43%, list=31%, signal=61%
PEDERSEN_METASTASIS_BY_ERBB2_ISOFORM_1	46	0.226706	0.828385	0.798544	0.943713	1	3691	tags=28%, list=18%, signal=34%
CUI_GLUCOSE_DEPRIVATION	59	0.210797	0.828168	0.803167	0.943585	1	2700	tags=17%, list=13%, signal=19%
DARWICHE_SKIN_TUMOR_PROMOTER_DN	177	0.179665	0.828137	0.937028	0.943084	1	5251	tags=31%, list=26%, signal=41%
FALVELLA_SMOKERS_WITH_LUNG_CANCER	79	0.203208	0.825651	0.849412	0.947315	1	5314	tags=33%, list=26%, signal=44%
NIKOLSKY_BREAST_CANCER_8Q23_Q24_AMPLICON	150	0.183297	0.825176	0.902564	0.9477	1	4255	tags=20%, list=21%, signal=25%
REACTOME_INFLAMMASOMES	16	0.294714	0.825147	0.704497	0.947201	1	6358	tags=56%, list=31%, signal=82%
REACTOME_FATTY_ACYL_COA_BIOSYNTHESIS	18	0.284124	0.824875	0.707792	0.947154	1	5426	tags=39%, list=27%, signal=53%
GAVIN_FOXP3_TARGETS_CLUSTER_P3	155	0.180635	0.824758	0.910224	0.946814	1	5298	tags=30%, list=26%, signal=40%
MAHADEVAN_RESPONSE_TO_MP470_DN	19	0.279205	0.824741	0.713348	0.94629	1	3093	tags=21%, list=15%, signal=25%
LEE_LIVER_CANCER_MYC_TGFA_UP	61	0.210247	0.824426	0.810502	0.946335	1	5830	tags=41%, list=29%, signal=57%
REACTOME_VIF_MEDIATED_DEGRADATION_OF_APOBEC3G	49	0.220929	0.82407	0.809843	0.946486	1	5403	tags=33%, list=26%, signal=44%
CHUNG_BLISTER_CYTOTOXICITY_DN	42	0.231041	0.82384	0.773333	0.946375	1	4071	tags=26%, list=20%, signal=33%
REACTOME_TRANSPORT_OF_MATURE_TRANSCRIPT_TO_CYTOPLASM	52	0.21639	0.822535	0.802752	0.948252	1	4492	tags=31%, list=22%, signal=39%
CAIRO_HEPATOBLASTOMA_POOR_SURVIVAL	16	0.292093	0.822279	0.71116	0.948167	1	4105	tags=38%, list=20%, signal=47%
HENDRICKS_SMARCA4_TARGETS_DN	53	0.216803	0.822271	0.8	0.947629	1	5974	tags=38%, list=29%, signal=53%
MODY_HIPPOCAMPUS_PRENATAL	42	0.228637	0.821646	0.785235	0.948211	1	3706	tags=26%, list=18%, signal=32%
REACTOME_DEVELOPMENTAL_BIOLOGY	384	0.163426	0.821488	0.98494	0.947942	1	5058	tags=28%, list=25%, signal=36%
GUO_HEX_TARGETS_DN	63	0.207916	0.821464	0.825112	0.94742	1	4599	tags=25%, list=22%, signal=33%
AFFAR_YY1_TARGETS_UP	208	0.173044	0.820553	0.946154	0.948634	1	5644	tags=34%, list=28%, signal=47%
REACTOME_OXYGEN_DEPENDENT_PROLINE_HYDROXYLATION_OF_HYPOXIA_INDUCIBLE_FACTOR_ALPHA	16	0.293015	0.820281	0.700855	0.948602	1	1499	tags=13%, list=7%, signal=13%
GROSS_HYPOXIA_VIA_ELK3_AND_HIF1A_DN	102	0.193965	0.820102	0.884712	0.948374	1	5910	tags=34%, list=29%, signal=48%
REACTOME_A_TETRASACCHARIDE_LINKER_SEQUENCE_IS_REQUIRED_FOR_GAG_SYNTHESIS	25	0.255948	0.820068	0.754464	0.947881	1	6172	tags=60%, list=30%, signal=86%
BROWNE_HCMV_INFECTION_1HR_DN	213	0.172779	0.818985	0.94709	0.949316	1	3863	tags=22%, list=19%, signal=27%
VANHARANTA_UTERINE_FIBROID_UP	44	0.224094	0.818418	0.795207	0.949812	1	3899	tags=30%, list=19%, signal=36%
STONER_ESOPHAGEAL_CARCINOGENESIS_UP	37	0.234169	0.818342	0.782313	0.949394	1	3093	tags=22%, list=15%, signal=25%
BIOCARTA_ARAP_PATHWAY	17	0.286055	0.818323	0.748918	0.948881	1	3812	tags=29%, list=19%, signal=36%
SESTO_RESPONSE_TO_UV_C8	71	0.201401	0.81777	0.84375	0.94931	1	5275	tags=32%, list=26%, signal=44%
BURTON_ADIPOGENESIS_PEAK_AT_0HR	61	0.208791	0.817705	0.831797	0.948873	1	4965	tags=33%, list=24%, signal=43%
NATSUME_RESPONSE_TO_INTERFERON_BETA_DN	52	0.217127	0.817123	0.811404	0.949343	1	5002	tags=38%, list=24%, signal=51%
RASHI_RESPONSE_TO_IONIZING_RADIATION_1	44	0.221395	0.81664	0.805804	0.949702	1	6291	tags=45%, list=31%, signal=66%
WEST_ADRENOCORTICAL_CARCINOMA_VS_ADENOMA_UP	19	0.278137	0.815362	0.75693	0.951467	1	3287	tags=26%, list=16%, signal=31%
REACTOME_G1_PHASE	35	0.236652	0.814856	0.799032	0.951835	1	3403	tags=26%, list=17%, signal=31%
REACTOME_BIOSYNTHESIS_OF_THE_N_GLYCAN_PRECURSOR_DOLICHOL_LIPID_LINKED_OLIGOSACCHARIDE_LLO_AND_TRANSFER_TO_A_NASCENT_PROTEIN	28	0.250959	0.812411	0.761905	0.955645	1	3112	tags=25%, list=15%, signal=29%
YAO_TEMPORAL_RESPONSE_TO_PROGESTERONE_CLUSTER_12	78	0.200573	0.812289	0.853828	0.955325	1	4205	tags=26%, list=21%, signal=32%
ENGELMANN_CANCER_PROGENITORS_UP	46	0.22195	0.812213	0.823256	0.954895	1	5282	tags=35%, list=26%, signal=47%
KATSANOU_ELAVL1_TARGETS_UP	167	0.177133	0.812182	0.946092	0.954408	1	4693	tags=25%, list=23%, signal=32%
GHANDHI_DIRECT_IRRADIATION_UP	104	0.191442	0.81211	0.879699	0.95397	1	4010	tags=25%, list=20%, signal=31%
REACTOME_YAP1_AND_WWTR1_TAZ_STIMULATED_GENE_EXPRESSION	23	0.264439	0.81163	0.764583	0.954268	1	4306	tags=35%, list=21%, signal=44%
BERENJENO_TRANSFORMED_BY_RHOA_REVERSIBLY_DN	29	0.250932	0.811443	0.761589	0.954072	1	3226	tags=24%, list=16%, signal=29%
RAMASWAMY_METASTASIS_UP	65	0.205725	0.81127	0.829439	0.953823	1	4488	tags=25%, list=22%, signal=31%
SWEET_LUNG_CANCER_KRAS_DN	425	0.158656	0.811007	0.996865	0.953736	1	4131	tags=20%, list=20%, signal=25%
VERNELL_RETINOBLASTOMA_PATHWAY_DN	22	0.256893	0.809326	0.734554	0.956123	1	2481	tags=23%, list=12%, signal=26%
MASRI_RESISTANCE_TO_TAMOXIFEN_AND_AROMATASE_INHIBITORS_DN	20	0.269193	0.808811	0.768539	0.956453	1	5950	tags=40%, list=29%, signal=56%
REACTOME_RECYCLING_PATHWAY_OF_L1	27	0.247757	0.808601	0.791574	0.956254	1	4094	tags=33%, list=20%, signal=42%
PRAMOONJAGO_SOX4_TARGETS_UP	52	0.215785	0.807478	0.843458	0.957621	1	1866	tags=15%, list=9%, signal=17%
COLLIS_PRKDC_SUBSTRATES	20	0.270791	0.807304	0.77167	0.957381	1	3531	tags=20%, list=17%, signal=24%
DAWSON_METHYLATED_IN_LYMPHOMA_TCL1	57	0.20932	0.805936	0.819196	0.959086	1	4309	tags=28%, list=21%, signal=35%
REACTOME_HIV_LIFE_CYCLE	109	0.188628	0.805698	0.912529	0.958933	1	5430	tags=28%, list=27%, signal=37%
YAO_TEMPORAL_RESPONSE_TO_PROGESTERONE_CLUSTER_14	140	0.178226	0.804519	0.919315	0.960306	1	6552	tags=41%, list=32%, signal=60%
BOYLAN_MULTIPLE_MYELOMA_PCA1_UP	99	0.188602	0.80383	0.917706	0.960925	1	6136	tags=37%, list=30%, signal=53%
WENG_POR_TARGETS_LIVER_UP	41	0.224333	0.803466	0.808463	0.960959	1	4406	tags=32%, list=22%, signal=40%
ZHENG_FOXP3_TARGETS_UP	26	0.248665	0.803044	0.744493	0.961094	1	2964	tags=19%, list=14%, signal=22%
WENG_POR_TARGETS_GLOBAL_UP	20	0.269699	0.802732	0.778468	0.961064	1	4140	tags=35%, list=20%, signal=44%
BOHN_PRIMARY_IMMUNODEFICIENCY_SYNDROM_DN	39	0.223334	0.801451	0.813793	0.962607	1	5387	tags=44%, list=26%, signal=59%
PID_SYNDECAN_3_PATHWAY	17	0.275434	0.800969	0.754386	0.962893	1	3043	tags=24%, list=15%, signal=28%
BAKER_HEMATOPOIESIS_STAT3_TARGETS	16	0.285778	0.800377	0.729787	0.963341	1	5132	tags=44%, list=25%, signal=58%
ST_INTERLEUKIN_4_PATHWAY	26	0.249554	0.799521	0.81128	0.964233	1	1840	tags=19%, list=9%, signal=21%
REACTOME_DOWNSTREAM_SIGNALING_EVENTS_OF_B_CELL_RECEPTOR_BCR	92	0.190335	0.798106	0.914573	0.965902	1	5137	tags=30%, list=25%, signal=40%
SESTO_RESPONSE_TO_UV_C5	46	0.21244	0.797549	0.839644	0.96623	1	1697	tags=13%, list=8%, signal=14%
GROSS_HYPOXIA_VIA_HIF1A_DN	108	0.182283	0.797264	0.927318	0.96613	1	5173	tags=30%, list=25%, signal=39%
PUIFFE_INVASION_INHIBITED_BY_ASCITES_UP	81	0.19069	0.797195	0.909524	0.965672	1	1268	tags=10%, list=6%, signal=10%
HERNANDEZ_MITOTIC_ARREST_BY_DOCETAXEL_1_UP	34	0.229083	0.796294	0.82	0.966503	1	3531	tags=21%, list=17%, signal=25%
REACTOME_AMINO_ACID_SYNTHESIS_AND_INTERCONVERSION_TRANSAMINATION	16	0.27992	0.796238	0.78355	0.966037	1	5484	tags=31%, list=27%, signal=43%
HUMMERICH_SKIN_CANCER_PROGRESSION_DN	100	0.187612	0.795684	0.919315	0.966362	1	3874	tags=25%, list=19%, signal=31%
PID_EPHA_FWDPATHWAY	34	0.233354	0.795304	0.821888	0.966435	1	6486	tags=44%, list=32%, signal=65%
VERRECCHIA_RESPONSE_TO_TGFB1_C2	25	0.254969	0.795135	0.78032	0.966152	1	3685	tags=32%, list=18%, signal=39%
REACTOME_ELONGATION_ARREST_AND_RECOVERY	27	0.248149	0.795074	0.76815	0.965685	1	140	tags=7%, list=1%, signal=7%
LIU_CMYB_TARGETS_UP	157	0.174145	0.795059	0.958638	0.965153	1	4791	tags=26%, list=23%, signal=34%
SASSON_RESPONSE_TO_GONADOTROPHINS_DN	87	0.187606	0.793443	0.924829	0.967105	1	3373	tags=18%, list=16%, signal=22%
BUCKANOVICH_T_LYMPHOCYTE_HOMING_ON_TUMOR_UP	22	0.25378	0.792162	0.811111	0.968538	1	3757	tags=23%, list=18%, signal=28%
REACTOME_XENOBIOTICS	15	0.285356	0.791772	0.754464	0.968576	1	7737	tags=53%, list=38%, signal=86%
GAUSSMANN_MLL_AF4_FUSION_TARGETS_D_UP	36	0.228425	0.790952	0.84897	0.969244	1	3487	tags=25%, list=17%, signal=30%
ZHAN_EARLY_DIFFERENTIATION_GENES_DN	42	0.220141	0.790723	0.855263	0.969041	1	3694	tags=21%, list=18%, signal=26%
STEIN_ESRRA_TARGETS_RESPONSIVE_TO_ESTROGEN_UP	31	0.239511	0.79046	0.804598	0.968879	1	3558	tags=23%, list=17%, signal=27%
ALONSO_METASTASIS_EMT_UP	36	0.231519	0.790407	0.810934	0.968426	1	5142	tags=36%, list=25%, signal=48%
REACTOME_CHYLOMICRON_MEDIATED_LIPID_TRANSPORT	16	0.279359	0.790391	0.787056	0.967897	1	3513	tags=31%, list=17%, signal=38%
BILANGES_RAPAMYCIN_SENSITIVE_VIA_TSC1_AND_TSC2	72	0.195023	0.788704	0.892086	0.969884	1	4622	tags=26%, list=23%, signal=34%
REACTOME_P53_DEPENDENT_G1_DNA_DAMAGE_RESPONSE	53	0.209096	0.788347	0.847007	0.969862	1	5403	tags=34%, list=26%, signal=46%
REACTOME_CD28_DEPENDENT_PI3K_AKT_SIGNALING	21	0.258577	0.78822	0.778781	0.969507	1	3577	tags=29%, list=17%, signal=35%
WEINMANN_ADAPTATION_TO_HYPOXIA_DN	40	0.223583	0.788197	0.826291	0.969	1	6589	tags=52%, list=32%, signal=77%
INGRAM_SHH_TARGETS_DN	58	0.204268	0.788138	0.873874	0.968546	1	5142	tags=34%, list=25%, signal=46%
HOWLIN_CITED1_TARGETS_1_UP	32	0.231634	0.787807	0.826577	0.96847	1	5284	tags=28%, list=26%, signal=38%
DARWICHE_SQUAMOUS_CELL_CARCINOMA_UP	138	0.175445	0.787737	0.963048	0.968038	1	3743	tags=22%, list=18%, signal=26%
RUAN_RESPONSE_TO_TROGLITAZONE_DN	19	0.267391	0.786804	0.779443	0.968867	1	511	tags=11%, list=2%, signal=11%
REACTOME_SIGNALING_BY_NODAL	17	0.277798	0.786093	0.761411	0.969386	1	6908	tags=53%, list=34%, signal=80%
FLECHNER_PBL_KIDNEY_TRANSPLANT_OK_VS_DONOR_DN	40	0.221942	0.785105	0.843011	0.970335	1	2124	tags=15%, list=10%, signal=17%
MARTINEZ_RESPONSE_TO_TRABECTEDIN_UP	68	0.19434	0.78446	0.895592	0.970775	1	1446	tags=10%, list=7%, signal=11%
FIGUEROA_AML_METHYLATION_CLUSTER_2_UP	52	0.207125	0.784331	0.859524	0.970411	1	4499	tags=25%, list=22%, signal=32%
SMITH_TERT_TARGETS_DN	87	0.188333	0.784265	0.923809	0.969974	1	3995	tags=24%, list=20%, signal=30%
WILSON_PROTEASES_AT_TUMOR_BONE_INTERFACE_UP	21	0.254131	0.784226	0.760085	0.969501	1	2215	tags=24%, list=11%, signal=27%
KIM_WT1_TARGETS_12HR_UP	156	0.173739	0.784034	0.972292	0.969232	1	4992	tags=28%, list=24%, signal=36%
GRATIAS_RETINOBLASTOMA_16Q24	15	0.285879	0.783008	0.799145	0.970116	1	1443	tags=13%, list=7%, signal=14%
REACTOME_NEPHRIN_INTERACTIONS	19	0.258888	0.782577	0.797009	0.970191	1	875	tags=11%, list=4%, signal=11%
LAU_APOPTOSIS_CDKN2A_UP	55	0.205909	0.782339	0.871122	0.969969	1	5510	tags=36%, list=27%, signal=50%
CARD_MIR302A_TARGETS	77	0.190679	0.780313	0.929062	0.972246	1	5020	tags=32%, list=25%, signal=43%
BIOCARTA_ETS_PATHWAY	18	0.268437	0.780303	0.800454	0.971713	1	398	tags=11%, list=2%, signal=11%
TSUNODA_CISPLATIN_RESISTANCE_DN	50	0.205835	0.77993	0.86031	0.971697	1	2307	tags=14%, list=11%, signal=16%
REACTOME_APC_C_CDC20_MEDIATED_DEGRADATION_OF_MITOTIC_PROTEINS	65	0.196031	0.777673	0.902655	0.97427	1	5137	tags=31%, list=25%, signal=41%
PURBEY_TARGETS_OF_CTBP1_AND_SATB1_UP	79	0.188139	0.776445	0.941624	0.975403	1	5931	tags=37%, list=29%, signal=52%
BOYLAN_MULTIPLE_MYELOMA_PCA3_DN	66	0.198688	0.77642	0.886105	0.974894	1	3005	tags=21%, list=15%, signal=25%
COULOUARN_TEMPORAL_TGFB1_SIGNATURE_DN	133	0.171288	0.776318	0.958937	0.974475	1	4453	tags=23%, list=22%, signal=30%
BIOCARTA_RACCYCD_PATHWAY	26	0.240792	0.773437	0.827815	0.977816	1	3494	tags=27%, list=17%, signal=32%
REACTOME_RNA_POL_III_CHAIN_ELONGATION	17	0.265809	0.773056	0.817797	0.977783	1	5717	tags=47%, list=28%, signal=65%
ST_INTEGRIN_SIGNALING_PATHWAY	82	0.186855	0.773023	0.918854	0.977286	1	4062	tags=22%, list=20%, signal=27%
ONDER_CDH1_TARGETS_3_UP	17	0.266926	0.772935	0.788546	0.976861	1	3149	tags=24%, list=15%, signal=28%
EBAUER_MYOGENIC_TARGETS_OF_PAX3_FOXO1_FUSION	50	0.206361	0.772338	0.867133	0.977091	1	2992	tags=18%, list=15%, signal=21%
REACTOME_ANTIGEN_ACTIVATES_B_CELL_RECEPTOR_LEADING_TO_GENERATION_OF_SECOND_MESSENGERS	29	0.230448	0.772064	0.830065	0.976911	1	6486	tags=45%, list=32%, signal=66%
SAGIV_CD24_TARGETS_DN	46	0.209765	0.771997	0.877378	0.976467	1	3623	tags=17%, list=18%, signal=21%
PID_RB_1PATHWAY	65	0.194805	0.77166	0.892544	0.976345	1	4585	tags=28%, list=22%, signal=36%
SASSON_RESPONSE_TO_FORSKOLIN_DN	88	0.183715	0.771342	0.947248	0.976186	1	5567	tags=32%, list=27%, signal=44%
CHAUHAN_RESPONSE_TO_METHOXYESTRADIOL_DN	100	0.182586	0.770622	0.939613	0.976617	1	5233	tags=32%, list=26%, signal=43%
HENDRICKS_SMARCA4_TARGETS_UP	54	0.201029	0.770431	0.898823	0.976329	1	4603	tags=28%, list=23%, signal=36%
LI_DCP2_BOUND_MRNA	88	0.185177	0.770014	0.923445	0.976314	1	4031	tags=19%, list=20%, signal=24%
PID_RETINOIC_ACID_PATHWAY	30	0.231472	0.769659	0.845652	0.976211	1	893	tags=13%, list=4%, signal=14%
ROSS_AML_WITH_PML_RARA_FUSION	72	0.190636	0.76906	0.926503	0.976466	1	6150	tags=39%, list=30%, signal=55%
PID_ECADHERIN_KERATINOCYTE_PATHWAY	20	0.259287	0.769032	0.836323	0.975956	1	3307	tags=25%, list=16%, signal=30%
RODRIGUES_NTN1_TARGETS_DN	153	0.169998	0.768711	0.975124	0.975847	1	3607	tags=18%, list=18%, signal=22%
WEIGEL_OXIDATIVE_STRESS_BY_HNE_AND_TBH	58	0.202036	0.768348	0.900744	0.97579	1	4094	tags=22%, list=20%, signal=28%
DING_LUNG_CANCER_EXPRESSION_BY_COPY_NUMBER	99	0.183677	0.768298	0.928899	0.975312	1	2462	tags=15%, list=12%, signal=17%
KANG_FLUOROURACIL_RESISTANCE_DN	16	0.272159	0.768035	0.792735	0.975118	1	3106	tags=25%, list=15%, signal=29%
MARCHINI_TRABECTEDIN_RESISTANCE_DN	48	0.206401	0.767205	0.896861	0.975656	1	7006	tags=46%, list=34%, signal=70%
NIELSEN_GIST_VS_SYNOVIAL_SARCOMA_UP	18	0.260829	0.767004	0.817181	0.975383	1	4309	tags=33%, list=21%, signal=42%
MODY_HIPPOCAMPUS_NEONATAL	35	0.22052	0.76648	0.850746	0.97552	1	3930	tags=26%, list=19%, signal=32%
JIANG_TIP30_TARGETS_DN	23	0.250502	0.76557	0.825607	0.976079	1	5472	tags=48%, list=27%, signal=65%
JOHANSSON_BRAIN_CANCER_EARLY_VS_LATE_DN	45	0.209026	0.764566	0.891068	0.976766	1	4923	tags=27%, list=24%, signal=35%
REACTOME_SYNTHESIS_OF_PIPS_AT_THE_GOLGI_MEMBRANE	17	0.266752	0.764381	0.803532	0.976461	1	5283	tags=41%, list=26%, signal=55%
INGRAM_SHH_TARGETS_UP	123	0.174225	0.764224	0.973753	0.976118	1	5282	tags=33%, list=26%, signal=44%
REACTOME_PERK_REGULATED_GENE_EXPRESSION	27	0.23156	0.763701	0.823144	0.976239	1	2445	tags=15%, list=12%, signal=17%
PID_TXA2PATHWAY	57	0.199474	0.763638	0.919811	0.975769	1	6131	tags=37%, list=30%, signal=52%
BIOCARTA_VEGF_PATHWAY	29	0.232482	0.763501	0.857798	0.975399	1	5289	tags=41%, list=26%, signal=56%
BIOCARTA_IL6_PATHWAY	22	0.247721	0.76277	0.835714	0.975752	1	2162	tags=18%, list=11%, signal=20%
STARK_HYPPOCAMPUS_22Q11_DELETION_UP	49	0.207773	0.762239	0.892938	0.975873	1	7224	tags=43%, list=35%, signal=66%
REACTOME_NRAGE_SIGNALS_DEATH_THROUGH_JNK	43	0.208804	0.762087	0.911765	0.975518	1	4277	tags=23%, list=21%, signal=29%
SCHAEFFER_PROSTATE_DEVELOPMENT_AND_CANCER_BOX1_UP	15	0.276744	0.759973	0.808791	0.977578	1	1159	tags=13%, list=6%, signal=14%
CHEOK_RESPONSE_TO_MERCAPTOPURINE_DN	22	0.246063	0.759462	0.817623	0.977644	1	5861	tags=36%, list=29%, signal=51%
KONDO_COLON_CANCER_HCP_WITH_H3K27ME1	24	0.236969	0.758713	0.82906	0.977981	1	6411	tags=42%, list=31%, signal=61%
KOBAYASHI_RESPONSE_TO_ROMIDEPSIN	19	0.251179	0.757308	0.824295	0.979016	1	3882	tags=26%, list=19%, signal=32%
BARRIER_CANCER_RELAPSE_NORMAL_SAMPLE_UP	32	0.227314	0.756081	0.858079	0.979913	1	3396	tags=22%, list=17%, signal=26%
BIOCARTA_FAS_PATHWAY	30	0.224124	0.755466	0.872727	0.980085	1	2084	tags=17%, list=10%, signal=19%
MIKKELSEN_ES_HCP_WITH_H3_UNMETHYLATED	63	0.188983	0.753017	0.940334	0.982314	1	4074	tags=22%, list=20%, signal=28%
CROMER_TUMORIGENESIS_DN	51	0.200371	0.752439	0.911007	0.982428	1	7556	tags=51%, list=37%, signal=81%
TURASHVILI_BREAST_DUCTAL_CARCINOMA_VS_DUCTAL_NORMAL_DN	179	0.162168	0.752288	0.992424	0.982048	1	2958	tags=16%, list=14%, signal=19%
REACTOME_HOMOLOGOUS_RECOMBINATION_REPAIR_OF_REPLICATION_INDEPENDENT_DOUBLE_STRAND_BREAKS	16	0.272021	0.751321	0.804933	0.982582	1	2581	tags=25%, list=13%, signal=29%
PID_TNF_PATHWAY	46	0.207098	0.750573	0.891353	0.982832	1	4423	tags=28%, list=22%, signal=36%
GARGALOVIC_RESPONSE_TO_OXIDIZED_PHOSPHOLIPIDS_BLUE_UP	121	0.171841	0.749933	0.968825	0.983048	1	3901	tags=21%, list=19%, signal=25%
SESTO_RESPONSE_TO_UV_C3	20	0.252956	0.749396	0.836244	0.983113	1	2386	tags=20%, list=12%, signal=23%
BOYAULT_LIVER_CANCER_SUBCLASS_G3_DN	50	0.200001	0.748809	0.908686	0.983206	1	2912	tags=18%, list=14%, signal=21%
BIOCARTA_ERK5_PATHWAY	18	0.253803	0.747654	0.827586	0.983862	1	387	tags=11%, list=2%, signal=11%
KEGG_GLYCINE_SERINE_AND_THREONINE_METABOLISM	31	0.218212	0.747491	0.887168	0.983465	1	4527	tags=29%, list=22%, signal=37%
BECKER_TAMOXIFEN_RESISTANCE_DN	52	0.199068	0.747331	0.921277	0.983113	1	4022	tags=25%, list=20%, signal=31%
SANA_TNF_SIGNALING_DN	89	0.178715	0.745726	0.95466	0.984295	1	4923	tags=27%, list=24%, signal=35%
REACTOME_CELL_SURFACE_INTERACTIONS_AT_THE_VASCULAR_WALL	84	0.180024	0.745708	0.965174	0.983782	1	6546	tags=42%, list=32%, signal=61%
CLASPER_LYMPHATIC_VESSELS_DURING_METASTASIS_DN	36	0.217982	0.745652	0.868996	0.983303	1	5960	tags=47%, list=29%, signal=67%
ABRAHAM_ALPC_VS_MULTIPLE_MYELOMA_DN	19	0.248829	0.744985	0.832947	0.983501	1	2493	tags=21%, list=12%, signal=24%
SAFFORD_T_LYMPHOCYTE_ANERGY	86	0.179789	0.744521	0.97066	0.983471	1	3405	tags=20%, list=17%, signal=24%
BOYAULT_LIVER_CANCER_SUBCLASS_G12_UP	37	0.211841	0.744311	0.880952	0.983166	1	3879	tags=27%, list=19%, signal=33%
WANG_TARGETS_OF_MLL_CBP_FUSION_UP	43	0.202917	0.744155	0.912844	0.982815	1	6249	tags=42%, list=31%, signal=60%
REACTOME_GLUCOSE_METABOLISM	63	0.18913	0.7418	0.928571	0.984679	1	4042	tags=21%, list=20%, signal=26%
PID_ECADHERIN_STABILIZATION_PATHWAY	42	0.201914	0.741715	0.91314	0.984223	1	4737	tags=29%, list=23%, signal=37%
REACTOME_RNA_POL_III_TRANSCRIPTION_INITIATION_FROM_TYPE_3_PROMOTER	26	0.227637	0.741239	0.863539	0.984203	1	5717	tags=38%, list=28%, signal=53%
REACTOME_MRNA_3_END_PROCESSING	33	0.221647	0.738484	0.878351	0.986426	1	4492	tags=36%, list=22%, signal=47%
BIOCARTA_MCALPAIN_PATHWAY	25	0.235189	0.738019	0.868534	0.986363	1	2539	tags=16%, list=12%, signal=18%
KEGG_CARDIAC_MUSCLE_CONTRACTION	77	0.182336	0.737106	0.959716	0.986714	1	3652	tags=18%, list=18%, signal=22%
SESTO_RESPONSE_TO_UV_C4	20	0.242417	0.736131	0.867391	0.987136	1	1870	tags=15%, list=9%, signal=16%
ZUCCHI_METASTASIS_UP	40	0.203597	0.735792	0.908889	0.986918	1	4585	tags=28%, list=22%, signal=35%
REACTOME_RNA_POL_III_TRANSCRIPTION	33	0.215837	0.733865	0.91258	0.988224	1	5717	tags=39%, list=28%, signal=55%
REACTOME_CIRCADIAN_REPRESSION_OF_EXPRESSION_BY_REV_ERBA	22	0.23731	0.73329	0.866071	0.988226	1	6038	tags=45%, list=30%, signal=64%
DAZARD_UV_RESPONSE_CLUSTER_G3	15	0.259557	0.73285	0.832589	0.988116	1	4010	tags=27%, list=20%, signal=33%
REACTOME_CROSS_PRESENTATION_OF_SOLUBLE_EXOGENOUS_ANTIGENS_ENDOSOMES	47	0.19946	0.731486	0.916667	0.988849	1	5403	tags=32%, list=26%, signal=43%
TING_SILENCED_BY_DICER	29	0.223549	0.729789	0.883333	0.989884	1	5985	tags=45%, list=29%, signal=63%
REACTOME_GPVI_MEDIATED_ACTIVATION_CASCADE	31	0.220409	0.728834	0.875283	0.99024	1	3385	tags=26%, list=17%, signal=31%
VALK_AML_CLUSTER_8	25	0.226187	0.728612	0.88521	0.989916	1	3174	tags=24%, list=16%, signal=28%
REACTOME_DOWNREGULATION_OF_SMAD2_3_SMAD4_TRANSCRIPTIONAL_ACTIVITY	19	0.24303	0.728553	0.868476	0.989436	1	1679	tags=16%, list=8%, signal=17%
TIEN_INTESTINE_PROBIOTICS_2HR_UP	27	0.226918	0.728105	0.890869	0.989306	1	5002	tags=44%, list=24%, signal=59%
BIOCARTA_MTOR_PATHWAY	23	0.23396	0.727387	0.873662	0.989409	1	3307	tags=22%, list=16%, signal=26%
PID_P38_ALPHA_BETA_PATHWAY	31	0.213733	0.726962	0.913223	0.989263	1	6131	tags=39%, list=30%, signal=55%
PID_HIF1_TFPATHWAY	65	0.180689	0.726347	0.95	0.989275	1	4306	tags=25%, list=21%, signal=31%
SMID_BREAST_CANCER_RELAPSE_IN_LUNG_DN	37	0.205406	0.724758	0.907801	0.990187	1	3875	tags=22%, list=19%, signal=27%
PID_AP1_PATHWAY	70	0.182457	0.724595	0.962963	0.989792	1	6375	tags=40%, list=31%, signal=58%
KAMIKUBO_MYELOID_MN1_NETWORK	19	0.236777	0.723603	0.884774	0.990106	1	1723	tags=16%, list=8%, signal=17%
PEDERSEN_METASTASIS_BY_ERBB2_ISOFORM_6	28	0.220648	0.723401	0.887949	0.98974	1	4658	tags=29%, list=23%, signal=37%
REACTOME_LIPOPROTEIN_METABOLISM	28	0.221101	0.722684	0.901345	0.989784	1	5603	tags=43%, list=27%, signal=59%
SHAFFER_IRF4_TARGETS_IN_PLASMA_CELL_VS_MATURE_B_LYMPHOCYTE	67	0.179045	0.722193	0.942721	0.989689	1	5132	tags=33%, list=25%, signal=44%
FERRANDO_LYL1_NEIGHBORS	15	0.257503	0.72207	0.863135	0.989273	1	7696	tags=60%, list=38%, signal=96%
BIOCARTA_PML_PATHWAY	17	0.250123	0.721837	0.872768	0.988946	1	6415	tags=47%, list=31%, signal=69%
WAMUNYOKOLI_OVARIAN_CANCER_GRADES_1_2_DN	63	0.186344	0.721576	0.948956	0.988644	1	5608	tags=33%, list=27%, signal=46%
KEGG_ARRHYTHMOGENIC_RIGHT_VENTRICULAR_CARDIOMYOPATHY_ARVC	73	0.18066	0.719291	0.967442	0.990025	1	3959	tags=19%, list=19%, signal=24%
FAELT_B_CLL_WITH_VH_REARRANGEMENTS_UP	48	0.195195	0.719147	0.939954	0.989617	1	5275	tags=33%, list=26%, signal=45%
AMUNDSON_POOR_SURVIVAL_AFTER_GAMMA_RADIATION_2G	166	0.154653	0.718168	1	0.989917	1	4011	tags=20%, list=20%, signal=25%
KANNAN_TP53_TARGETS_UP	57	0.18701	0.717464	0.954751	0.989966	1	5306	tags=32%, list=26%, signal=43%
PID_INTEGRIN5_PATHWAY	17	0.243019	0.717346	0.882353	0.989521	1	5619	tags=41%, list=27%, signal=57%
REACTOME_CIRCADIAN_CLOCK	51	0.191933	0.717126	0.952381	0.989156	1	6038	tags=37%, list=30%, signal=53%
MARCINIAK_ER_STRESS_RESPONSE_VIA_CHOP	25	0.224491	0.716592	0.884026	0.989071	1	3093	tags=24%, list=15%, signal=28%
REACTOME_REGULATION_OF_MRNA_STABILITY_BY_PROTEINS_THAT_BIND_AU_RICH_ELEMENTS	81	0.170758	0.716104	0.981395	0.988941	1	5699	tags=30%, list=28%, signal=41%
CHEOK_RESPONSE_TO_MERCAPTOPURINE_AND_HD_MTX_DN	23	0.228629	0.715405	0.911364	0.989012	1	1609	tags=13%, list=8%, signal=14%
WANG_RESPONSE_TO_BEXAROTENE_UP	33	0.213379	0.714839	0.906114	0.988937	1	2744	tags=18%, list=13%, signal=21%
HAHTOLA_MYCOSIS_FUNGOIDES_SKIN_DN	26	0.223893	0.713154	0.87315	0.989685	1	5078	tags=31%, list=25%, signal=41%
TAKEDA_TARGETS_OF_NUP98_HOXA9_FUSION_3D_DN	29	0.217079	0.712817	0.89852	0.989422	1	1653	tags=14%, list=8%, signal=15%
ELVIDGE_HIF1A_TARGETS_UP	64	0.182401	0.711768	0.964206	0.989717	1	4742	tags=27%, list=23%, signal=34%
AMIT_SERUM_RESPONSE_120_MCF10A	64	0.180756	0.711666	0.966184	0.98928	1	989	tags=9%, list=5%, signal=10%
KYNG_DNA_DAMAGE_BY_4NQO	37	0.201498	0.71156	0.923868	0.988833	1	3672	tags=22%, list=18%, signal=26%
AMIT_EGF_RESPONSE_60_HELA	44	0.193689	0.711003	0.933884	0.988735	1	1485	tags=11%, list=7%, signal=12%
REACTOME_LATE_PHASE_OF_HIV_LIFE_CYCLE	96	0.167735	0.71063	0.9775	0.988471	1	6407	tags=34%, list=31%, signal=50%
KAMMINGA_SENESCENCE	39	0.205804	0.710377	0.924276	0.988144	1	4088	tags=28%, list=20%, signal=35%
IZADPANAH_STEM_CELL_ADIPOSE_VS_BONE_DN	105	0.165892	0.707925	0.976852	0.98946	1	6056	tags=35%, list=30%, signal=50%
KEGG_AMINOACYL_TRNA_BIOSYNTHESIS	41	0.197321	0.707141	0.942857	0.989496	1	1743	tags=12%, list=9%, signal=13%
SCHLOSSER_SERUM_RESPONSE_UP	129	0.159381	0.705695	0.997382	0.990078	1	5050	tags=29%, list=25%, signal=38%
REACTOME_CHONDROITIN_SULFATE_BIOSYNTHESIS	19	0.236403	0.702438	0.879195	0.991926	1	7150	tags=68%, list=35%, signal=105%
REACTOME_DESTABILIZATION_OF_MRNA_BY_KSRP	17	0.238387	0.701285	0.892632	0.992246	1	3307	tags=18%, list=16%, signal=21%
WILLIAMS_ESR2_TARGETS_UP	25	0.218997	0.701063	0.891068	0.99189	1	3358	tags=28%, list=16%, signal=33%
KASLER_HDAC7_TARGETS_2_DN	32	0.208485	0.698745	0.922246	0.992927	1	3840	tags=25%, list=19%, signal=31%
VALK_AML_CLUSTER_1	28	0.213253	0.695625	0.911833	0.99452	1	4587	tags=29%, list=22%, signal=37%
MARKS_ACETYLATED_NON_HISTONE_PROTEINS	15	0.250385	0.69466	0.861472	0.99461	1	3416	tags=27%, list=17%, signal=32%
BIOCARTA_CDC42RAC_PATHWAY	16	0.244162	0.693688	0.900634	0.994692	1	5752	tags=38%, list=28%, signal=52%
WESTON_VEGFA_TARGETS_3HR	71	0.171376	0.693385	0.988095	0.994371	1	5420	tags=30%, list=27%, signal=40%
GENTLES_LEUKEMIC_STEM_CELL_UP	27	0.215332	0.693012	0.936709	0.994079	1	4843	tags=30%, list=24%, signal=39%
BIOCARTA_BARRESTIN_SRC_PATHWAY	15	0.251287	0.692765	0.902335	0.993717	1	387	tags=7%, list=2%, signal=7%
VANHARANTA_UTERINE_FIBROID_WITH_7Q_DELETION_UP	66	0.175437	0.691808	0.980263	0.993826	1	4492	tags=26%, list=22%, signal=33%
KEGG_GLYCOSYLPHOSPHATIDYLINOSITOL_GPI_ANCHOR_BIOSYNTHESIS	24	0.2189	0.691516	0.920259	0.993502	1	3624	tags=21%, list=18%, signal=25%
ADDYA_ERYTHROID_DIFFERENTIATION_BY_HEMIN	72	0.171731	0.689542	0.98568	0.994228	1	6159	tags=33%, list=30%, signal=48%
REACTOME_ENDOSOMAL_SORTING_COMPLEX_REQUIRED_FOR_TRANSPORT_ESCRT	26	0.212892	0.688632	0.916667	0.994266	1	1504	tags=12%, list=7%, signal=12%
PEPPER_CHRONIC_LYMPHOCYTIC_LEUKEMIA_UP	33	0.200143	0.688628	0.93424	0.993747	1	296	tags=6%, list=1%, signal=6%
PID_P38_ALPHA_BETA_DOWNSTREAM_PATHWAY	38	0.193904	0.686877	0.958998	0.994309	1	5412	tags=32%, list=26%, signal=43%
BOGNI_TREATMENT_RELATED_MYELOID_LEUKEMIA_UP	29	0.207401	0.686694	0.932609	0.99389	1	1313	tags=14%, list=6%, signal=15%
WEBER_METHYLATED_ICP_IN_FIBROBLAST	22	0.221475	0.686448	0.911063	0.993532	1	4074	tags=23%, list=20%, signal=28%
UZONYI_RESPONSE_TO_LEUKOTRIENE_AND_THROMBIN	37	0.19761	0.683841	0.956989	0.994534	1	5238	tags=27%, list=26%, signal=36%
REACTOME_JNK_C_JUN_KINASES_PHOSPHORYLATION_AND_ACTIVATION_MEDIATED_BY_ACTIVATED_HUMAN_TAK1	16	0.2469	0.683554	0.892934	0.994193	1	3484	tags=31%, list=17%, signal=38%
NABA_BASEMENT_MEMBRANES	40	0.19319	0.682581	0.948235	0.99422	1	4428	tags=28%, list=22%, signal=35%
GEISS_RESPONSE_TO_DSRNA_DN	16	0.236119	0.678717	0.902542	0.995881	1	6967	tags=50%, list=34%, signal=76%
ELVIDGE_HIF1A_AND_HIF2A_TARGETS_UP	39	0.191914	0.677889	0.951579	0.995832	1	5765	tags=36%, list=28%, signal=50%
GROSS_HYPOXIA_VIA_ELK3_UP	201	0.142981	0.675896	1	0.996385	1	4936	tags=25%, list=24%, signal=32%
KEGG_RNA_POLYMERASE	29	0.202989	0.675246	0.957356	0.996216	1	1959	tags=14%, list=10%, signal=15%
PID_ERA_GENOMIC_PATHWAY	64	0.172315	0.673925	0.988662	0.996384	1	4306	tags=23%, list=21%, signal=30%
MCBRYAN_PUBERTAL_BREAST_3_4WK_DN	36	0.192654	0.672619	0.962963	0.996556	1	3890	tags=22%, list=19%, signal=27%
WENG_POR_TARGETS_GLOBAL_DN	23	0.214329	0.671341	0.932489	0.996699	1	5238	tags=39%, list=26%, signal=53%
KEGG_PRION_DISEASES	35	0.195234	0.670384	0.960557	0.996656	1	3793	tags=26%, list=19%, signal=32%
KORKOLA_EMBRYONIC_CARCINOMA_VS_SEMINOMA_UP	22	0.216825	0.669918	0.939597	0.996375	1	2958	tags=18%, list=14%, signal=21%
PID_IL8_CXCR2_PATHWAY	34	0.196962	0.667771	0.956818	0.996925	1	5324	tags=26%, list=26%, signal=36%
PENG_GLUTAMINE_DEPRIVATION_UP	38	0.191562	0.665459	0.960089	0.997519	1	6916	tags=45%, list=34%, signal=67%
LI_CISPLATIN_RESISTANCE_DN	33	0.195375	0.665023	0.946429	0.997218	1	3130	tags=18%, list=15%, signal=21%
SHARMA_PILOCYTIC_ASTROCYTOMA_LOCATION_UP	24	0.208895	0.664692	0.928407	0.996864	1	3141	tags=21%, list=15%, signal=25%
DAVICIONI_TARGETS_OF_PAX_FOXO1_FUSIONS_DN	67	0.168239	0.662633	0.979747	0.997315	1	4570	tags=24%, list=22%, signal=31%
NIELSEN_SYNOVIAL_SARCOMA_UP	18	0.221261	0.66038	0.938034	0.997807	1	3548	tags=28%, list=17%, signal=34%
WEST_ADRENOCORTICAL_TUMOR_MARKERS_DN	20	0.218905	0.658385	0.937229	0.998166	1	4309	tags=30%, list=21%, signal=38%
REACTOME_APOPTOTIC_EXECUTION_PHASE	51	0.176482	0.656375	0.981651	0.998528	1	5644	tags=35%, list=28%, signal=49%
ZIRN_TRETINOIN_RESPONSE_WT1_UP	22	0.214377	0.655577	0.918502	0.998362	1	2302	tags=14%, list=11%, signal=15%
ACOSTA_PROLIFERATION_INDEPENDENT_MYC_TARGETS_DN	112	0.150775	0.654937	1	0.998117	1	4616	tags=21%, list=23%, signal=28%
REACTOME_EFFECTS_OF_PIP2_HYDROLYSIS	23	0.214592	0.654708	0.934091	0.997682	1	6044	tags=35%, list=30%, signal=49%
ZHAN_LATE_DIFFERENTIATION_GENES_UP	33	0.19217	0.652915	0.970021	0.997924	1	6482	tags=42%, list=32%, signal=62%
HASLINGER_B_CLL_WITH_CHROMOSOME_12_TRISOMY	24	0.209328	0.651158	0.943946	0.998142	1	6874	tags=50%, list=34%, signal=75%
SCHAEFFER_PROSTATE_DEVELOPMENT_12HR_DN	56	0.170761	0.650627	0.98818	0.997826	1	7307	tags=46%, list=36%, signal=72%
REACTOME_OTHER_SEMAPHORIN_INTERACTIONS	15	0.233981	0.650488	0.922907	0.997362	1	5584	tags=40%, list=27%, signal=55%
REACTOME_AUTODEGRADATION_OF_THE_E3_UBIQUITIN_LIGASE_COP1	47	0.176957	0.648836	0.972851	0.997479	1	5403	tags=30%, list=26%, signal=40%
RORIE_TARGETS_OF_EWSR1_FLI1_FUSION_UP	30	0.19745	0.647115	0.962617	0.997599	1	7925	tags=53%, list=39%, signal=87%
BRACHAT_RESPONSE_TO_CAMPTOTHECIN_DN	44	0.176892	0.644936	0.984055	0.997894	1	1263	tags=9%, list=6%, signal=10%
BARRIER_COLON_CANCER_RECURRENCE_UP	42	0.177478	0.644733	0.977064	0.997453	1	4193	tags=21%, list=21%, signal=27%
BOYAULT_LIVER_CANCER_SUBCLASS_G6_UP	61	0.163278	0.64179	0.997619	0.998003	1	5852	tags=34%, list=29%, signal=48%
VALK_AML_CLUSTER_2	28	0.193256	0.640464	0.968539	0.997962	1	5414	tags=36%, list=26%, signal=49%
HE_PTEN_TARGETS_UP	16	0.23278	0.639943	0.931183	0.997652	1	5612	tags=44%, list=27%, signal=60%
TONKS_TARGETS_OF_RUNX1_RUNX1T1_FUSION_MONOCYTE_DN	53	0.168771	0.639123	0.987342	0.997411	1	5814	tags=36%, list=28%, signal=50%
YAO_TEMPORAL_RESPONSE_TO_PROGESTERONE_CLUSTER_3	15	0.230873	0.638294	0.92569	0.997184	1	3494	tags=27%, list=17%, signal=32%
FONTAINE_PAPILLARY_THYROID_CARCINOMA_UP	60	0.163593	0.633711	0.995423	0.998135	1	5297	tags=28%, list=26%, signal=38%
SHIPP_DLBCL_VS_FOLLICULAR_LYMPHOMA_DN	45	0.173948	0.631587	0.98818	0.998315	1	6779	tags=42%, list=33%, signal=63%
JEPSEN_SMRT_TARGETS	33	0.182877	0.626205	0.983254	0.999467	1	4693	tags=27%, list=23%, signal=35%
MAHADEVAN_GIST_MORPHOLOGICAL_SWITCH	15	0.223922	0.625929	0.930586	0.999039	1	3938	tags=33%, list=19%, signal=41%
BURTON_ADIPOGENESIS_PEAK_AT_2HR	50	0.168218	0.624302	0.98627	0.998991	1	4376	tags=24%, list=21%, signal=30%
NIELSEN_LIPOSARCOMA_DN	19	0.209259	0.619351	0.952688	0.999892	1	3216	tags=21%, list=16%, signal=25%
REACTOME_ACTIVATION_OF_GENES_BY_ATF4	24	0.195907	0.619172	0.973451	0.999431	1	6834	tags=38%, list=33%, signal=56%
BOQUEST_STEM_CELL_CULTURED_VS_FRESH_DN	30	0.185654	0.61851	0.968182	0.999087	1	4695	tags=30%, list=23%, signal=39%
REACTOME_RORA_ACTIVATES_CIRCADIAN_EXPRESSION	23	0.194178	0.616551	0.964135	0.999081	1	6038	tags=39%, list=30%, signal=55%
REACTOME_REGULATION_OF_ORNITHINE_DECARBOXYLASE_ODC	48	0.165503	0.61622	0.997674	0.998655	1	5403	tags=29%, list=26%, signal=40%
WENG_POR_TARGETS_LIVER_DN	20	0.208038	0.616104	0.972163	0.998177	1	5052	tags=40%, list=25%, signal=53%
NELSON_RESPONSE_TO_ANDROGEN_DN	18	0.210145	0.615989	0.963303	0.997699	1	5076	tags=33%, list=25%, signal=44%
REACTOME_REGULATION_OF_HYPOXIA_INDUCIBLE_FACTOR_HIF_BY_OXYGEN	23	0.196813	0.615282	0.980851	0.997373	1	1499	tags=9%, list=7%, signal=9%
BIOCARTA_LAIR_PATHWAY	17	0.214191	0.614221	0.955224	0.997153	1	4858	tags=29%, list=24%, signal=39%
HOWLIN_PUBERTAL_MAMMARY_GLAND	65	0.153558	0.612477	0.995215	0.997097	1	5284	tags=29%, list=26%, signal=39%
MARSON_FOXP3_TARGETS_DN	53	0.16122	0.610956	0.995825	0.996972	1	6932	tags=42%, list=34%, signal=63%
REACTOME_RNA_POL_III_TRANSCRIPTION_INITIATION_FROM_TYPE_2_PROMOTER	23	0.192307	0.605575	0.977823	0.997689	1	5717	tags=43%, list=28%, signal=60%
BREDEMEYER_RAG_SIGNALING_VIA_ATM_NOT_VIA_NFKB_UP	47	0.163158	0.601245	1	0.998113	1	4897	tags=30%, list=24%, signal=39%
DUNNE_TARGETS_OF_AML1_MTG8_FUSION_DN	19	0.206131	0.599954	0.951724	0.997913	1	5619	tags=32%, list=27%, signal=44%
RODRIGUES_NTN1_TARGETS_UP	16	0.213367	0.597063	0.962882	0.997974	1	4778	tags=31%, list=23%, signal=41%
BIOCARTA_BCELLSURVIVAL_PATHWAY	16	0.20856	0.59664	0.956332	0.997544	1	7487	tags=56%, list=37%, signal=89%
PID_PI3KCI_AKT_PATHWAY	35	0.174428	0.594305	0.974886	0.99749	1	5552	tags=29%, list=27%, signal=39%
LIAO_HAVE_SOX4_BINDING_SITES	40	0.166855	0.590507	0.993056	0.997719	1	5886	tags=40%, list=29%, signal=56%
PID_IL8_CXCR1_PATHWAY	28	0.18339	0.588876	0.980603	0.997507	1	6578	tags=36%, list=32%, signal=53%
SCHRAETS_MLL_TARGETS_DN	32	0.175052	0.58463	0.986111	0.997763	1	4897	tags=28%, list=24%, signal=37%
REACTOME_LATENT_INFECTION_OF_HOMO_SAPIENS_WITH_MYCOBACTERIUM_TUBERCULOSIS	31	0.169794	0.578083	0.980603	0.998337	1	5249	tags=32%, list=26%, signal=43%
BOYAULT_LIVER_CANCER_SUBCLASS_G6_DN	18	0.203289	0.577636	0.984234	0.997916	1	4851	tags=33%, list=24%, signal=44%
LEE_METASTASIS_AND_RNA_PROCESSING_UP	17	0.194192	0.563784	0.981735	0.999221	1	2772	tags=18%, list=14%, signal=20%
WANG_IMMORTALIZED_BY_HOXA9_AND_MEIS1_DN	24	0.17928	0.560048	0.989339	0.999146	1	4133	tags=25%, list=20%, signal=31%
KYNG_ENVIRONMENTAL_STRESS_RESPONSE_NOT_BY_UV_IN_OLD	24	0.17869	0.552659	0.991507	0.999447	1	6959	tags=46%, list=34%, signal=69%
WHITEHURST_PACLITAXEL_SENSITIVITY	38	0.158904	0.551319	1	0.999074	1	3089	tags=16%, list=15%, signal=19%
CREIGHTON_AKT1_SIGNALING_VIA_MTOR_DN	23	0.17622	0.548234	0.993258	0.998878	1	2151	tags=13%, list=11%, signal=15%
GARGALOVIC_RESPONSE_TO_OXIDIZED_PHOSPHOLIPIDS_BLACK_UP	33	0.153266	0.533224	0.993304	0.999617	1	6529	tags=39%, list=32%, signal=58%
PID_INTEGRIN_CS_PATHWAY	26	0.164094	0.524199	0.991111	0.999751	1	3441	tags=15%, list=17%, signal=18%
PID_LIS1_PATHWAY	28	0.157424	0.514321	0.993763	0.999813	1	4092	tags=18%, list=20%, signal=22%
SABATES_COLORECTAL_ADENOMA_SIZE_UP	18	0.176659	0.513537	0.993478	0.999348	1	4376	tags=22%, list=21%, signal=28%
BRACHAT_RESPONSE_TO_METHOTREXATE_DN	27	0.13868	0.451685	1	1	1	1263	tags=7%, list=6%, signal=8%
REACTOME_SMOOTH_MUSCLE_CONTRACTION	23	0.145006	0.44724	1	1	1	3331	tags=13%, list=16%, signal=16%
SCHAEFFER_PROSTATE_DEVELOPMENT_AND_CANCER_BOX4_DN	32	0.133634	0.446422	1	0.999658	1	139	tags=3%, list=1%, signal=3%

## Sheet: RPKM
GeneID	GBC_#1	GBC_#2	GBC_#3	GBC_#4	GBC_#5	GBC_#6	GBC_#7	GBC_#8	GBC_#9	GBC_#10
HTR4	0.14005	0.0331724	0.0663967	0.125079	0	0.593175	3.67362	0.293592	0.0129522	0.0710987
HTR6	0.0845163	0.052549	0.0525902	0.0165117	0	0.0223729	0.0280118	0.0258381	0.0410358	0.0563145
HTR7	0.427758	0.159578	0.195193	0.200568	0.0344913	0.0226469	0.0567099	0.418474	0.290769	0.627047
BBX	18.0451	16.9981	18.7027	16.4881	18.1894	11.456	12.2771	23.8806	10.3932	20.9785
WDR83OS	15.2981	14.6813	13.0372	21.7009	19.3074	20.1603	31.2489	14.3357	22.0681	33.0177
DHDH	0.728435	1.04307	0.384591	0.569249	0.427169	2.31395	0.570653	0.24294	8.1454	0.411827
BCR	7.47166	10.2721	9.37135	11.0317	16.0989	17.8911	24.0034	8.77038	8.22895	6.53698
VOPP1	31.2943	18.6059	33.7912	51.4192	33.2916	39.7535	33.6548	20.7549	17.0481	45.2789
COL13A1	1.57456	0.870222	1.41995	1.3553	0.699204	0.265793	1.04373	0.753448	0.413645	1.17586
TARSL2	7.71147	6.39293	8.015	5.41371	2.86983	3.34244	5.95432	7.72026	8.69532	3.08672
T	0	0	0.0238905	0	0	0	0.0190877	0.035213	0	0
GTF2IRD2B	5.45127	4.38676	14.7279	6.27295	14.072	6.76591	4.87094	11.0371	9.16519	6.91859
DHFR	12.9208	4.06039	11.1445	6.41251	12.0836	21.6155	11.23	12.2694	13.7598	10.4887
STRC	0.0649006	0.3013	0.775379	0.111579	0.397716	0.164931	0.507646	0.15873	0.596619	0.0922543
STRN	11.3796	8.38658	8.76356	8.36548	9.06521	5.65138	11.5822	9.12619	7.90229	7.21617
BBC3	1.43714	8.50091	5.18833	1.15344	0.689021	1.64513	2.03402	1.32995	3.11803	1.62186
MYBPC3	0.152779	0.0703644	0.154923	0.053063	0	0.0898735	0.0787678	0.145311	0.0109896	0.0603252
MYBPC1	0.0720537	3.56908	4.49848	0.126692	108.238	0.0190738	0.119406	4.36156	0.583078	1.52033
MYBPC2	0.278542	0.181434	0.0330138	0	0	0.0842683	0.0527537	0.0729901	0.0772813	0.371193
BGN	311.326	62.0892	73.3164	235.44	6.14055	13.3672	6.40718	69.8812	132.582	33.126
TMEFF1	1.20941	0.52518	0.43003	1.98023	0.325059	0.304905	0.267228	0.387343	0.969364	0.844219
TMEFF2	0.780839	2.3805	0.752325	0.236207	0	1.62694	3.5063	1.5093	34.6187	1.16365
TRDD3	0	0	0	0	0	0	0	0	0	0
STX6	16.1257	15.1229	11.2486	15.4242	14.4474	19.3308	15.6272	15.4583	13.7458	11.2681
STX5	14.0723	17.848	21.1298	18.4679	16.0337	11.4995	16.451	16.8345	24.6569	14.3367
STX4	11.289	16.6989	26.8127	9.4101	11.9226	12.6098	4.90073	9.14915	17.0526	10.698
STX3	6.755	11.1633	13.0433	7.43873	16.884	14.2234	26.3972	8.50384	8.5171	15.8332
STX2	16.4863	3.39116	4.62794	8.12082	4.73097	6.89085	5.69698	3.81485	2.01957	7.96579
BID	6.13832	7.63315	6.7196	6.90665	6.18686	10.2009	19.8925	3.96169	4.76493	12.3711
SPDEF	1.87005	17.6734	19.549	0.759918	6.39336	17.0687	12.1481	14.1326	5.71419	0.498415
MBD3	9.96867	6.15064	9.36391	11.3047	3.74183	10.4645	11.7538	10.0536	11.9984	12.0121
MBD4	21.0211	14.8476	14.2756	17.6113	33.8125	20.4538	25.878	14.7223	13.8364	17.3776
MBD5	7.44557	4.69646	8.20958	5.03424	4.17639	6.01002	5.80096	6.05677	5.63745	6.40388
MBD6	6.25665	13.2982	12.5907	4.2912	6.41346	7.99928	5.53717	6.55224	7.07749	6.35682
GATSL3	3.66312	1.2074	1.61112	2.51772	3.4163	1.44869	1.9601	2.80645	1.97144	1.29391
BIK	2.4037	14.3849	10.6569	1.11531	3.02839	11.9306	31.0703	5.51141	0.0972572	8.14159
MBD1	15.3052	10.0305	13.7002	14.8091	11.1193	21.2285	9.86885	11.1438	10.1358	14.6899
MBD2	16.1302	11.7478	12.2836	9.92026	12.6613	5.56661	6.08242	11.5752	5.96707	11.3883
PRKRIR	17.9524	15.1991	14.578	26.4627	63.8371	16.1103	30.3306	21.5144	22.2563	19.6575
FBXO27	3.85033	3.65163	0.843344	2.67191	0.447066	2.6745	0.959657	1.84571	19.2232	0.492582
FBXO28	9.99384	8.62255	7.55065	9.21585	20.7546	10.0537	15.8347	7.06611	11.0438	14.6306
FBXO25	6.53707	7.70372	9.41223	7.97203	18.8149	0.589757	16.3808	9.96559	7.78077	11.7976
FBXO24	0.444629	0.184302	0.158097	0.347464	0	0.235402	0.315785	0.349537	0.246724	0.677173
FBXO21	10.7048	12.4355	10.5791	13.9292	10.827	31.9815	26.6574	12.3254	14.331	15.7605
FBXO22	6.35081	6.13389	5.89997	6.69758	6.82777	7.2252	9.44135	5.88121	12.9729	8.98367
FADS3	9.58197	3.90561	2.84869	6.3336	1.03016	2.87471	4.23442	3.07584	3.67022	4.89487
FADS2	6.5659	3.55224	11.0365	16.2594	0.618809	3.27305	6.61332	5.63089	4.34725	4.24238
MYBPHL	0.0521759	0.0432546	0.173154	0.203869	0.0841416	0.276237	0.311274	0.0638043	0.0337777	0.0927082
FNTA	32.7923	20.7043	26.6106	29.4238	25.5554	17.7641	34.6786	19.8437	29.1627	32.4747
FADS6	0.075037	0.0414712	0	0.273649	0.201681	0.529695	0.2487	0.0305868	0	0.0222215
FNTB	4.59629	2.92622	2.54928	4.48486	3.84944	2.93087	2.40711	2.48427	2.94268	3.65479
FADS1	5.23124	4.26964	6.90666	13.5045	0.470127	4.45878	3.81119	5.36724	11.2502	6.93533
FBXO18	15.5491	14.5253	18.2432	18.3972	24.7376	16.6862	20.6258	14.1489	15.749	17.4266
FBXO16	2.7635	2.15881	3.92418	2.20112	3.08532	7.87818	3.20574	3.57437	1.99547	1.27479
STX8	17.0089	17.4112	23.3763	10.8069	20.9895	8.45695	6.07856	21.6136	11.6336	12.0888
STX7	27.4271	21.1114	24.2992	24.7873	27.5223	33.6748	20.5366	27.5329	22.4335	32.9904
FBXO17	4.30681	2.32077	0.918826	8.34196	1.33947	3.68084	3.22192	1.3919	31.2273	0.874572
FBXO15	1.47345	0.067862	0.543322	0.575729	0.264019	0.260032	0.108524	0.450461	0.503441	0.472711
FBXO10	3.16071	2.67216	2.01218	2.54336	1.3626	1.20948	2.08478	3.19543	2.0158	1.37621
FBXO11	29.3159	21.9546	21.4314	25.6325	15.0991	17.3897	22.0338	26.0303	29.4438	26.2736
MINPP1	4.49725	5.32613	4.42825	7.04822	8.96601	4.78815	6.27343	4.7139	6.47875	8.10065
LOC642441	0.798193	1.56722	1.42903	1.05055	3.65838	0.97863	0.918965	4.21258	2.74686	0.522517
BLK	3.23378	1.64975	0.779662	0.863964	0.534868	0.321928	0.311461	2.83912	0.0178931	0.319217
BLM	3.12361	2.70266	3.73637	3.83925	2.59201	3.24327	4.63363	1.1311	2.91546	1.81862
IREB2	14.5262	14.4845	13.7589	15.5691	15.7018	13.0003	21.3076	17.8736	30.0098	17.8397
FBXO47	0	0.154679	0	0.0486026	0.150446	0.164638	0.0412268	0.0380276	0	0
FBXO48	2.21154	0.632959	1.83484	1.23446	1.18881	1.0036	1.29145	1.51319	1.17605	1.02917
FBXO45	5.70635	3.78866	3.73983	4.674	7.10817	6.71656	5.89322	4.62663	4.93905	4.06014
FBXO46	5.50656	7.30404	8.54131	5.38836	3.01154	4.38571	4.47541	4.2745	16.2123	3.40323
FBXO43	0.726755	0.212644	0.744837	0.267264	0.413648	0.316868	0.835971	0.182973	0.207568	0.170911
FBXO44	3.92426	2.94939	4.54384	2.52748	2.36448	3.24202	4.04485	3.19045	9.1011	2.68184
FBXO41	2.31214	0.85377	2.47117	1.99622	0.423343	2.27719	2.03461	1.11122	2.32042	2.5475
FBXO42	6.09386	4.38412	4.99775	6.66884	4.10411	8.60345	6.52349	7.0951	7.51223	5.39316
FBXO40	0	0	0	0	0	0	0	0	0	0
MBIP	11.4241	15.9167	10.7396	32.9268	24.5875	13.0165	8.58052	18.2728	9.27986	3.85909
BMF	6.16995	9.11677	8.96064	15.9122	6.73911	4.26555	4.34312	8.08296	17.8058	6.79789
KIR2DL5B	0	0	0	0	0	0	0	0	0	0
HTR1E	0	0	0.289999	0.0273153	0	0.222068	0	0.384695	0.0905138	0.124214
HTR1F	0.465596	0.206778	0.289716	0.467805	0.107263	0.0880364	1.10225	0.569363	0.0968844	0.29546
FBXO38	12.7501	12.1703	10.7129	13.1836	12.4258	13.8613	13.4195	14.2428	16.2773	13.9647
HTR1D	6.21164	1.98864	2.1997	0.493312	0.0814408	0.347581	13.6247	10.0045	1.76545	1.77221
STYX	12.1099	7.80699	4.46812	6.95677	15.0443	8.38233	4.77934	7.1615	5.906	5.97414
FBXO39	0.197906	0.234381	0.187652	0.0220939	0.319153	0.0299365	0.149927	0.276586	0.0915147	0.251176
FBXO36	1.36836	1.00835	3.6371	1.78221	2.65619	1.07326	2.16683	0.96061	4.87217	1.86854
HTR1A	0	0	0	0	0	0	0	0	0.0206428	0
HTR1B	0.488221	1.36601	1.8734	0.0953822	0.492081	0	0.0809071	0.223886	0.0395081	0.162654
FBXO34	18.8774	16.8824	10.5212	13.5254	38.3031	12.728	18.3319	19.4729	13.2237	15.1563
FBXO32	44.1863	10.1865	11.8556	47.9617	9.73774	14.1266	7.78875	19.6136	28.6054	19.3986
BMX	2.30026	0.459507	0.459867	0.519783	1.20671	0.381491	0.349047	0.779484	0.143532	0.221595
FBXO33	3.10032	3.69972	2.08777	7.88767	5.42572	4.84327	2.93983	4.0293	3.24914	4.00188
FBXO30	8.10369	4.28127	5.99578	11.1426	7.49013	5.48548	5.78079	7.68552	7.43297	14.2114
FAM90A1	0.281228	0.190753	1.29389	0.139854	0.577212	1.27235	0.220313	0.0625282	0.0165511	0.204422
FBXO31	3.88503	4.61244	5.8596	4.57278	5.89781	7.44027	4.50675	4.16436	4.40142	4.37834
HTR2B	0.544497	0.504502	1.38182	2.57807	0.25826	0.0339147	0.382164	0.783351	2.90292	0.654474
LOC102724971	0	0	0	0	0	0	0	3.46893	0	0.148247
LOC102724970	0	0.214243	0	0.302933	0.20838	0.136822	0.428267	0	1.33843	0.344392
PPWD1	19.6667	14.0358	11.5098	15.4946	15.3646	10.2588	11.6496	14.3275	17.8162	12.5537
HTR2C	0	0	0.12266	1.23622	0.0238419	0	0.00980008	0	0	0
HTR2A	0.34201	0.0436203	0.0873089	0.555099	0.0848529	0.0417857	0.00871959	0.868639	0.0170316	0.023373
LOC102724975	0	0	0.0328677	0.0309583	0	0.0419476	0	0.0484447	0	0.0703905
BOC	12.477	1.26267	2.41244	10.4237	0.248103	0.0651617	0.132576	7.75119	0.677268	2.46026
SPDL1	7.1639	3.67016	5.4539	8.24028	5.36538	10.7392	2.29434	2.82174	3.89087	3.79012
BOK	10.8717	4.12525	14.001	8.41132	8.24276	16.9811	3.90802	12.3356	9.22659	16.2899
MBL2	0	0	0	0	0	0	0	0	0.0128374	0
SLC36A1	11.16	5.09879	4.68098	8.69213	4.81926	8.42944	4.99754	4.54908	4.54359	5.40906
SLC36A3	0	0	0	0	0	0	0	0	0	0
SLC36A2	0.0209253	0.0173474	0	0	0	0.0221571	0	0	0	0
HTR3E	0	0	0.0277662	0	0.0539702	0	0.0221842	0	0	0
VPS13C	39.0786	33.5068	37.8829	30.5349	23.5377	35.3654	40.1957	43.6858	147.624	44.9882
VPS13D	18.3182	11.9737	22.4242	14.6234	12.2504	20.1856	15.6992	17.614	13.675	19.9739
DHPS	15.196	9.83237	14.0133	14.9785	20.2366	13.9601	18.7421	17.0935	17.4815	21.7324
HTR3C	0	0.0698592	0	0	0.0679472	0	0	0	0	0
VPS13A	23.5116	21.3236	12.8394	16.9337	22.7163	18.2098	52.33	64.7403	15.8342	22.3212
HTR3D	0.0406966	0	0	0	0	0	0	0	0	0
VPS13B	15.7074	11.0192	13.0673	13.3172	9.42485	15.6225	14.5468	16.9182	24.3229	12.557
LOC102724981	0	0	0	0	0	0	0	0	0	0
HTR3A	4.56993	0.203412	0.432589	0.0239681	0.148383	0.519618	7.15643	0.150025	0.0992781	0.626714
LOC102724984	0	0	0	0	0	0	0	0	0	0
HTR3B	0	0	0	0	0.0611453	0.040148	0.0251335	0	0.0245461	0
RABGGTB	20.3153	21.4602	22.5543	24.2228	30.6675	17.1203	42.1209	25.9187	22.4258	34.1247
RABGGTA	8.0233	5.27974	5.05077	4.70856	7.3001	4.09905	2.85581	5.19205	2.82949	6.57335
LOC102724985	0	0	0	0	0	0	0	0	0	0
LOC102724988	0	0	0	0	0	0	0	0	0	0
C1D	7.47074	8.18078	9.48235	9.36717	10.9688	8.97313	10.0152	9.2721	9.23973	11.2931
LOC102724987	0	0	0	0	0	0	0	0	0	0
BPI	0	0.128662	0.193144	0.394169	0	0.0821673	0.0257192	0.474469	0.125591	0.137881
C1S	158.552	65.7211	104.712	238.434	25.3801	7.49634	5.21617	112.11	67.3631	64.7969
C1R	358.517	134.985	182.72	376.987	35.4208	12.4532	13.1712	239.962	131.798	114.791
LOC102724993	0	0	0	0	0	0	0	0	0	0
LOC102724992	0	0	0	0	0	0	0	0	0	0
LOC102724995	0	0	0	0	0	0	0	0	0	0
LOC102724994	0	0	0	0	0	0	0	0	0	0
IL2RG	15.4464	43.9094	33.6451	11.8885	41.6164	11.2661	12.4662	15.9215	8.94233	8.4576
LOC102724991	0	0	0	0	0	0	0	0	0	0
LOC102724990	0	0	0	0	0	0	0	0	0	0
LOC102724997	0	0	0	0	0	0	0	0	0	0
LOC102724999	0	0	0	0	0	0	0	0	0	0
SLC36A4	5.63376	3.35843	2.55754	5.24251	1.82849	2.58876	7.60986	2.74418	4.06773	4.0293
GPKOW	8.97892	9.34706	11.6335	5.99146	9.71937	7.72754	7.17487	7.57071	9.66144	6.1558
TRDJ2	0	0	0	0	0	0	0	0	0	0
TRDJ3	0	0	0	0	0	0	0	0	0	0
TRDJ1	0	0	0	0	0	0	0	0	0	0
HTR5A	0	0	0	0	0	0	0.0104176	0.0192183	0.0203482	0
BRE	23.0122	15.2137	23.7749	20.7149	23.4878	19.4703	13.5646	16.3858	22.6765	41.4065
IL2RA	5.16412	3.94898	2.27152	1.70469	0.897406	0.542097	0.973828	2.09594	0.893429	0.791018
TRDJ4	0	0	0	0	0	0	0	0	0	0
IL2RB	3.06162	2.77287	4.58103	3.25001	1.0845	0.749561	0.516165	2.70518	0.996748	1.44648
CDRT15	0.327872	0	0.272024	0.170814	0	0.115724	0	0.133648	0.0707527	0.0970959
LGALSL	11.0549	6.10976	3.95739	3.80058	2.50371	6.08058	8.92747	6.54202	4.67427	5.08517
PEX26	11.9393	10.2185	8.46861	9.60614	13.9659	10.0959	25.4928	10.5697	10.2549	21.259
C4B	42.5265	44.9874	46.5329	30.2747	7.18988	9.72109	12.3636	27.2603	4.26113	43.5587
LGALS4	137.014	434.349	346.507	86.9523	112.373	535.159	276.624	196.091	584.741	227.987
C4A	42.0198	43.9786	48.7963	33.6103	9.23368	14.0395	13.9662	32.2989	6.55943	56.3543
LGALS3	94.3126	162.866	59.7259	30.5448	225.868	169.308	62.7113	54.7346	83.209	77.9691
LGALS2	17.0829	28.9983	52.6428	3.8142	20.7709	161.648	218.657	18.0716	30.8954	145.865
IL36A	0	0.0647169	0	0	0	0	0	0.0954629	0	0
LGALS1	232.716	73.5967	89.62	181.159	20.0679	90.1985	56.7213	74.0477	123.997	111.239
IL36B	0.362152	0	0	0.0471683	0	0	0	0	0	0
MCIDAS	0.476328	0.479501	0.73393	1.43576	0.54868	0.864631	0.789363	0.374456	1.87222	0.272044
LOC102724930	0	0	0	0	0	0	0	0	0	0
BSG	50.6377	46.8965	74.3536	84.6626	84.0385	111.593	62.5875	62.5522	108.6	102.037
LGALS9	29.5432	39.3954	67.7418	23.5944	24.7376	21.4851	37.3913	17.1704	6.93569	62.2638
LGALS8	18.7483	11.8861	16.8219	19.3894	20.9895	18.09	16.2958	19.8884	11.2888	15.5932
BSN	0.358397	0.103991	0.133807	0.315085	0.122819	0.303596	0.148482	0.356097	0.261022	0.167164
LGALS7	0.14491	1.08119	1.8034	0.113242	16.1245	7.97888	0.768453	0	9.38118	0
BSX	0	0	0	0	0	0	0.878741	0	0	0
BTC	2.86774	2.55683	2.15481	1.60679	2.61774	0.97399	8.32114	6.0874	1.78647	3.26882
BTD	5.42988	6.65624	7.20797	4.50761	23.6856	8.38864	7.55267	8.01157	5.58975	7.62351
CFDP1	13.0969	18.0031	26.3758	10.9346	27.1682	20.9204	7.04916	16.7687	12.0296	11.6853
CRISPLD1	2.59619	0.671731	0.740855	4.65211	0.213338	0.157587	0.471341	2.22438	0.192695	1.23405
CRISPLD2	23.7485	20.6435	12.69	68.7375	4.33743	2.42545	1.64573	24.1981	11.2126	15.3874
SUB1	45.3762	31.5426	28.6714	15.5686	26.4987	31.6425	31.8241	33.6479	21.5792	12.2952
BTK	7.73546	6.134	4.67923	5.72153	1.41852	0.904004	1.62918	4.58736	1.55761	7.99857
DHX8	14.3342	13.5263	12.1859	13.6631	13.1993	7.47557	16.0138	9.81249	12.8515	17.0273
DHX9	43.567	56.8943	44.0641	50.0997	41.2065	53.577	51.3818	38.2154	41.6423	49.3621
LOC102724951	0.111201	2.8578	3.80569	0.391048	5.02118	1.50127	20.0496	0.0679918	3.43748	3.55654
NKAIN2	0.147338	0	0.122241	0.180934	1.18803	0	0	0.128697	0	0.0186997
NKAIN1	0.0244987	0.0812394	0.0406515	0.019145	0.039508	0.129705	0.0162396	0.0599175	0.11102	0
MC2R	0	0	0	0.0459542	0	0	0	0	0	0
NKAIN4	0.343453	0	0.0407072	1.8021	0	0	0	0	1.11172	0
NKAIN3	0.432105	0.208963	0.239002	0.253257	0	2.09706	0.238692	0.044034	0	0.703799
RACGAP1	17.5627	6.95872	7.48202	9.57029	17.5628	23.2002	13.468	2.15822	5.8521	9.59895
SLC10A4	0.135194	0.0840586	0.056083	0.396187	0.327032	0.107365	0.156829	0	0.0656417	0.150136
BBS2	11.2186	8.41464	11.2494	12.6435	15.0149	14.4649	6.76199	15.5232	13.5538	15.1197
SLC10A5	5.16371	2.92897	2.97636	2.29373	4.64574	6.79144	15.3129	7.44451	12.8437	9.65798
BBS1	10.1112	7.43138	11.6316	7.90155	17.265	6.77021	6.61793	10.2086	9.69491	8.20921
SLC10A6	0.66724	0.553152	0.237251	1.0801	1.6909	0.353259	1.42166	1.57361	0.524522	1.52432
XBP1	84.0538	154.428	111.278	147.415	349.308	151.141	217.419	173.78	119.168	60.2781
SLC10A7	5.60985	4.39143	8.13357	4.41266	7.32638	4.14832	7.13243	6.5902	5.56069	4.68977
TRDV2	0	0	0	1.2972	0	0	0	0	0	0
TRDV3	0	0.174033	0.17417	0	0	0.222285	0.139155	0.256714	0	0
SLC10A1	0	0	0.145658	0	0.28312	0.0464742	0	0.0536723	0	0.0779863
SPDYC	0	0.470995	0.87539	0	0.392661	0.0859403	0.0538004	0	0	0.0721064
SLC10A2	0	0.251264	0.0942978	0.0592132	0	0.92267	0.778519	0.0463295	0	10.0302
TRDV1	0	0.513072	0.171158	0.161215	0	0	0.136749	0.252275	0.133553	0
SLC10A3	4.30638	6.37118	5.22187	4.89263	5.71602	5.75247	3.18396	3.92935	6.86246	4.85592
SUCO	16.1055	22.6708	16.2936	30.1079	15.1816	19.3214	19.9561	26.1316	15.0403	22.5968
IL36G	0.0590638	0.0489648	0.0490032	0.0461565	0	0	0.0391518	0	0	0
PEX5L	0	0	0.00606782	0	0	0	0	0.0536613	0.014204	0
MC1R	1.20117	1.28304	2.5106	1.91346	4.87994	1.22296	0.780914	1.66661	1.54028	1.25184
LOC102724965	0.279221	0.347218	0.781853	0.545506	0.788002	0.258701	0.508993	0.554858	0.903814	0.527139
SPDYA	2.48205	0.293951	0.457615	0.277091	0.889484	0.458884	0.757352	0.337246	0.204042	0.665029
C8B	0.0300274	0.0995727	0.348778	0	0.968476	0.158975	0.0398087	0.660953	0.349906	0.0800308
C8A	0.149635	0.272909	0.571076	0.0467739	1.30307	2.12314	0.158702	1.24429	0.309987	7.25845
MC4R	0	0.0825387	0.165207	0.116707	0	0	0	0.913138	0	0
C8G	0.395812	0.281258	0.609869	1.14888	0.638307	10.2982	0.262373	2.55842	1.09818	2.36106
SUFU	3.99304	2.61465	3.20486	4.63542	2.96305	2.34384	3.45245	3.25531	5.61961	4.40866
BBS9	9.93894	4.71042	6.47267	10.2028	6.08952	3.75319	5.809	7.84131	5.35038	9.00402
BBS7	5.92993	3.10323	6.39581	4.31546	4.48262	5.12131	6.91573	5.41598	3.29908	4.47802
BBS5	3.01579	1.71062	1.59908	3.47309	1.90149	1.63268	2.61535	2.24602	1.18904	2.88074
BBS4	9.14235	5.93242	7.90201	7.56237	6.20128	6.68738	7.64701	6.57091	16.1401	6.90051
ZHX2	8.19045	9.14661	10.9845	6.9889	7.03329	7.28443	5.92827	11.4127	6.36954	9.14471
PCYT1B	0.516023	0.0427791	0.128438	0.383093	0.0416083	0.72398	0.778182	0.0473272	0.0501096	0.0573056
PCYT1A	22.882	21.8562	30.1274	19.9312	31.2854	27.5329	27.0383	15.7604	24.7085	26.3551
ZHX3	3.69762	2.63577	2.89929	5.36869	5.53382	9.52868	5.7609	4.88138	2.46631	3.14816
CACYBP	15.4634	13.983	21.4471	15.8501	16.1091	30.8895	13.1656	17.2218	17.9163	18.726
ZHX1	9.26301	9.84715	9.95765	9.20708	13.3621	13.2186	7.91019	18.6996	11.9667	8.82861
RNF144A	12.8205	1.88168	3.94221	14.5409	4.10283	2.69391	3.17449	3.69069	1.14647	7.14644
RNF144B	12.6457	9.81825	12.9941	9.44975	7.20678	3.10581	28.5226	18.0696	3.22449	9.10823
MC3R	0	0	0	0.0516067	0	0	0	0	0	0
LOC102724904	0.139543	0	0	0	0	0	0.092499	0	1.26472	0.247945
TAX1BP1	66.7036	69.735	71.3724	35.7289	67.9092	63.3978	66.2832	45.7513	51.2695	53.885
TAX1BP3	12.0085	11.3284	13.6133	24.2697	37.2287	18.6895	11.9059	14.495	17.6258	25.6139
LOC102724905	1.04504	0.77972	0.780331	1.14333	0.505587	1.10656	0.415638	1.02236	1.55604	1.94971
LOC102724908	0	0.0266541	0	0.0753761	0	4.56192	0	0.196585	0	1.78525
PEX16	2.77637	4.32338	5.54075	4.36861	5.20337	3.85353	6.11802	5.36799	5.70787	6.6331
PEX19	15.8818	14.6867	12.6586	15.3386	17.62	18.2836	14.6404	20.3996	17.8728	17.1258
PEX10	9.11212	4.74992	9.96546	5.34062	7.8483	8.33281	6.04018	5.61367	10.2116	6.74615
PEX12	4.02884	2.787	3.58609	3.12756	4.13062	2.17538	5.64189	3.85004	3.90366	4.50376
PEX13	11.9547	11.7902	9.90522	9.55282	9.17913	12.4402	14.4721	14.0955	18.763	10.2968
PEX14	6.81075	7.3581	11.0608	5.379	6.07591	7.32676	6.84404	6.15789	9.05284	6.9198
LOC102724924	0	0.11989	0	0	0	0	0	0	0	0.513922
LOC102724921	0.0882317	0.0243818	0.610023	0.0229834	0	0	0.136468	0.0719306	0.0190399	0.0783868
MC5R	0.325635	0	0	0.0424122	0.0875226	0	0.323782	0.0663681	0	0
INPPL1	12.6812	10.8723	17.7016	28.5608	14.0921	13.0132	17.7852	13.3874	23.3797	17.6757
IGF1R	11.9972	7.91443	5.87727	20.6804	3.70097	1.38296	17.1132	13.3249	13.9351	13.5042
PPIP5K1	5.575	5.54611	8.49299	4.12494	12.1085	6.70702	8.55473	8.02143	4.86851	6.56528
PPIP5K2	13.3083	9.39833	8.54026	13.3203	10.8325	10.499	9.46	14.7324	13.6988	16.3348
ENPP2	16.9271	16.6322	17.9986	12.3174	7.75537	8.92813	13.4253	7.74617	12.0829	9.76835
ENPP1	5.14622	1.70652	1.15719	7.66736	3.55231	0.916681	3.65359	2.16437	1.38244	0.726393
ENPP4	10.3248	11.5901	11.0662	11.3676	12.8763	5.36102	13.0899	13.318	7.5357	9.02328
LOC101927848	0.543061	0.122783	0.491519	0.0771609	0.398077	0.156826	0.163628	0.120744	0.0958822	0.175442
ENPP3	0.565445	0.937525	0.375304	0.565603	0.328272	0.095797	0.374818	1.02337	0.161066	0.361694
ENPP6	0.0363747	0.0603103	0.075447	0.142128	0.146649	0.0385159	0.397844	0.177926	0.0588707	0.193896
ENPP5	7.29744	7.63121	13.1999	5.70272	3.25568	1.07865	4.45668	5.93411	7.99762	5.644
ENPP7	0.115522	0.0638465	0.0319483	0	0.0620991	0	0.433934	0.0941791	0.024929	0
LOC101927853	0.0795982	0.241957	0.0880532	0.228079	0	0.0561893	0.0703514	0.0648921	0	0.0707166
LOC101927850	0.612588	0.333727	0.827711	0.848015	0.705638	0.463321	0.719321	0.385259	0.41924	0.404289
DHDDS	12.422	11.8972	14.4039	8.24961	8.99062	9.8088	18.3091	11.8983	14.0937	13.842
LOC101927859	0	0	0	0	0	0	0	0	0	0
HTRA3	34.1888	3.91903	7.70413	38.8117	1.08908	1.43018	0.820711	7.29496	13.9175	4.94983
HTRA4	1.28921	1.15316	1.60443	1.00748	1.14895	0.287391	0.584716	0.456367	0.131781	0.482258
HTRA1	64.5956	14.4724	12.8309	155.37	6.31665	12.9073	28.2921	29.1523	21.2041	41.0686
HTRA2	3.5933	3.11854	4.49515	5.98905	3.44063	3.47785	3.94503	2.74634	7.9601	4.7636
DAPP1	5.21418	8.78667	6.83269	3.38925	7.15129	5.08253	17.4755	7.09135	0.678268	6.88363
CHCHD10	2.17108	8.69932	4.4031	1.3196	6.71063	5.49178	2.43856	3.39243	5.34878	2.30388
IGF2R	29.1586	20.4128	38.7344	42.6993	31.8733	41.6725	23.0396	26.7886	30.1273	46.4724
BSPRY	8.29268	7.53191	6.32367	3.19258	10.4724	7.32813	13.6616	7.82934	12.8095	7.63824
CA1	0.11133	0	0.184734	0	62.3891	0.0589419	0.110697	0	0	0
CA3	0.612539	1.92965	3.55741	0.542503	5.72931	0.994515	5.92812	2.09735	0	1.70513
ZIC2	0.0240623	0	0	0.977803	0.853691	0.0764363	3.34955	0.382526	0.49848	0.149642
CA2	30.6365	82.4281	215.572	4.43235	19.1942	342.917	73.1148	42.8765	1.86374	15.9949
ZIC3	0.0181735	0	0	0	0	0	0	0	0	0.0161457
ZIC1	0.834775	0.340348	0	0.0320828	3.86205	0	0	1.85756	0	1.65347
CA4	2.2188	0.629274	1.40486	0.273776	0.0941618	25.9053	1.27726	0.999635	2.26801	14.006
CA7	0.0420348	0.0348475	0	0	0	0	0	0	0	0
CA6	0	0	0.0868302	0	0	0	2.08123	0.191973	0	0
CA9	17.3633	24.7483	17.619	5.50915	7.57919	22.5785	83.6251	13.57	11.3815	20.5678
CA8	4.588	11.3064	4.74509	1.20331	4.25687	13.8755	36.7243	27.0535	1.28166	0.251264
TMEM189-UBE2V1	17.1972	22.5342	20.6386	12.6914	19.8602	21.8982	13.8713	12.9899	14.7383	13.6655
SUN3	0.0932708	0.154646	0	0	0	0.246903	0.0618267	0	0.0301909	0
SUN2	26.1399	15.0992	24.4056	23.1805	10.6239	14.7533	26.0379	24.2112	31.5644	17.5426
SUN1	32.1566	25.4765	35.6321	47.0434	36.2594	51.3418	42.7989	28.7753	50.1514	28.5845
ATP6AP1	22.6346	27.638	22.9931	42.5956	31.1694	41.7257	28.2	22.8853	38.1558	40.7935
CAD	14.0693	4.65879	11.2968	15.7405	10.3781	6.63298	9.65329	5.14793	14.4871	8.19578
ATP6AP2	48.813	48.0997	40.5859	77.5548	78.6617	66.8686	74.1481	47.616	80.287	63.067
HUNK	2.34579	0.586623	0.739885	0.810529	0.31264	3.00734	3.36051	1.52913	0.370242	0.723387
SUN5	0	0	0	0	0	0	0	0.0699197	0	0
CAT	15.313	30.3693	57.7134	16.2474	34.6829	40.1407	52.3003	35.3203	21.1768	38.85
SHANK3	6.76405	4.22034	3.59262	3.84356	1.81529	2.07243	3.77787	3.58392	5.06826	2.54067
SHANK2	4.00275	6.63111	4.77211	8.81103	6.66118	4.01756	5.13272	3.28242	15.5566	4.11793
SHANK1	0.212934	0.03269	0.0327156	0.135586	0.0254362	0	0.0313663	0.135017	0.117428	0.014013
DAPL1	0	0.763635	1.09176	0.617003	0.42442	0	1.22119	1.60918	0.511136	0.116908
CBL	9.21029	6.11367	7.04389	9.83748	7.93531	5.96622	5.82217	7.0306	7.30364	8.97538
SV2C	1.32076	0.310231	0.0913159	0.0344045	0.0354989	0.0466171	0.977639	0.349943	0	0.136896
SV2B	0.370342	0.14596	0.0755558	0.450721	0.0293721	0	0.0160977	0.148485	0.125772	0.0593313
SV2A	1.60483	1.96205	0.833853	3.83839	0.339844	0.274635	0.419073	0.693814	0.692627	0.777691
CBS	2.18349	0.801964	4.10469	3.95263	0.980591	2.04863	1.26417	1.41956	1.46723	0.392882
TBX22	0	0	0	0	0	0	0	0	0	0
TBX21	0.556651	0.622988	1.08531	0.957011	0.179537	0.147355	0.239843	0.748783	0.252256	0.519267
TBX20	3.96388	0.976075	1.13965	3.89506	0.189872	0.0415567	1.11866	3.93544	0.736814	1.42956
CLVS2	0.00623674	0.14477	0	0.0194953	0.0100577	0	0	0.0228802	0	0.0166225
CLVS1	0	0.0339893	0.357168	0	0.0991772	0.0651197	0.163065	0.0250686	0	0.0182124
CCK	0	0.0398558	0.159548	0	0.0775301	0	0.0956051	0.529117	0	0.128135
ZIC4	0.334667	0	0	0	1.18734	0	0.0110921	0.491105	0	0.460854
ZIC5	0	0	0	0.267722	0.10045	0	1.51739	0.228513	0.0201623	0.0276693
SUOX	7.06549	7.93039	7.38177	13.8832	8.44014	8.7745	9.11649	37.3696	6.98346	7.85286
TBX19	2.15618	1.38795	2.48343	3.17174	2.45448	1.55789	1.2275	1.9853	2.01991	1.84799
TBX18	4.87224	6.89494	1.38007	2.02821	4.47082	0.0124917	0.633423	1.3128	0.549884	4.18186
CD2	10.1391	9.45613	15.1199	9.49437	4.65152	1.7122	2.43344	9.13874	2.999	5.1251
TBX15	0.565892	0.36651	0.366798	1.02265	2.19591	0.749005	0.937786	0.519009	0.0457935	0.0628437
CCS	12.1645	7.90032	15.4875	13.3612	18.713	3.91759	5.53669	10.3512	19.1614	8.41662
CD4	19.7086	13.2212	15.4306	13.5251	3.32445	2.71055	4.79025	9.91745	10.3685	26.7272
CD6	2.98	3.58849	3.71763	2.39677	1.40313	0.829163	0.980473	2.71317	0.774496	1.62328
CD5	2.19879	2.8376	3.10312	1.25771	0.621444	0.576056	1.18705	2.46707	0.719066	1.28887
TBX10	0.0462438	0.0383368	0.191834	0	0.298301	0.636558	0.183922	0.28275	0	0
CD7	2.95715	4.99556	4.02735	2.57253	1.70959	0.354479	0.887644	2.86567	0.830779	2.03235
CD9	187.362	90.3944	25.6852	76.5477	187.102	110.131	265.226	56.4887	234.56	49.2384
CDA	5.1452	2.78181	0.494932	1.282	1.08227	4.97433	0.840296	0.729496	0.386192	0.198743
CLEC10A	4.73225	4.15584	1.66364	2.35049	0.970103	0.212323	0.292421	3.62909	0.8308	4.95243
SCN11A	0.209249	0.0639104	0.0913721	0.0946705	0	0.0349843	0.0365015	0.134676	0.121205	0.0293528
CLEC11A	8.34399	2.69943	2.78597	14.6713	0.738437	0.861968	0.505885	7.77714	10.013	2.16965
HUS1	6.69111	7.41571	10.0004	10.3836	9.45119	10.2004	8.68197	8.76265	8.86309	8.95892
CEL	0.510038	0.348212	0.373377	0.60959	0.0967664	0.0953051	0.51708	0.256822	0.485573	0.159927
NUP93	2.41748	3.48932	4.32478	4.49523	4.00297	4.52533	1.70979	2.7451	3.84969	4.14206
BCAN	0.0206298	0.0342048	0.0342316	0	0	0	0.0273499	0.0756826	0.0133553	0.238263
SCN10A	0.0243488	0	0.0202013	0	0	0	0	0.0297753	0	0
BCAM	19.6333	22.434	32.8897	37.4194	4.57597	8.79281	4.93744	12.9613	44.8302	11.8261
HECW2	6.95595	2.88758	4.23615	4.65238	2.68354	4.72788	6.92665	4.18359	4.37602	4.78407
HECW1	1.83552	0.570628	1.41904	2.1516	0.740015	0.0552151	0.0967844	0.854479	1.28956	0.56519
SRFBP1	6.10848	6.11031	5.69626	7.16037	5.65814	7.02935	4.86902	6.94513	8.07245	7.10878
NUP98	19.9099	24.168	21.7895	22.4295	18.673	25.0856	24.7788	17.568	31.6096	24.3339
CFB	85.183	220.461	136.622	49.3828	75.1452	93.5734	347.969	72.7108	102.406	264.729
CFD	8.91003	3.4909	2.48099	11.5889	6.39706	0.581581	1.57769	28.3589	20.9788	6.34352
CFH	66.1388	34.4252	59.0753	99.4397	16.3079	4.83044	8.65795	96.215	17.0684	209.286
CFI	33.338	16.0666	15.9195	31.8699	31.1503	8.1881	13.7613	47.3208	5.69162	115.422
CFP	0.751771	0.553982	0.381161	0.293743	0.134705	0.309566	0.442959	0.459659	0.297417	0.779203
RRP7A	8.04433	10.4548	11.5191	5.38393	2.79347	11.6999	12.2479	5.39198	6.73694	12.7196
NUP85	17.4394	18.2581	17.0903	16.4847	15.5355	16.0717	21.6419	8.63652	18.4891	19.5389
NUP88	10.415	12.8919	15.2586	9.77577	15.2227	12.9117	12.7236	16.3501	11.5718	13.4078
CGA	0	0	0	0	0	0	0.112445	0.10372	0	0
CGB	0.0778948	0	0	0.243489	0.125617	0.0824802	0.0516344	0.762041	0	0
C3orf18	1.98701	0.812649	1.31884	2.77431	0.384523	1.43071	0.68491	2.30026	2.41835	2.04775
C3orf17	9.50639	7.66101	8.14391	10.9764	16.5189	8.98917	10.2974	7.73202	9.16938	9.65032
MCAM	33.0557	11.1692	11.6897	29.2361	4.84895	16.7967	18.4493	22.4388	16.7953	20.4458
CGN	10.5091	40.5949	18.2995	17.2364	41.5429	25.2714	17.7364	32.274	47.1969	18.1245
C3orf14	2.39633	1.07748	2.10609	1.20612	2.06322	0.580591	2.57116	1.96188	1.39358	2.34545
MCAT	3.19857	3.17047	6.69204	2.36373	1.73808	7.69406	7.90482	3.44376	2.85846	7.5366
ZNF559-ZNF177	0.831216	0.417631	0.835917	1.29914	1.6248	0.800134	1.10198	0.708448	0.32613	1.29791
MOCS2	5.27345	3.37819	3.5655	3.61259	4.83196	5.11251	2.62172	5.63218	4.45585	5.30869
MOCS3	2.51135	3.05483	2.95986	3.59494	3.86069	2.187	3.90507	2.52573	5.47	2.06432
TMEM110-MUSTN1	2.69856	2.03377	2.48314	3.48916	1.18686	1.35078	1.59366	2.51999	1.23878	2.87694
STON1	7.04035	2.42312	2.49882	10.2091	0.430373	0.632446	0.598099	5.68781	3.68572	2.98062
CHM	17.5741	7.13191	7.62861	7.55551	12.7067	6.50465	7.29829	9.49068	6.64233	9.58291
STON2	3.09196	3.00349	3.02879	5.69704	14.272	5.70457	1.22828	5.47883	3.33017	7.32687
MCEE	6.50028	8.52663	9.62558	7.33028	8.35962	5.22754	11.563	9.25705	12.6245	7.23699
RRP12	4.09198	6.62372	6.10558	6.37022	5.55563	4.86376	7.02238	3.59968	7.47604	7.55817
CIC	13.3392	12.1172	14.674	9.92009	4.68094	7.4447	7.53383	9.30768	15.5089	9.81073
RRP15	2.7175	2.18412	2.12469	2.99469	5.61539	3.12132	3.55997	4.2694	1.71155	2.58614
ZIK1	0.99224	1.88398	2.53607	2.41376	0.258087	4.03314	0.466776	1.40909	3.00458	4.09483
EDARADD	0.594275	0.821105	0.657399	2.03178	0	0.0786572	0.0492411	1.54428	0.496933	0.285981
CIT	6.18192	2.51475	3.1442	5.08794	3.22146	6.83308	3.9616	0.874591	5.46558	3.11124
PLIN4	1.37326	0.391628	0.346361	0.686822	0.336618	0.116328	1.00497	5.2126	2.61017	1.77637
PLIN3	13.3075	10.9307	11.8276	18.7428	13.5669	13.5726	14.9048	12.4201	17.5272	22.9387
PLIN2	15.2179	22.9405	14.7772	30.3973	37.0868	38.1526	24.6759	12.2255	13.872	132.379
PLIN1	0.965413	0.300128	0.580703	0.735578	0.700594	0.102224	0.559953	5.69627	1.04686	1.02923
RCCD1	3.59608	2.74529	5.5378	2.24414	4.79793	2.52025	3.18976	2.24622	10.2836	4.11421
MOCS1	5.05551	1.92448	5.92064	4.44792	1.30334	3.38666	8.30951	4.83644	1.25793	2.94845
PLIN5	0.322456	0.291623	0.267531	0.481071	0.756379	0.744957	0.757833	1.46975	0.208752	1.79699
TRBV12-1	0	0	0	0	0	0	0	0	0	0
DCAF12L2	0.0275434	0	0	0.322864	0	0	0	0.101046	0	0
DCAF12L1	0.0844665	0.08753	0.245276	0.016502	0	0	0	0.0258229	0	2.55142
TRBV12-2	0	0	0	0	0	0	0	0	0	0
TRBV12-3	1.44408	2.22331	0.171158	0.967291	1.33075	0.218442	0.546997	0.50455	0	2.19935
TRBV12-4	0.618893	0	0.171158	0.806075	0	0.218442	0.410248	1.0091	0	0.916395
TRBV12-5	0	0	0.171158	0	0	0	0	0	0	0
RASSF10	3.28055	4.02416	5.75331	1.52151	0.559147	1.89216	7.12487	5.21845	5.92238	1.54019
MINOS1	5.41356	4.54777	5.15019	7.68545	7.47887	16.1649	13.8636	4.39132	8.32936	10.3725
RRP36	15.8735	18.9967	30.8489	17.1831	13.2475	29.6265	23.5827	15.106	21.3522	18.7117
CKB	13.9439	42.3314	9.16541	9.66892	1.50439	121.237	5.2399	9.00612	136.518	15.3106
PAIP2	47.8653	40.8562	35.4783	48.9997	45.9483	75.9995	40.1228	46.8033	50.2585	45.6729
ZIM2	0.568138	0.104666	0.183308	0.419316	0	0.133685	0	0.231586	0.163468	0.112165
PAIP1	31.2098	19.5908	29.526	19.7476	22.4196	19.5191	37.7613	22.4171	26.1881	17.6054
ZIM3	0	0	0	0	0	0	0	0	0	0
BCHE	0.904297	0.169282	0.0968083	1.41336	0.0470425	0	1.45024	0.927476	0.698734	0.570152
HIPK4	0.087584	0.0242028	0.0726654	0.0684441	0	0.0309133	0	0	0.132301	0
CKM	0	0.0344031	0.10329	0.12972	0	0.131825	0.0825252	0.0507475	0	0.110605
MCF2	0.185119	0.0153466	0.122869	0.173597	0.0298532	0.215617	0.159523	0.0679127	0.0119842	0.296033
MOCOS	4.59385	1.63216	4.72609	6.17471	9.69428	13.6756	6.02068	1.41245	2.87201	7.97596
G0S2	3.1221	14.1122	4.07047	2.32364	4.79511	6.84792	3.05506	2.9998	7.69978	4.88706
RRP1B	11.3844	7.51296	8.00921	10.6121	9.96249	11.2798	10.2982	8.69028	12.9454	7.27618
HIPK1	21.1723	21.3385	17.7672	19.4509	23.1444	27.2272	24.22	23.3792	20.2484	24.3689
HIPK3	40.9006	26.0182	21.286	40.0916	24.9902	44.1183	32.1954	36.4282	51.0239	41.1774
HIPK2	31.0603	19.7506	21.0846	11.8313	36.6913	31.5594	29.1943	35.01	8.58678	20.3346
FOSB	2.88161	342.556	1.06956	7.30382	6.42026	11.8436	0.565503	22.2326	1.16594	11.8404
CLC	0	0.562515	0.375304	2.12101	0.911867	0	0.8246	0	0.0732118	0
TMEM229A	1.03706	1.62654	1.69758	0.0657106	0.0452006	1.98847	8.88099	2.15935	0.0725811	0.149408
LOC100132202	0	0	0	0	0	0	0	0	0	0
TMEM229B	4.21192	3.54923	2.15709	2.22141	6.26128	4.49657	4.29711	3.2006	2.59207	3.35698
CLU	69.7688	191.768	292.696	34.9098	73.9293	216.262	46.0102	198.374	5.43119	170.005
OIP5	1.79543	0.912267	3.89219	2.53457	2.9888	3.80223	5.29804	0.283299	4.0119	1.95527
DIO1	0.11546	0	0.0319311	0	0.43446	49.8809	0	0.235321	0.0747468	5.91528
DIO2	8.50441	2.31905	3.84015	8.6476	0.94209	0.68995	0.767036	2.30801	0.240006	2.34549
DIO3	2.11146	0.649354	0.310804	1.78311	0.219681	0.108182	0.0902987	1.74912	0.903932	0.484094
FAM91A1	22.1772	20.4801	21.7674	23.3283	26.4221	51.5196	32.1722	22.304	37.6418	29.3391
MTNR1A	0.0647831	1.18154	0.0537483	0.151878	0.522363	0.274387	2.61952	3.80262	0.796849	0.172664
MTNR1B	0	0	0	0	0	0	0	0	0	0
CNP	16.0488	14.0055	17.9081	17.3153	9.4113	20.1843	15.4106	12.4723	14.4237	19.0067
CD300LB	0.561698	0.543266	0.181231	1.0486	0.352265	0.330424	0.186167	0.610563	0.121211	1.55252
CD300LD	0	0	0	0	0	0	0	0	0	0
LOC100506922	1.20941	1.00262	2.67574	0.810096	2.41472	0.853734	1.14526	1.76065	0.93208	0.972131
CD300LF	2.40895	2.2057	1.8793	2.27588	0.405875	1.25634	1.31083	0.879352	0.837945	1.56519
CD300LG	0.256947	0	0.021318	0.220875	0.0828732	0	0	1.06832	0	0.136966
MCL1	88.0053	204.287	65.9344	115.512	163.343	122.318	63.4358	133.163	81.7385	137.813
TCEANC	1.8606	1.02831	2.1176	2.06915	2.57735	1.86909	2.7513	2.5378	2.03841	1.69538
BCL9	6.41097	11.7305	6.84816	7.92648	11.0033	6.58229	7.78598	10.4017	6.86289	5.07521
UBOX5	1.4004	1.54339	1.84532	3.16724	3.48054	2.44233	2.29342	2.59899	4.36233	2.23946
BCL6	8.7059	12.5874	8.25484	15.6478	6.76909	6.99062	7.29608	8.56764	14.647	15.3953
CPD	38.6543	106.865	60.6857	40.5999	61.2254	68.2387	79.0412	79.2047	42.3867	67.9652
BCL3	12.2014	45.2938	11.1703	7.37434	5.33109	9.32376	10.0004	9.22436	5.25299	6.54134
BCL2	7.22249	3.52854	3.79662	5.50627	1.4048	1.08585	2.2001	7.14663	3.09096	10.1686
CPE	23.6751	10.8767	7.11822	41.1959	3.28069	15.266	22.6316	56.3166	3.53108	14.1445
OSCP1	4.85404	1.40647	4.57462	2.83575	3.72395	9.38135	2.93646	4.2646	2.10512	2.55396
CPM	7.24548	25.2278	12.4145	21.9103	0.986686	27.0395	8.11857	48.6724	6.45564	33.9589
CPO	0.296052	0	0.343874	0.185084	2.48263	0.188088	0.0784979	0	0.421649	0.315622
MCM7	28.9822	14.3121	37.3293	41.6344	36.747	27.6416	27.4099	12.9961	24.486	26.7173
CPQ	20.0823	12.9358	23.1788	19.1379	18.3997	32.4424	9.84853	28.6003	20.8935	22.8308
COL14A1	38.4738	10.9708	11.2878	59.9795	3.41696	3.02095	3.09858	55.3102	25.4968	17.6188
MCM8	8.26918	3.82224	4.86285	8.51888	7.37506	9.28962	7.01572	3.33266	17.8363	5.9369
MCM9	6.27968	5.00903	6.29391	6.25312	10.9409	9.13302	3.39505	6.82597	7.24651	8.48059
CPZ	3.8611	1.05139	1.77708	4.93344	0.272698	0.26858	0.112091	2.34358	4.6343	0.776194
KBTBD13	0	0	0	0.0179128	0	0	0	0.0280306	0	0
KBTBD12	0.424616	2.22597	3.96844	3.17185	16.253	0.595075	0.00827844	0.0610883	0.824667	3.66142
CEP170B	15.9079	21.7201	20.311	9.09417	25.826	23.2316	8.01128	15.197	9.9736	14.2182
LOC100506944	0	0	0	0	0	0	0	0	0	0
TCEB3C	0	0.0316171	0	0	0	0	0	0.046638	0	0
OIT3	0.284973	0.212623	1.01666	0.222698	1.83825	0.211224	0.793385	0.24394	0.756395	0.455717
TCEB3B	0.0235014	0	0.0194983	0	0	0	0	0	0	0
CR2	6.93537	1.3093	2.17913	1.52934	0.055368	0.163596	1.25173	2.33019	0.0222269	1.20485
CR1	4.05119	1.88767	1.56138	2.86837	0.683433	0.66931	0.795152	2.35406	0.660316	0.797685
GGPS1	9.88172	7.81303	11.7814	11.3352	25.6038	13.3953	14.8182	10.593	11.0677	10.404
SGIP1	4.7388	0.921175	1.17677	1.48129	0.442712	0.235316	0.467934	0.783315	0.495082	0.661993
DIS3	12.2242	14.8716	12.858	10.795	10.7111	12.4329	18.7086	14.5899	11.3316	11.684
SAPCD2	3.23096	1.84245	2.95952	5.51681	1.59625	7.15872	2.73595	1.62152	5.64628	1.72559
SAPCD1	1.48485	3.88725	3.56611	1.22143	3.65483	2.48251	5.9056	1.62464	3.23794	0.902589
XCL2	1.3937	2.6259	3.57402	1.58419	1.8389	0	0.167972	4.33824	1.39439	0.562812
MCM3	28.8528	16.4458	32.0657	24.9715	26.7374	38.2068	51.3274	13.6712	26.0318	30.9663
CRH	0.04992	0	0	0	0	0	0	0	0	0
ST20-MTHFS	2.22724	2.73061	2.60262	1.69149	2.47882	3.72021	1.72591	2.53182	4.87394	2.84267
XCL1	0.471301	2.17064	0.912384	2.94645	0.337798	0.388146	0.13885	0.768452	2.16968	0.697855
MCM4	16.1099	7.93425	16.6115	13.3001	11.0577	55.2866	12.6883	6.28434	9.48542	17.634
MCM5	22.0998	11.5381	13.4833	10.2831	17.0488	13.4569	14.5934	5.87952	9.59261	13.1392
IGKV3D-7	0.200519	0.166233	0	0	0	0	0	0.490417	0	0
MCM6	19.1108	6.80113	12.9856	12.9994	7.77338	14.7115	10.0994	4.20707	7.56271	12.4945
CRK	24.7497	17.8864	20.7181	21.8563	26.9186	20.7537	17.9361	26.8454	22.9057	27.5492
MCM2	18.0647	5.14428	10.4152	12.2826	11.3895	15.5187	7.84778	2.6459	10.9416	8.65017
CRP	15.7381	0.854102	1.00215	0.943928	0.40104	52.5893	0.211944	35.5371	2.06991	955.924
CRX	0	0.0132853	0	0	0	0	0	0	0.0103745	0
STOX2	2.96231	2.19153	3.30277	2.41217	0.313463	2.84855	5.32914	2.47206	3.45295	2.59724
IL21R	2.697	1.17739	2.93984	1.76009	0.254482	0.121522	0.342339	0.877149	0.213605	1.97548
CSK	18.3405	14.3815	17.8609	15.3125	9.60615	19.6414	24.1416	15.0159	26.7064	17.3849
BCO2	3.68743	2.01758	5.83313	1.67133	1.38753	1.61386	2.21616	3.48715	10.6786	5.4163
STOX1	0.984397	0.342754	0.931061	1.38469	4.00048	0.521173	0.86134	0.650046	1.70791	0.0874557
SLC35A2	6.01179	7.92589	12.3486	9.99623	13.4106	14.47	22.541	7.44879	13.4246	9.34085
SLC35A1	8.48808	34.5922	22.4979	11.8282	39.7325	21.0377	17.6016	14.4674	44.1061	15.9829
SLC35A4	11.639	8.17478	10.9306	9.87453	9.90623	12.3812	6.25073	10.5759	17.6512	16.3483
SLC35A3	12.0548	14.8843	15.9376	10.0301	16.4918	13.3452	29.6686	15.1737	21.4079	13.3195
KBTBD11	4.6877	3.68441	3.21322	3.35733	11.6893	7.42867	9.7359	4.69724	13.7899	7.88744
CPPED1	3.1347	2.56007	2.38805	2.04898	4.60416	6.34232	4.47252	3.30607	1.30512	7.27808
MAB21L3	1.48536	0.16541	0.367865	0.155923	1.60883	0.117373	0.793561	0.108442	0.387508	0.433308
ASXL1	15.1591	16.1732	15.4764	19.3348	16.3975	9.53643	17.2138	11.8773	41.1925	12.1052
CTH	1.17079	3.05046	6.38324	2.69252	2.69725	3.57745	5.36607	4.21335	0.822914	1.24818
MAB21L1	0.0246252	0.0408293	0.0612919	0.0192438	0	0	0	0.0602267	0.0637675	0.0875099
ASXL3	1.04467	0.245207	0.49602	0.811461	0.101488	0.0533094	0.321213	1.03123	0.0488894	2.32586
ASXL2	14.8098	8.65105	11.6902	9.99906	6.81311	7.77679	10.6793	10.8043	10.0683	8.97948
MAB21L2	0.0517048	0.0857282	0	0.161623	0	0	0	0.158071	0.100418	0.114839
BCOR	8.37176	12.6267	11.0243	7.88026	8.36809	15.0264	5.5703	11.2652	16.6196	6.65374
SLC35B3	10.3738	10.4963	15.8503	15.0302	18.0281	8.35771	16.999	15.9557	9.30198	16.8297
SLC35B2	15.4312	15.2881	24.2275	15.2224	18.9707	30.0047	46.9245	12.3122	23.3395	19.2423
IL1RN	14.0415	18.3717	10.7845	2.9106	12.9137	10.0566	13.0851	4.41797	1.06092	22.6001
SLC35B4	6.82665	3.26504	2.68379	6.19659	6.89334	3.15831	4.11446	4.35386	4.90219	5.72903
IL23R	0.861253	0.461995	0.189146	0.237544	2.57355	0.348688	0.520528	0.898318	0.196786	0.360073
SLC35B1	12.5933	15.0184	16.5575	17.165	18.2171	22.3278	27.5393	10.2837	18.5806	30.8139
ARFIP2	4.91381	10.8939	11.7054	6.87998	8.04434	11.8449	13.6335	9.05895	11.7605	9.90512
ARFIP1	11.1887	15.3552	23.584	12.4661	23.0456	23.2489	26.0244	18.8301	21.4862	22.3212
SLC35A5	15.6737	8.42591	10.6909	14.1355	18.1961	7.01975	16.8214	15.9724	10.6016	14.0808
TANGO6	4.29393	2.85764	3.63649	5.45715	6.01412	4.0118	2.2751	4.70584	3.29922	5.57042
IL1R1	68.5268	26.5032	21.0333	63.0915	13.0962	12.3122	6.52793	40.9163	16.0195	41.4381
IL1R2	6.05497	7.12468	1.09385	1.10662	2.44114	3.72275	1.9421	2.38853	2.08639	4.90215
LOC100506859	2.06072	0.244052	0.366365	0.498452	0.0791243	0.779294	1.65871	0.659996	0.539981	0.04359
SLC35C2	12.3872	15.5723	18.8228	15.8018	16.9601	13.6904	19.6204	11.8001	21.4606	14.1837
TANGO2	12.1817	7.58009	9.60257	8.18548	9.05247	9.52853	12.2562	8.20904	6.36889	9.1258
SLC35C1	5.11031	9.0175	13.5879	5.37283	4.79906	7.45389	10.8699	9.28601	6.55021	12.0522
IL23A	0.755699	1.53774	0.683976	1.66429	0.553946	0.145488	2.18589	0.336044	0.133425	0.549309
SLC35D1	9.56976	7.97928	5.26257	8.32475	6.57583	14.9422	22.9642	17.9998	4.08488	9.16955
SH2D2A	4.10525	3.93509	3.61886	2.239	2.62055	0.633925	0.878741	2.56239	1.49494	1.40569
SLC35D3	0.333802	0	0.125884	0.379426	0.048937	0	0.120692	0.0742175	6.93476	0.0269596
SLC35D2	15.4841	18.5229	9.74647	13.5204	27.2406	13.4959	21.2236	16.8694	28.1173	16.2121
LOC101927903	0	0.856445	0.75259	0.748251	2.23489	0.426888	0.300646	0.831949	0.58724	0.7835
XCR1	1.04276	0.821239	0.605598	0.488929	0.0840803	0	0	0.828852	0.0337531	0.648485
SLC35E2	6.53981	3.41325	13.324	5.87503	5.06229	5.4194	11.0224	7.76089	11.5158	9.60939
SLC35E1	14.0416	8.71595	12.6061	12.0165	12.0361	14.4366	17.4509	12.788	17.2524	14.0232
LOC101927910	0.518734	0.455335	1.16455	0.834594	2.85407	0.613891	0.970885	1.0448	1.14574	0.813271
SLC35E4	1.35173	1.47079	0.560742	0.616194	2.86108	2.02768	2.3894	0.482122	1.14855	0.575433
SLC35E3	6.83218	2.60442	3.44154	7.03144	5.45978	3.29422	5.31737	39.1261	41.1104	6.85567
SH2D1A	2.58811	2.59356	1.51016	1.73359	0.642111	0.542069	0.188526	2.88668	0.349828	0.909623
SH2D1B	0.0282388	0.234104	0.37486	0.242745	0.0455394	0.119604	0.355656	0.483453	0.182813	0.0501758
LOC100506870	1.95712	1.68488	5.24597	2.11766	10.561	1.35498	5.83794	2.85355	2.77766	2.67499
LOC727978	0	0	0.0999863	0	0	0	0	0	0	0
LOC101927918	0	0	0	0	0	0	0	0	0	0
SLC35F6	22.0136	14.184	17.1708	16.5594	9.03	17.1672	10.6379	10.3159	13.7181	19.5736
TRIM49D2P	0	0	0	0	0	0	0.0287414	0	0	0
SLC35F3	0.148569	0.102638	0.575224	0.367655	0.0399316	0.629258	0.164137	0.72672	0.320602	0.0879942
SLC35F2	8.82961	8.14361	8.99309	12.3001	15.5501	12.5774	11.616	7.1799	17.6747	13.7427
CAB39L	5.16296	2.19619	4.37979	4.24625	4.14744	1.33089	4.31964	7.02302	8.29969	5.54892
SLC35F5	36.3509	24.1895	21.3664	30.4506	47.8687	33.3252	43.7418	32.9138	45.2738	31.5747
SLC35F4	0.0833842	0	0.0345905	0	0	0	0	0	0	0.14816
SLC35F1	0.383598	0.11008	0.18361	0.415066	0.0475855	0.20309	0.00977988	0.414965	0.114616	0.301474
SIPA1L2	16.9574	16.0796	13.5055	12.9059	26.9813	5.32785	9.48767	15.1876	45.0108	17.9449
SIPA1L3	13.7922	28.3816	19.231	10.5966	13.0289	15.0505	20.5207	15.6035	36.3225	11.6035
SIPA1L1	23.28	16.7957	10.9031	11.4598	17.495	20.6009	11.6376	14.1034	6.01512	20.2339
IGHD2-21	0	0	0	0	0	0	0	0	0	0
SLC35G4	0	0	0	0	0	0	0	0	0	0
SLC35G3	0	0	0	0	0	0	0	0	0	0
SLC35G6	0.059904	0.0496614	0	0	0	0	0	0	0	0
SLC35G5	0.0596048	0.247066	0.593424	0.0931584	0.576731	0.126227	0.513635	0.728888	0.0771741	0.158862
SLC35G2	6.18553	3.02488	0.922592	3.01433	1.34496	0.993486	0.898363	1.95477	3.66695	2.43895
SLC35G1	1.28097	0.691498	0.766187	1.21056	4.90017	0.914765	4.04813	0.765014	3.66424	0.26466
GLTSCR2	60.4854	141.969	97.0093	56.7503	84.7234	48.3084	45.519	106.807	102.643	44.3346
GLTSCR1	2.52829	4.45912	4.55516	2.36319	1.45902	1.78475	1.51984	2.28852	4.67763	1.80575
AMER1	2.28924	1.23006	2.87709	3.38578	3.84215	3.74373	2.01768	1.85592	2.40415	1.83042
AMER2	0	0	0	0.00527503	0	0	0	0	0	0
AMER3	0.0229	0.151876	0	0	0	0.0484961	0.121438	0.322042	0	0
RGPD6	18.6928	12.6536	7.49395	10.4268	3.82289	6.51835	11.4469	10.5299	22.85	6.62616
RGPD5	19.2072	13.0091	9.14153	12.7836	4.06454	5.4398	13.4169	10.3328	23.9436	7.13792
RGPD8	16.5552	10.8706	5.85049	8.99021	3.08416	4.36166	11.2015	8.56326	18.3683	6.54363
RGPD2	8.06256	5.54718	1.09556	1.1609	0.327612	0.21511	8.5932	6.81622	6.00043	0.676812
RGPD1	5.03409	3.08844	0.805551	0.841228	0.221252	0.145274	6.44306	4.19436	3.80555	0.450051
RGPD4	1.21771	0.620594	0.645924	0.7488	0.90139	0.940622	1.55483	0.939841	1.20833	1.05523
RGPD3	0.572878	1.01048	0.839354	0.790594	0.0982822	0.103251	1.20387	0.238487	0.497124	0.216577
BEGAIN	0.468559	0.366862	0.194373	0.488218	0.125937	0.606395	0.0345105	0.350158	0.741489	0.0925059
TCEAL8	19.3139	27.1265	29.8429	25.1553	21.0501	22.5147	23.6477	28.8909	27.8747	21.1993
TCEAL7	3.44625	0.852087	0.702269	2.55139	0	0.192059	0.0801554	1.33084	1.13509	1.28914
TCEAL6	0	0	0	0	0	0	0	0	0	0
TCEAL5	0.245576	0.101793	0.0509364	0.383819	0	0	0	0	0	0.218174
TCEAL4	17.315	14.0446	15.3303	10.3836	10.6469	7.43045	3.88093	13.8621	10.8869	9.48065
TCEAL3	6.93582	10.9195	8.7636	3.82889	4.002	2.29082	1.77154	7.47004	4.98445	4.07026
TCEAL2	0.195055	0.700717	0.485492	0.457289	0	1.51461	0	1.11313	0	0.346582
TCEAL1	15.6648	10.3891	11.6233	9.74706	18.7796	4.69443	7.13151	18.0717	8.26598	10.4508
SVIL	31.9943	15.0292	16.7606	26.8404	11.3642	16.1058	22.4643	29.8247	12.0431	22.1788
LOC101927955	0	0	0	0	0	0	0	0	0	0
SVIP	10.1529	8.88685	6.15726	3.86638	14.4615	7.03968	12.9477	8.76025	10.7099	8.19583
SPCS3	26.9769	27.6325	20.6114	34.641	26.6502	36.8277	49.5892	49.2743	41.0392	40.3091
SPCS2	8.51199	10.8478	13.4005	14.1713	28.2638	8.2853	16.4189	11.3465	14.8373	14.1381
SPCS1	16.6922	31.3409	30.3802	26.0374	31.6003	31.6471	28.6024	26.6249	22.2959	30.3628
QPCT	3.7411	6.06347	3.13874	7.65379	0.27115	0.845677	6.3808	4.67768	0.761953	3.28632
IGHD2-15	0	0	0	0	0	0	0	0	0	0
NUPL2	7.75703	6.81876	6.24156	6.76734	9.11245	7.29316	10.173	6.13308	6.36378	8.13909
NUPL1	13.8547	12.0744	12.5771	12.7627	16.351	17.7477	17.3608	13.348	11.7702	15.551
SIPA1	9.22918	8.30508	10.4549	7.85957	2.86221	3.54983	5.00664	5.81185	8.27281	6.6401
CLEC18C	0.0658256	0.109141	0.327679	0.154322	0.477692	0.0348503	0.21817	0.120744	0.276993	0.146202
CLEC18B	0.394113	0.267321	1.84299	0.531978	1.79115	0.189688	0.593744	0.350508	1.02057	0.44563
C3orf67	2.22221	0.30406	2.47019	1.16334	0	0.776726	0.872384	0.422131	1.39672	2.85596
CLEC18A	0.154212	0.383533	0.972379	0.265126	1.84031	0.359239	0.368003	0.565744	0.638939	0.383615
OR5H15	0	0	0	0	0	0	0	0	0	0
OR5H14	0	0	0	0	0	0	0	0	0	0
C3orf62	2.05384	1.37205	2.68008	1.8855	2.05802	1.58355	4.38832	2.87734	1.32962	1.71838
FPGT	5.35147	2.68952	3.0438	5.07053	6.33197	3.32284	6.66257	6.26606	6.90925	7.43456
FPGS	11.8745	12.1649	13.374	11.371	12.7001	8.86009	10.2164	12.7529	12.2081	11.2874
GATSL2	9.54471	2.15801	7.25901	9.2671	9.91171	7.50337	7.09383	5.83597	7.16211	8.09427
IGHVII-33-1	0	0	0	0	0	0	0	0	0	0
C3orf79	0	0	0	0.0964511	0	0	0	0	0	0
CLEC19A	0.172218	0.0237953	0.11907	0.179444	0.046288	0	0.0380529	0	0.0743272	0
C3orf72	0.0527009	0	0.0145747	0.0823681	0	0.204612	0	0.0214821	0.238823	0.0156068
C3orf70	3.76063	1.07608	1.21783	2.98621	0.254321	0.513807	3.43366	3.60483	1.13875	1.7675
SPECC1L	12.0594	6.75831	6.59715	10.7691	10.2687	7.81586	10.0798	9.15555	8.57951	6.2669
TIMELESS	5.35009	3.40733	4.93584	5.3677	3.77468	7.34684	5.3843	8.24623	2.7059	6.08994
NUPR1	42.7	13.8603	59.9129	41.8949	3.67086	23.3548	3.85027	23.5166	108.185	5.02088
LOC101927989	0.10026	0.124675	0.166364	0.0391748	0.080842	0.159242	0.166148	0.0613022	0.129812	0.311754
CLEC16A	7.84312	8.2503	12.7816	8.27232	7.84023	9.63579	10.9626	6.70742	5.74328	12.2286
CAMSAP1	7.26147	4.80514	5.486	9.06633	6.32622	6.56947	6.76217	4.79715	6.79626	6.87967
CAMSAP2	13.5707	13.3959	10.2458	19.7481	7.05003	10.9003	8.60369	14.9238	11.7599	12.5473
C3orf80	1.97151	0.230199	0.299494	1.28028	0	0.49984	1.23324	0.577258	0.215716	0.197355
C3orf83	1.51888	2.35411	3.39695	0.46446	3.83388	1.32859	3.02047	1.04983	0.427519	3.57884
C3orf84	0	0.0845375	0	0	0	0	0	0.1247	0	0
NPC1L1	7.5868	3.67969	14.8833	0.34354	2.53845	10.4509	6.43911	2.11565	0.165249	3.47722
AMELX	0	0	0	0	0	0	0	0.104838	0	0
AMELY	0	0	0	0	0	0	0	0	0	0
PNPT1	10.5679	9.58428	11.8578	11.7995	8.58372	8.01866	13.1462	7.91328	14.4966	8.21684
CLEC17A	0.80433	0.13336	0.480474	0.377135	0.259421	0	0.0213267	0.629498	0.0208283	0.485916
DAK	3.12268	3.79217	9.34081	4.47164	7.70341	3.48523	4.621	3.85991	6.82962	6.10335
CAMSAP3	2.01842	5.19006	7.29449	2.6066	6.23416	7.93312	10.8284	8.57615	5.08279	4.80213
DAP	55.8133	47.9679	97.989	36.8804	48.9471	47.7711	82.5243	53.4133	35.6576	61.3711
DAO	0	0	0.037213	0.175256	0	0.237467	0	0.0548493	0.174222	0
SKIV2L	7.6392	16.8216	14.1145	12.5969	9.46793	6.85284	21.7574	8.43906	26.3722	10.1573
C3orf27	0	0	0	0	0	0	0.0175944	0	0.0171832	0
C3orf22	0.160776	0	0	0.439743	0	0	0.0266435	0	1.11889	0
DBI	34.8424	44.3121	80.1528	9.59176	49.4205	42.6791	26.403	24.3058	21.6849	24.7637
CLEC14A	7.9707	7.20855	4.25838	6.93667	1.70413	3.38875	3.04205	8.15952	8.71742	6.11569
C3orf20	0.41559	0.223945	0.482721	0.097431	1.07232	0.616076	1.37742	0.40657	0.390116	0.479983
DBH	0.0259367	0	0.0645564	0	0	0	0.154735	0.0634344	0.151119	0.0230427
DBP	2.13492	6.79058	2.53039	3.4389	1.8971	1.24564	3.14806	3.94274	7.5593	2.12896
DBT	4.25607	2.85889	4.22306	3.46047	3.96016	4.02301	3.611	5.19652	3.65088	3.52243
STPG1	4.87856	2.20791	2.54006	2.10073	3.01049	2.55651	4.38881	2.70898	7.41231	1.8354
C3orf38	8.81966	10.7656	10.5047	8.39336	9.72927	11.4014	14.5261	14.5899	14.1516	10.2631
STPG2	0.664478	0.228406	0.322709	0.164646	0.522718	0.154447	0.451208	0.634201	0.251807	2.11657
SVOP	0.0412358	0.0854628	0	0	0	0	0.0956693	0.025213	0	0.0183173
DCD	0	0	0	0	0	0	0	0	0	0
DCC	0.280452	0.0406873	0.238498	0.0986238	0.0113068	0	0.0371808	0.591599	0.00453898	0.0249159
C3orf33	1.66822	2.85817	1.78391	1.39057	3.94572	2.31598	1.64644	1.94935	2.56795	1.08686
C3orf30	0	0.196291	0.196445	0	0.890955	0.167143	0	0	0.0255474	0.455773
C3orf36	1.88834	0.498102	0.712133	0.503072	0.62289	2.13583	0.170691	1.25956	0.277836	0.800692
DCK	14.7729	6.35111	5.05754	8.88371	8.9449	8.14109	15.9083	7.92456	11.128	10.563
DCN	338.591	101.598	118.342	503.964	27.9524	22.7597	13.2111	260.629	179.883	112.158
C1QTNF9B	0.118128	0.0979296	0.0490032	0.0923129	0.285748	0	0.0783036	0.144455	0.0382368	0
C3orf35	2.30675	4.03481	5.95181	2.02055	12.3046	5.66348	8.92245	5.36272	2.52721	2.79254
ZAP70	2.76221	2.07824	3.27387	1.92277	0.860951	0.368674	0.753939	2.78173	0.706266	1.40229
DCT	0.17874	0.0493927	0.0494314	0.232799	0.0960818	0.0315436	0	0.255005	0.0192855	0.185262
DCX	0.654512	0.107258	0.151542	0.0654219	0.0368198	0.17729	0.332961	0.353657	0	0.486821
DNASE2	17.6824	13.8906	21.0593	20.5045	9.88849	15.024	19.3542	17.4817	24.187	14.8859
DNASE1	2.44934	6.89617	7.4767	4.49628	8.64513	3.37647	3.47695	3.44733	8.03299	7.61614
LOC100132146	0	0.0325002	0	0	0	0	0	0	0	0
DDC	2.59367	7.65469	0.688601	2.81059	33.7962	4.0646	11.5077	1.09953	1.00746	0.706642
CLEC12A	3.13877	2.48381	2.18983	3.14968	0.747758	0.415442	0.354649	2.57341	0.808175	0.570384
CLEC12B	0.047251	0.0979296	0.117608	0.0369252	0	0	0.0156607	0.144455	0.0458842	0.0419788
C3orf43	0	0	0	0	0	0	0	0.048178	0	0
DDO	2.09436	2.39604	1.04257	1.08021	1.35099	5.18931	0.777446	1.28057	0.596575	3.46085
DDN	0.03824	0.0317016	0.0475896	0.149417	0.030834	0.0809822	0	0	0.0371338	0
DDT	12.3575	21.4404	20.5052	10.6917	31.316	24.9549	26.9733	13.0608	14.5143	11.6844
LOC100132154	0	0	0.164066	0.0515116	0	0.279187	0	0	0.0426731	0
C3orf55	0.0931494	1.39	1.81615	1.20109	0.300435	2.56445	7.31693	2.50601	0.150758	0.496535
C3orf52	5.56216	16.0477	8.2648	7.83379	20.8283	8.98412	21.4763	16.5241	6.14381	12.0886
DEK	51.4138	35.8222	43.7526	33.7287	43.1451	17.6892	58.2944	39.3028	21.9367	37.3258
C3orf58	12.4103	6.10487	6.16421	11.9334	6.86557	19.6156	11.3536	25.2669	6.16134	13.9901
C3orf56	0	0	0	0	0	0	0	0	0	0
DES	94.1627	50.5808	46.816	44.1212	0.7703	0.303467	1.07654	204.869	0.597842	68.2941
MDC1	6.35407	10.3258	9.15705	6.3853	4.18337	17.489	6.23419	5.15637	8.43458	5.00634
LOC101927680	1.65499	0.0232544	0.0465454	0.109604	0.045236	0.0297019	0.223128	4.3907	0.399509	7.00274
LOC101927681	0.350527	0.129152	0.355446	0.213053	0	0.0412401	0.258172	0.0476276	0.504277	0.20761
LOC101927685	0	0	0	0	0	0	0	0	0	0
IL4I1	2.26028	1.89846	3.84924	3.46294	0.43165	1.4486	2.56284	0.691006	1.44401	1.71743
AR	2.19673	0.367567	0.769152	1.33869	0.0541678	0.540611	0.160311	3.91858	0.256592	6.67252
CGGBP1	21.9377	19.9518	20.6478	23.3306	18.3375	19.789	27.9548	28.6012	28.4143	21.8438
GRID2IP	0.587272	0.768722	1.29503	1.1111	1.0966	0.310921	0.758084	0.472471	2.52125	0.356983
DHH	0.517663	0.122614	0.12271	0.202268	0	0.274068	0.122552	0.361733	0.167563	0.262801
ACTL7A	0.140547	0	0	0	0	0	0	0	0	0
ACTL7B	0.101684	0	0	0	0	0	0.0674034	0	0	0
FPR1	8.71973	8.65724	3.20569	6.56937	1.93667	8.56958	2.59584	3.83105	4.2591	7.654
FPR3	19.2544	11.8596	17.2489	22.0477	3.34815	3.31264	7.55989	5.70381	13.6801	19.38
FPR2	1.03835	1.03804	0.177365	0.835306	0.394001	2.61935	1.07293	0.336116	0	0.542643
C2	8.37648	44.6945	18.8074	21.1918	34.1116	13.2386	48.7866	6.96061	5.88943	9.98132
DYNC2LI1	17.3794	11.265	13.5204	12.8889	13.3386	13.867	15.9588	14.5096	11.2192	9.84148
C3	289.008	102.45	172.622	155.805	60.7198	32.6319	43.1915	119.734	14.2363	293.054
C5	7.84622	3.4315	1.94531	4.04336	5.23874	0.984767	1.52819	2.85124	3.48527	19.7136
C6	17.8152	3.35589	25.1255	2.20842	77.8751	1.03115	176.29	14.3603	0.482096	4.15617
C7	71.0144	23.0015	26.4984	117.07	26.7888	0.434543	4.4708	201.742	40.0477	42.0868
C9	0.186074	0.0220369	0.0441083	0.020773	0.0857351	0.0844404	0.070482	0.0325063	0.636722	0
CP	3.68944	13.3389	23.7334	35.9596	232.186	14.6091	0.43308	37.1745	2.76167	26.3701
CS	31.3907	36.034	29.0573	86.1118	42.8642	47.6038	55.2809	128.956	33.7295	63.1918
DMRTC1B	0.0535418	0.266322	0.0444217	0.0418412	0	0.453549	0	0.0654746	0.277296	0
LRSAM1	6.53834	4.27008	5.07578	6.0624	7.15369	3.3837	6.53597	4.62764	11.0379	6.51854
RPLP1	306.894	523.56	371.895	721.341	746.091	506.316	795.562	366.914	916.814	597.347
RPLP0	306.56	514.624	341.597	668.821	802.89	778.023	1192.01	352.513	446.308	639.299
QPRT	1.04441	12.8431	23.9012	5.7812	1.19302	31.7943	13.4135	6.70515	26.031	1.23716
ECSIT	4.72177	8.98219	6.50582	6.06199	7.95451	3.97299	9.47363	6.49586	8.92472	8.31491
IGLV2-33	0	0	0	0	0	0	0	0	0	0
IGLV2-34	0	0	0.838868	1.89633	0	0	0	0	0	0
RPLP2	180.488	371.119	208.173	210.377	369.743	304.581	289.043	206.686	434.572	269.613
ACTL6B	0.0454799	0	0	0	0	0.0481571	0.0602948	0	0	0
ACTL6A	12.3941	15.786	18.7586	19.9875	26.771	19.5265	21.1866	8.77232	17.4333	15.1153
SIRT4	0.189756	0.15731	0.354226	0.37072	0.30601	0.351621	0.503136	0.290058	0.184267	0.29502
SIRT5	6.02591	3.60937	6.51766	3.7845	8.4712	2.00439	3.44022	6.59729	3.39046	5.6058
SIRT6	3.98418	6.06737	4.59901	3.5873	2.86336	3.53088	6.31545	4.60734	4.85018	7.88721
SIRT7	11.474	16.3622	14.6855	8.90537	14.5882	6.46865	14.7963	7.56632	10.7492	14.4382
F2	0.178073	0	0.0886446	0.0556633	0.057434	0.301689	0.0472159	0.130656	0.760856	0.727736
F3	43.7948	80.921	22.3619	27.1643	48.1452	10.4212	43.4068	55.0186	5.28694	57.1397
SIRT1	8.02581	9.88606	8.03691	9.12775	14.7475	6.85045	9.12182	10.1353	12.5649	8.14002
BIVM-ERCC5	7.46058	8.90815	11.7444	7.90775	9.40508	7.03019	8.63602	11.9999	7.04652	8.94054
SIRT2	10.3301	23.8298	20.1508	14.7684	7.02014	10.6821	10.1912	11.4072	17.9154	13.3212
F5	9.80311	35.2878	4.13459	0.950746	25.3548	10.0168	8.442	15.1256	1.34803	18.7003
SIRT3	4.95819	3.57872	5.25972	3.73972	4.57473	2.82093	3.79354	4.2533	10.412	3.92281
F7	0.114427	0.151778	0.0949359	0.232494	1.03337	0.242325	0.318572	0.363815	0.0740777	0
F8	2.27368	1.12307	1.20282	2.63116	1.35424	1.18279	0.630173	2.10227	2.40024	1.24577
BDH2	6.74177	8.27177	7.85112	7.93145	13.6791	2.90737	8.74287	11.4821	5.06282	12.3711
F9	0	0	0	0	0	0	0	0	0.181932	0
BDH1	2.6042	5.43915	3.61778	2.49261	7.7808	7.41748	9.98285	3.25866	11.4485	5.34466
CDC42EP5	4.98125	51.7523	11.4651	5.77624	5.57129	3.57303	30.1435	6.28791	50.4	0.927914
CDC42EP4	28.1438	47.2539	29.2787	7.14009	19.1953	23.3655	37.6588	18.6047	18.9388	15.8622
TGIF2LX	0.0845163	0	0	1.18884	0	0	0	0	0	0.075086
CDC42EP3	11.1355	8.79537	7.44087	10.5031	1.59579	3.7137	6.46808	9.22113	7.77655	4.74062
TGIF2LY	0	0	0	0	0	0	0	0	0	0
CDC42EP2	6.12173	19.4787	9.48274	2.84824	4.05161	4.30891	7.1307	5.06284	26.4817	5.9731
CDC42EP1	50.0239	71.4991	71.5826	10.0891	18.5837	30.6624	34.7135	43.2045	23.2784	32.8843
DLD	17.4813	16.9463	17.0592	14.4113	34.4811	18.2774	32.6688	16.0697	16.7425	29.2845
MDFI	7.08327	4.0004	8.19072	12.4891	1.64204	3.23448	5.83979	3.62718	25.192	3.22512
FH	9.01047	8.932	14.8559	21.6935	26.0317	33.6976	19.8754	15.3792	14.6203	22.2439
ARL14EPL	0.334511	0.0924382	0	0	0.179817	0	0	0	0	0
CCNDBP1	6.60939	8.68231	8.02197	8.23032	15.0233	8.78442	11.4925	10.0251	18.6896	13.5385
HLA-DMA	90.4839	98.9617	205.364	53.2067	40.8409	24.5927	49.1814	23.8886	103.685	69.4771
HLA-DMB	44.427	36.8307	66.3641	45.41	12.5607	15.4095	41.5078	11.9059	18.9419	42.4744
DMD	8.20413	2.38932	3.17139	4.30993	16.829	0.667409	2.08232	8.96964	2.57333	4.81398
CSMD3	0.0054537	0.022606	0.00452475	0.0468808	0	0	0.0144605	0	0.00353063	0.00969036
CSMD2	0.799573	0.0996454	0.307842	1.42529	0.876478	1.52728	0.304846	0.370659	0.0845799	1.35107
GC	9.36563	30.6357	85.9556	12.9358	23.709	11.3776	11.6705	250.056	2.70256	199.63
CSMD1	0.350002	0	0	0.0234441	0.0080633	0.0105887	0.0198863	0.048915	0.0356062	0
MDH1	27.8098	22.1556	29.156	33.0564	26.5167	36.108	49.0912	18.3037	51.202	56.2744
GK	7.0194	6.11728	4.20244	4.00718	11.2694	11.0744	12.0936	5.08528	0.900749	17.1668
MDH2	30.3532	35.2864	51.1291	24.5628	48.9492	57.0594	27.7101	23.0388	30.7379	37.5895
TTLL7	7.12321	2.65167	4.8842	2.42291	0.41139	3.80243	5.38518	9.91058	0.876554	7.28725
TTLL6	1.69948	8.81418	3.57658	0.194354	6.55087	3.05041	3.6956	0.456199	1.69057	0.110477
TTLL5	17.9528	11.0158	10.7247	8.12606	13.2017	12.6199	6.89286	10.7653	6.06931	10.027
TTLL4	10.0566	7.33949	8.70019	6.53791	6.28383	9.99635	11.4048	5.711	7.85522	8.27268
TTLL3	6.64229	2.22545	6.89574	4.39734	7.2984	2.1683	3.68437	4.2928	3.95475	4.72397
TTLL2	0.0248819	0	0	0	0	0	0.0164936	0.0304274	0	0
TTLL1	4.69099	2.52937	7.246	2.68234	2.64466	3.14989	5.20784	4.10414	3.45659	5.62453
TTLL9	1.61758	0.195055	0.561221	0.436685	0.284574	0.716263	0.194955	0.0359653	1.02815	0.182902
TTLL8	0	0	0	0.0212463	0	0	0	0	0	0
HP	0.350173	0.124414	0.498045	0.156371	0.161345	0	0.69636	1.40699	8.77635	0.0888858
HR	2.43805	7.27841	3.61516	1.92553	4.95649	17.9886	4.47871	4.28182	0.16791	2.64991
LOC102724770	0	0	0	0	0	0	0	0	0	0
HPGDS	4.43253	4.59329	2.53749	1.00452	0.357407	0.51628	0.235056	2.92702	0.229563	2.8747
LOC102724777	0	0	0	0	0	0	0	0	0	0
PABPC4L	1.15834	0.168049	0.300323	0.91652	0.16345	0.153316	0.259143	0.301006	0.46868	0.463091
HLA-DOA	13.0024	12.4651	47.8203	6.64558	0.960639	2.28377	8.33303	3.69248	6.58244	9.67198
HLA-DOB	6.10458	4.75801	20.9517	3.46577	0.757275	0.82871	6.98637	7.97554	0.979554	1.06614
IK	28.5601	33.6444	40.5461	19.8614	23.9834	23.6604	12.0653	28.1846	26.1533	24.486
VPS33A	8.47034	7.04484	7.21008	9.11228	9.04734	9.14368	9.47946	5.98618	6.67639	11.2145
VPS33B	4.04791	3.47563	4.75775	5.23453	3.96335	3.6994	4.75957	3.38844	7.95522	5.03046
LOC102724788	0	0	0	0	0	0	0	0	0	0
NSMAF	13.9561	12.3345	11.5124	11.5174	9.6687	19.7673	12.8267	15.914	8.28203	14.6435
ECSCR	21.8354	9.35949	6.17593	15.1246	4.80176	5.25472	9.4575	11.3786	9.07585	10.471
DPT	4.1841	6.69696	15.1573	11.3308	2.60547	0.789576	0.219685	19.6052	5.01513	11.9246
IGLV2-11	13.3464	51.1309	116.435	21.1756	3.9133	0	0.536181	96.4418	6.67654	1.07793
IGLV2-14	15.9753	69.9068	68.955	31.9215	8.47881	0.428245	0.536181	43.2752	1.17821	10.9589
IGLV2-18	1.01109	6.20276	10.0664	0.632109	0	0	0	4.20387	0.52365	0
MDN1	10.0988	10.3798	11.3048	8.51359	16.7283	11.7722	6.66307	8.59724	11.4215	10.7546
KL	0.500497	1.09065	0.747441	0.324073	0.230608	0.378542	0.426556	1.29403	0.435102	0.482764
DR1	20.4784	18.179	13.1036	21.5643	16.3324	17.3377	26.2176	35.1904	23.2076	24.5552
BDNF	0.331065	0.224557	0.299644	0.517434	0.315482	0.143408	0.458859	0.515263	0.116905	0.280756
KY	0.0627501	0.0728291	0.166597	0.00980744	0.283344	0.159466	0.18302	0.0767352	0.22749	0.0557484
ZC3HC1	6.31427	3.11725	3.85547	5.23933	6.69314	3.34298	6.06671	4.77173	3.23804	6.90184
IGLV2-23	35.9949	146.855	110.563	39.9809	0.326108	0	4.55754	324.193	6.80745	5.5693
MDM2	33.4192	20.9589	12.6946	30.4451	14.8173	23.7764	23.8874	214.568	106.159	37.2083
HLA-DRA	464.578	530.816	1118.89	440.54	273.093	135.491	777.694	195.186	193.012	404.691
MDM4	17.8093	12.1082	15.4064	19.924	19.8991	13.6901	16.3447	28.6325	16.9975	18.4791
IGLV2-28	6.27942	51.7103	46.8883	7.19717	0	0	0	35.067	0.813036	0.929793
MDM1	8.77638	4.1176	5.16103	7.15993	4.97697	2.09348	5.16234	44.6101	15.8899	4.43407
SH2D4A	8.21368	19.1183	24.5326	6.20477	23.5368	7.55986	15.0495	11.435	17.0565	8.49468
SH2D4B	0.0718909	0.119197	0.134202	0.0702255	0.0579675	0.0761229	0.0357409	0.0659348	0.0465408	0.0638693
LOC642249	0	0	0	0	0	0	0	0	0	0
LOC102724730	0	0.040371	0.0404026	0	0.0785322	0	0	0.119101	0.157629	0.0865276
LOC102724737	0	0	0	0	0	0	0	0	0	0
MB	0.367104	0.507225	0.304574	0.0478134	0.0986686	0.129572	0.283901	0.14964	0.0396094	0.0543571
DSE	14.7197	5.55228	5.29697	11.9677	2.11975	2.38599	4.74382	4.35018	4.8153	7.85009
MDP1	4.03298	3.3434	2.35742	5.587	6.65161	3.88217	1.8835	3.58677	4.50969	5.86305
SPG11	20.5803	21.1153	25.8219	17.6272	25.8515	22.4926	22.2576	24.4814	24.0046	27.1524
DSP	37.6099	61.2666	57.6828	18.904	56.7839	32.8594	35.8938	46.4688	34.0976	32.4264
DST	44.9801	39.2899	42.2029	45.1556	26.1643	27.528	18.124	44.2396	9.35902	48.0468
SH2D3A	2.03249	6.88852	7.31549	5.48905	10.1223	5.25373	9.4904	6.87158	14.9575	9.40026
SH2D3C	5.65147	2.42725	2.50448	2.87335	1.35427	1.56213	1.53459	3.91347	3.08562	2.76249
VPS37C	5.06265	7.41545	13.8632	9.45002	6.47221	6.22171	8.93746	6.4155	9.1871	9.64804
VPS37D	0.446015	0.591605	0.407047	0.90622	0.575413	2.78639	0.886953	0.436334	0.866225	0.950995
LOC102724742	0	0	0	0	0	0	0	0	0	0
VPS37A	9.90822	8.2399	7.60009	7.64556	9.14494	5.22925	12.32	10.821	8.69373	8.31823
VPS37B	9.20824	25.0531	13.9293	11.0112	12.5242	22.3799	20.2644	9.1696	21.8979	13.4516
LOC102724747	3.43771	2.51463	1.17442	4.10871	4.56552	1.71298	1.60854	1.23643	1.30913	2.69482
LOC102724743	0	0	0.116798	0	0.113513	0	0	0	0.182274	0
BDP1	15.4372	12.6755	11.3031	8.42304	10.2824	11.5894	6.49486	15.3984	13.2255	12.0865
DTL	4.37578	1.80734	4.48314	6.29146	7.6091	6.67799	4.92378	1.25682	2.61102	4.02588
RNFT2	1.40799	1.37203	1.12717	2.37433	1.07555	2.01399	6.58237	0.332276	1.19935	1.27283
COL15A1	37.0997	10.0697	4.68826	63.3599	5.91903	6.05332	7.83282	17.7598	12.8807	17.6296
LOC102724751	0	0	0	0	0	0	0	0	0	0
HSD17B14	5.15044	4.36575	3.55295	8.54727	0.0933244	1.34809	2.45507	2.26456	18.3574	1.90228
HSD17B13	0.119458	0.173307	0.297331	0.233382	0.722417	0.442716	0.514707	0.584327	0.792684	0.504113
LOC102724752	0	0	0	0	0	0	0	0	0	0
HSD17B12	32.0376	42.9525	26.4171	34.5541	40.8244	48.1006	58.2662	35.2566	37.6389	56.176
HSD17B11	40.895	45.4675	27.8092	31.6296	96.8902	67.1389	104.658	58.5622	96.6697	196.532
HSD17B10	15.6105	15.961	23.3744	22.5393	30.9285	35.5777	25.9187	14.999	24.0137	22.9824
RNFT1	7.66986	7.47704	6.06881	8.38015	8.07409	3.68469	9.32093	7.42523	11.0341	8.45447
SLITRK2	0.0570515	0.224659	0	0.0891678	0	0	0	0.0523249	0.00923352	0.0506856
SLITRK1	0	0	0.0114457	0	0	0	0	0.084351	0	0.392201
SLITRK4	0.433999	0.0339427	0.47557	1.04947	0.026411	0.0346828	0.352823	0.460629	0.111325	0.0581998
SLITRK3	0.173051	0	0	0.255441	0	0	0	0.293915	0.0124478	0.0085412
SLITRK6	0.684863	0.241299	3.36663	0.414779	0.0276112	0	0.19294	4.9203	0.0997578	0.39549
SLITRK5	0.476177	0	0.318249	0.341108	0.0213308	0	0	0.194101	0	0.0587563
LINGO2	0.0663647	0.0183391	0.110121	0.242022	0	0	0	0.216414	0	6.52487
LINGO1	1.37902	0.255946	0.187841	0.28952	0	0.958934	0.818608	1.28364	0.426388	0.237715
LINGO4	0.137347	0.0683178	0.136743	0	0.132896	0.174519	0.109252	0.235141	0.0177832	0.170831
DUT	6.40465	6.47102	10.7381	8.39385	6.40151	6.78167	8.84473	9.0966	14.5119	9.27592
LINGO3	0.134433	0	0	0	0	0	0.0222779	0	0	0
LOC102724760	0	0.980915	10.4713	9.86299	0	0	0	0.723467	0.127667	0.175201
PC	1.63936	1.58556	3.62698	2.24194	3.96558	6.67222	1.53947	2.10913	0.762803	2.88253
PABPC1L	11.3726	8.75128	25.7139	18.8745	9.98714	7.27292	10.7108	8.15842	24.9119	8.87818
MDGA2	0.0258244	0	0	0.363257	0	0	0.0171183	0.0315799	0.0167183	0.321201
MDGA1	1.6958	0.199883	0.6668	1.07399	0.0518434	0.161692	1.49703	0.579862	0.426645	0.157085
SPG21	29.1096	27.4597	36.049	37.3655	61.6488	42.9131	35.2855	26.2571	70.1326	43.7949
SPG20	9.0356	5.43161	3.68313	10.5413	4.88011	1.1487	10.0203	20.0564	2.17161	14.6472
RGSL1	0	0	0	0	0	0.0196881	0.0123252	0	0	0
TXNDC11	16.845	24.5211	17.9326	16.5236	20.156	21.6925	19.6224	25.5407	25.5062	18.7016
TXNDC12	25.4411	23.3807	22.6352	24.5841	22.9943	33.715	34.0857	21.3906	29.2915	25.5349
TXNDC15	12.2446	8.70313	9.82083	15.8165	6.85331	6.96557	5.65977	17.4177	11.9469	14.8263
TXNDC16	6.0927	5.37062	2.49546	4.37553	5.52213	6.76167	3.03668	3.84789	5.13258	3.74105
TXNDC17	2.69092	4.03262	6.5832	3.96309	3.22682	8.25574	3.88763	4.17658	5.53883	8.18343
SLC34A3	0.0331107	0.137246	0.109883	0.0258749	0.0533961	0.245419	0.0438964	0	0.0857411	0.0294162
SLC34A2	1.66398	8.57542	25.8461	81.734	16.3495	1.96174	10.5752	24.1242	81.414	25.6799
SLC34A1	0.0276819	0.0458974	0	0	0	0.0293114	0.0183496	0	0	0
TIMD4	1.15039	1.47388	0.737518	0.572084	2.10815	2.38084	0.797221	1.72649	16.3842	3.15899
LOC102724705	1.98848	1.55151	1.55273	1.64534	0.377262	1.1147	0.930431	1.57342	0.37862	0.623508
LOC102724702	0	6.26121	2.7244	2.56613	1.32388	1.21696	1.30602	6.02336	0.956622	1.16693
DXO	5.9332	10.0513	6.84879	4.36782	4.09075	4.41594	13.0814	5.57309	13.722	5.69134
LOC102724708	2.00083	0.737209	1.93669	0.521195	0.537775	0.823906	0.368416	0.951516	1.2953	0.592526
LOC102724709	0	0	0	0	0	0	0	0.136037	0	0
EPHA10	2.88368	1.5399	4.34312	1.1166	2.72319	2.1319	4.76156	3.24044	1.42115	1.32712
MST1R	8.38563	13.1326	14.9102	7.04546	14.2489	11.7861	14.2495	6.76909	22.2781	15.9661
MST1L	7.71367	11.925	7.45579	3.16379	2.20102	7.03109	12.4729	1.46274	26.0407	1.71665
OSGEP	14.8457	11.8326	10.453	15.3194	30.1216	19.9644	9.75321	12.5518	14.4875	14.8721
LOC102724716	0	0	0.28831	0	0	0	0	0	0	0.0771818
SI	5.47817	8.34251	0.671876	0.120985	223.606	7.52823	140.09	13.2088	0.0616776	0.0105802
SWI5	10.362	8.59025	9.92892	9.80832	4.70713	12.7491	11.077	9.28044	9.96777	6.48296
DYM	18.1729	9.98714	11.8648	19.8373	17.7756	27.595	12.5217	12.7276	9.09883	18.111
TF	0.256486	0.0212631	0.361756	0.220479	0.165449	0.54317	0.0340036	0.376379	2.04235	0.250654
LOC102724728	0	0	0	0	0	0	0	0	0	0
TG	0.364151	0.119351	0.288071	0.251483	0.191197	0.457325	1.47077	0.186408	0.164473	0.255806
TH	0.112438	0	0.0310952	0	0.060441	0	0.149064	0.137497	0.0727901	0.0665946
LOC102724724	0	0	0	0	0	0	0	0	0	0
LOC102724729	0	0	0	0	0	0	0	0	0	0
PCSK2	0.0149791	0.136597	0.0248554	0.0351172	0	0	0	0.128223	0	0.0133078
PCSK1	0.166284	0.94199	0.0229934	0.379008	0	0.0293455	0.72565	2.89765	0.0358831	0.0738651
SLC7A14	0.049452	0.0468531	0.0234449	0.0165622	0	0	0	0.0518343	0	0.0439341
PCSK9	0.4052	2.04749	2.40129	1.61341	0.0311165	0.122587	0.690676	1.0382	0.0499655	0.137138
SLC7A13	0	0	0	0	0	0	0	0	0	0.0682014
SLC7A11	3.72469	1.1933	2.28999	2.58023	0.478617	0.817074	4.93308	2.10501	8.9439	12.8672
PCSK7	7.50332	13.3851	10.4972	9.3058	15.4315	13.5741	25.5937	10.3457	7.85659	10.5389
PCSK6	4.43282	3.20574	5.43839	6.08061	8.87238	10.2364	7.1376	3.94062	0.875165	1.50825
SLC7A10	0.0735718	0.487937	0.0915599	1.06364	0	0.0779027	0.0243844	0.0899686	0.0238145	0
PCSK5	12.9466	6.83175	5.85948	3.91204	14.4636	9.64777	30.1538	9.9581	0.777405	10.5352
CLYBL	1.77597	1.3817	2.76558	1.53733	5.24337	4.36859	3.82152	3.17414	1.60962	6.16559
PCSK4	0.833563	0.125643	1.08976	0.217134	0.448082	0.37445	0.21767	0.803115	0.866684	0.718112
GNGT1	0	0.377996	0.756584	0.534474	0	0.844897	0.0755605	0	0.885536	0
GNGT2	0.894817	1.71189	1.82744	1.12959	0.333007	0.145768	0.501896	1.68345	0.935773	1.83455
HYAL1	0.955595	9.34334	6.48251	0.70284	5.34833	6.72582	0.465764	3.12764	1.1099	7.49091
HYAL2	16.7616	12.6659	10.2391	19.335	7.3198	13.6646	14.7685	12.3709	14.2697	23.5626
HYAL3	0.84651	0.854329	1.2825	1.29428	0.474827	0.818399	1.00027	1.66528	1.00072	1.14443
HYAL4	0.386145	0.0984985	0.197151	0	0.383211	0	0.0984481	0	0.0961474	0.0527783
SSSCA1	3.17427	10.1631	9.80783	10.0934	6.35462	5.67916	10.5933	5.88951	13.3219	9.62719
L3HYPDH	13.0785	3.12344	5.17388	6.90387	5.09818	4.95241	3.18643	4.60734	5.55107	8.27195
G2E3	6.69549	4.68936	2.20285	10.2842	7.17765	6.65502	3.67304	4.31345	3.22184	4.50119
IGHMBP2	3.05967	3.75224	5.69285	5.80073	9.25524	2.56882	5.9405	2.98883	5.5321	4.50364
ALS2CL	5.62553	5.42085	9.66184	5.72637	14.2106	7.83601	9.0542	5.66081	9.17185	8.88912
PLK1S1	11.3509	11.5401	8.71585	8.41285	20.6653	7.16323	20.0717	14.159	13.9177	4.24756
PLEKHG4B	0.0683121	0.95802	0.155859	1.49474	0.156065	0.0783611	0.00377352	1.06509	0.88448	0.00505748
XG	0.629215	0.30094	0.12047	0.605183	0.0390272	0.128126	1.20314	0.266347	0.109669	0.215003
XK	5.01168	2.63757	0.478873	3.24539	21.1133	0.50682	3.38743	0.895192	1.10275	1.03808
THEMIS2	9.69713	10.1088	6.32292	8.85126	2.7123	4.34093	5.43503	8.03409	3.91296	9.78248
GLB1L	5.72301	6.02942	9.63486	5.18047	5.42217	3.68644	2.38683	3.47009	6.99314	3.45318
TRBV11-1	0	0	0	0	0	0	0	0	0	0
TRBV11-2	0.206298	0.171024	0.684633	0.32243	0.332687	0.218442	0	0.252275	0	0.916395
TRBV11-3	0	0	0.171158	0	0	0	0	0	0	0
PAMR1	5.20784	3.03333	5.19609	4.15747	2.60641	1.49745	1.05647	4.83128	10.3033	9.95149
IGHVIII-76-1	0	0	0	0	0	0	0	0	0	0
DKC1	12.601	11.4147	13.2313	18.2025	23.726	20.7634	18.2244	9.72356	11.4294	14.6473
AC079610.2	0.165899	0.0687663	0.516152	0.129645	0.535074	0.0439162	0.137462	0.202873	0.02685	0.0736939
HCAR2	0.103998	0.574773	0.345134	0.433446	0.167713	3.41372	0.344688	0.169568	0.0673265	0.0923939
TRGC1	0.961799	0.227813	0.455984	0.536868	0	0	0.182157	0.336044	0.266851	0.244137
HCAR3	0.0334981	0.833112	0.194545	0.340309	0.0540207	5.07221	0.532919	0.0819275	0.021686	0.089281
EBP	24.7486	12.8744	18.2231	18.1798	33.4254	27.8433	33.0564	7.03645	8.53161	18.3043
HCAR1	0.0480923	2.35228	0.578557	3.92738	0.775561	1.17124	1.05201	0.294053	1.80578	0
LOC101927628	0.332072	0.0393276	0.334547	0.240968	0	0	0.078615	0.0870174	0.0614222	0.0210728
TRGC2	2.13875	1.56446	2.29635	2.35958	0.608659	0.133215	0.0833954	1.38463	0.814465	0.670627
ECD	14.4642	18.8757	18.5854	12.9078	19.1251	8.63126	17.8351	12.9286	16.7438	13.4764
PHOX2B	0	0	0	0	0	0	0	0	0	0
PHOX2A	0.0842676	0	0	0.0329262	0	0	0	0	0	0
STT3A	29.5368	31.2684	42.0865	36.3997	36.6343	34.491	46.869	30.8032	38.3399	40.6
IGHV3OR16-8	0	0	0	0	0	0	0	0	0	0
STT3B	34.2196	40.8476	48.6432	65.1833	73.2149	95.0353	84.4126	41.3332	41.6325	102.198
ACTL10	0.282388	0.994942	1.81573	0.331016	1.30926	0.41114	1.05293	0.647481	0.914064	0.470398
LOC101927644	0	0	0	0	0	0	0	0	0	0
LOC101927645	0.0820933	0.629524	0.0851374	0.256613	0.33097	0.0217315	0.0136044	0.150584	0.305588	0.0547
EDA	0.921758	0.887764	1.36081	0.974556	0.262319	2.81323	0.0898542	1.37583	0.631831	1.93888
MEA1	22.4781	28.1793	51.3993	20.5038	25.6398	27.865	28.5543	20.4961	33.87	26.7194
EED	4.94518	4.62338	6.57901	8.18866	7.79921	5.00562	7.91348	4.84851	4.65405	8.61261
DARS2	12.6453	11.1726	11.3052	18.8472	20.5987	11.2446	9.1455	10.1178	8.89035	14.777
SGK223	12.8109	7.34906	6.01758	4.38673	7.52885	3.78114	9.89197	3.7381	16.0653	5.34508
ACVR1B	3.87938	22.905	9.47837	7.63871	30.3938	24.501	26.3836	9.43193	6.01164	11.0451
LOC101927662	0.353945	0.146713	0.403777	0.103724	0	0	0.11731	0.108207	0.200495	0.0393064
ACVR1C	0.266146	0.735465	0.769498	0.46639	0.23411	0.145177	1.55037	0.4734	0.062654	0.279441
EFS	2.06496	0.532587	1.02794	3.90874	0.111002	0.0485893	0.0456269	2.0482	0.727823	0.876508
APOPT1	18.4325	15.425	13.4654	13.0908	30.3796	14.6075	10.8736	15.0979	13.659	18.3326
MDH1B	1.56899	0.0929086	1.55744	1.09475	1.12957	1.89869	0.687172	0.788027	0.9976	0.32359
EGF	0.0511324	0.0847791	0.753004	0.129865	0.0618441	2.36873	2.60986	0	0.00827554	2.05557
SWT1	6.24258	5.8529	3.82278	5.45914	6.65149	2.22303	6.25632	10.133	6.062	3.5488
ACVR2B	3.33655	1.5598	2.26869	4.50905	5.19865	4.95412	5.25905	3.58932	3.31312	3.34315
ACVR2A	9.98244	7.39051	9.38932	7.30036	5.6602	8.69064	12.4115	13.4802	7.05859	6.82929
RPL30	154.154	346.003	303.821	215.486	615.762	531.279	219.787	249.029	436.913	197.452
EHF	63.2083	70.0671	94.9812	23.1277	103.288	97.8635	132.678	125.144	136.42	79.4973
TMEM200B	3.38088	1.36666	1.71546	3.07876	0.135178	0.236688	1.53728	2.22095	3.67199	1.01776
RPL32	105.962	214.917	156.164	153.255	432.615	244.014	170.934	188.136	139.474	110.739
RPL31	35.3171	83.7353	47.6082	68.8246	89.3681	71.0325	68.2989	53.5007	95.231	55.0355
TMEM200A	5.80036	2.58742	2.0692	8.63125	0.712465	1.81085	1.89884	3.48555	2.3988	1.22815
RPL34	100.93	177.916	107.182	216.236	300.758	278.263	263.195	191.116	244.755	151.334
TMEM200C	1.33402	0.340283	0.647045	1.07457	0	0.173852	0.231274	0.401557	0.132864	0.3282
ABCA12	3.0724	0.252121	2.43261	0.80439	0	0.55322	0.9356	0.3719	0.0504826	1.52413
ABCA13	6.8486	1.08095	2.86522	0.595747	0.564313	1.36301	12.9758	0.295466	4.14779	5.65881
GPR174	3.41425	2.59459	3.7297	3.06834	1.00943	0.602538	1.05617	2.92262	0.884128	2.42663
GPR173	1.27951	0.711809	1.81584	1.72351	0.1086	2.90576	3.38146	0.555872	1.05721	0.448715
GPR176	3.35457	1.90209	2.25805	5.46556	1.42899	0.536158	0.534936	1.5093	2.03852	2.78346
GPR171	4.91133	3.9544	2.22793	2.07089	0.797726	0.486373	1.24134	3.06777	0.731973	1.00451
RPL36	40.3917	82.0005	56.7375	39.1696	107.058	55.8967	40.7363	41.406	41.0787	45.7146
RPL35	312.33	315.949	226.335	241.279	450.727	282.764	229.523	281.268	336.995	193.697
ADNP2	9.28696	8.69033	5.95242	9.27169	5.1422	6.47136	9.9783	6.17391	7.30238	8.79368
RPL38	136.779	317.619	208.175	187.661	336.609	272.259	224.186	124.386	197.431	141.797
RPL37	38.6196	72.5374	67.2982	26.6524	78.9714	42.8725	62.0805	44.0485	44.2178	18.6743
ANKS1A	8.73046	7.36644	10.5475	12.1714	8.1756	6.14335	9.35362	7.81385	12.0436	10.9397
RPL39	66.289	116.991	68.8889	242.592	537.261	237.348	238.392	79.1825	248.969	151.633
CSRP2BP	11.7189	7.14253	5.83684	9.86585	17.3443	15.0211	9.95291	11.5494	10.5688	10.6339
ANKS1B	1.10288	0.228575	1.02338	1.90517	0.0936082	1.82853	1.55833	1.31318	0.413358	3.82902
GPR179	0.0717648	0.133862	0.163737	0.105153	0	0.189973	0.0951418	0.0548493	0.261333	0.0557876
MED1	16.3149	17.4584	17.2024	13.1409	20.5864	17.8056	18.2808	13.1288	15.0723	15.3219
MECR	4.16194	2.82703	3.92084	5.14092	3.59404	4.63439	6.08724	4.76115	5.84068	4.74717
RPL21	210.982	348.145	313.138	462.28	633.411	538.322	584.852	405.543	382.717	422.719
RPL23	423.185	736.623	466.489	542.547	1343.29	1055.15	806.848	575.606	633.944	505.035
RPL22	84.4947	97.2296	136.815	76.0914	99.3856	142.328	101.003	118.819	81.5949	73.5721
MED8	9.19477	9.55016	15.0526	11.9757	9.54444	15.7418	16.7436	10.684	11.7682	12.8009
MED9	3.6727	3.3118	3.42131	4.20443	4.15634	2.93373	3.37417	3.93967	5.13069	5.72438
AARSD1	3.7787	6.39572	6.96679	5.7008	5.58592	3.05643	6.05326	3.40146	5.57204	5.82825
MED4	17.6538	15.284	17.815	12.7929	15.0928	16.4061	21.0806	20.2103	11.9353	15.7396
DKK1	3.37105	41.4924	5.00142	7.74815	1.02331	3.94744	7.62387	2.13393	52.659	7.43443
DKK2	2.49968	0.0979027	0.391918	0.630632	0.0634822	0.270935	2.84425	0.649867	0.624363	1.01421
MED6	11.1229	9.36902	6.51411	8.39008	12.5178	10.3606	6.11139	9.49223	7.8169	10.1725
MED7	3.56892	5.70299	5.14958	5.41631	6.25591	6.95558	3.2229	7.08412	8.73955	6.29545
DKK3	34.7552	9.33184	15.6442	41.5711	9.70385	17.1098	13.1353	21.4726	26.1771	15.2082
DKK4	0	0.0725493	0.435637	0.615495	0.846765	0.0926642	127.68	0.642099	0	0.155496
GPR162	1.13808	0.684028	0.566536	1.37853	0.0917665	0.150635	0.150881	0.661069	0.663096	0.530824
ABCA10	8.57079	2.12785	2.06385	2.99545	1.62287	0.993736	4.3547	10.2044	1.1346	3.48577
GPR161	3.02778	0.824739	1.47134	10.2013	0.362719	0.503802	2.92453	1.61856	1.27128	1.14514
GPR160	18.471	27.9032	14.1215	3.6995	91.8773	59.776	61.5098	35.1028	13.0738	8.9951
RPL24	189.79	316.579	303.829	249.249	499.976	373.197	211.423	280.064	257.773	212.86
RPL27	67.5361	241.817	142.66	63.6265	155.789	71.9711	76.5942	62.9577	88.7539	60.0004
RPL26	365.826	368.214	290.269	457.371	836.094	595.678	318.147	538.519	389.122	307.828
RPL29	141.832	218.254	128.269	265.622	372.405	366.345	368.282	220.171	204.51	167.55
RPL28	42.8569	95.5348	57.2876	35.0922	55.8727	37.8394	24.0655	44.9328	58.4577	32.485
GPLD1	0.9939	0.284825	0.773703	1.1219	0.296818	0.298832	1.521	1.03535	0.611658	0.904803
OSER1	14.3534	14.1585	15.0238	14.8136	13.2339	16.0961	27.1384	11.4794	17.2708	15.4959
VPS26A	19.4462	22.4906	16.4855	21.5526	44.2629	20.086	31.0141	18.9529	30.6838	27.115
VPS26B	10.4188	8.33002	13.5975	12.0757	19.8854	12.313	14.1748	10.8559	16.7108	13.0697
MEFV	0.593305	0.50882	0.475271	0.719455	0.428908	1.34311	0.420409	0.700516	0.304627	0.654336
OCSTAMP	0	0	0	0.0285708	0	0	0	0.0894173	0	0
RPL41	129.074	357.495	236.551	567.559	520.083	399.115	405.942	988.117	300.754	425.692
SLC16A12	0.0619518	0.0128398	0.0256996	0.0605167	0	0	0.153998	0.0189397	0.0501331	0.178877
PRRC2C	64.7737	83.7562	68.4651	43.7597	40.1553	50.6509	38.8026	68.9346	36.6105	40.3536
SLC16A11	0.277924	0.0329148	0.0658812	0.124108	0.32014	0.210203	0.105273	0.534073	0.0257033	0.42328
SLC16A10	1.88057	0.984645	0.123177	1.81767	0.119712	0.104804	1.72225	0.242073	0.768913	1.91255
SLC16A14	3.58089	1.61925	1.10735	2.58212	0.682469	0.758338	2.38447	1.79139	0.990506	3.8176
PRRC2B	35.8833	19.8712	23.1565	31.9204	21.6337	18.7545	32.6399	32.0102	30.1762	25.2563
RPL3L	0.0468184	0.0388132	0	0	0	0	0	0	0	0
PRRC2A	26.9513	61.9067	38.2788	30.4214	17.3222	45.5058	49.2884	30.5148	82.7454	25.8472
SLC16A13	3.60384	1.76542	2.65021	2.56026	1.78315	1.12745	1.14015	3.15503	2.04143	2.54682
GPR180	3.85553	2.85526	3.41963	4.68334	4.24047	5.47463	5.48037	4.07367	2.42811	4.44289
GPR183	10.3869	20.4135	6.25528	7.8663	3.75107	2.80266	2.49887	9.61218	4.17996	15.8905
GPR182	0.182383	0	0	0.142526	0	0	0	0.0557576	0.0295179	0
SPEF2	6.35565	1.95538	2.40999	2.46975	2.67948	3.65402	5.4145	2.57177	3.91896	0.929038
ELL	4.81739	5.39369	4.70474	4.6537	3.46872	2.99282	3.18153	4.02156	4.56871	4.6431
SPEF1	0.405966	0	0.112272	0.24675	0.436455	1.76722	0.119602	0.165481	0.262815	0.240445
MEI1	1.42956	1.11106	1.37879	1.63384	0.43226	0.283822	0.438274	2.18521	0.543715	0.333388
ELN	15.7174	6.3579	8.20437	12.6493	1.10583	0.993589	0.849279	10.4597	13.2359	3.39872
MEI4	0.0264445	0.109615	0.592383	0.0619966	1.10879	0	0.0175294	0.161691	0	0.0234938
GPR132	2.18271	2.94427	2.14854	1.08414	1.4915	1.82153	0.809259	0.814321	0.502948	1.69265
ZAR1L	0	0.0538036	0	0	0.104662	0	0.0430208	0.0793649	0.0840309	0
GPR137	9.20538	4.84818	7.03837	4.42907	3.55118	4.89275	3.56548	4.98838	6.84746	9.39695
EMB	10.948	16.7886	10.7233	12.8916	4.50088	12.7182	14.4702	23.2206	18.9287	10.8628
GPR139	0.0515745	0.042756	0	0	0	0	0	0	0	0
GPR133	7.19607	2.08154	4.04823	4.78402	0.375694	0.260385	0.128689	4.89056	1.59197	3.00109
EMD	15.7178	15.7338	14.5929	14.3301	17.6741	12.5672	5.95365	9.08737	13.0827	11.3992
GPR135	2.91061	0.521717	1.01162	1.38317	0.380579	0.62472	0.365015	0.913874	0.611117	0.628989
ZC3H10	3.54383	2.74203	2.85619	8.88842	4.35426	2.35868	3.4901	13.4136	4.61027	4.3478
EN2	0.527138	0.0874011	0.139951	0.0164777	0.238025	0.267921	0.209655	1.26346	0.0273008	2.26667
EN1	0.435022	0	0.0401025	0.0755458	0	0.511812	0	0.236433	0.0782293	2.57655
GCFC2	7.43765	4.44054	4.06922	4.72799	7.23303	1.94752	4.86605	6.72774	7.65595	5.61874
AFTPH	28.2071	33.1263	28.299	16.9968	27.069	23.4346	28.8808	37.7626	27.7789	26.6019
GPR126	7.75396	13.3593	12.6872	29.8554	6.11955	4.72589	5.67842	6.53937	4.85334	18.2452
GPR128	8.75439	6.40703	4.1423	0.659185	11.4707	15.4495	44.49	2.67637	0.472286	0.384828
GPR123	0.0119229	0.0098843	0	0	0.0192276	0.063124	0.102744	0.0437406	0	0.0105926
GPR125	14.6556	5.61357	21.5616	15.5931	13.6498	24.0659	33.446	14.9509	16.9563	13.452
PCYOX1	33.9887	27.0845	27.1389	33.2196	20.0527	25.5437	33.0231	37.7379	46.8515	21.0179
GPR124	16.8701	5.43884	8.07115	13.0537	1.68361	2.36166	1.43913	7.96473	12.9797	4.99592
ENG	36.5418	19.0587	19.6303	23.2959	5.9867	14.871	8.04949	22.507	28.0433	31.2525
RPL10	102.684	141.707	73.4327	231.079	339.056	173.115	161.783	105.705	117.537	165.195
RPL12	363.35	838.927	440.85	389.727	521.414	349.366	361.714	674.319	471.576	305.848
RPL11	290.971	545.06	372.839	210.708	439.009	380.431	289.203	365.07	274.696	205.539
GPR152	0.0500947	0.124588	0.0415618	0	0	0	0	0	0	0
GPR151	0	0	0	0	0	0	0	0	0	0
GPR153	4.15623	1.8609	2.21155	6.02997	2.68668	4.19663	5.13811	3.08812	1.66889	1.27757
GPR150	0.0548547	0.0909507	0	0.0857343	0	0.116168	0	0	0.0355119	0
RPL14	85.576	158.834	173.468	113.159	253.447	164.438	105.981	144.854	108.285	120.083
RPL13	35.6854	80.1137	59.3537	56.3727	176.919	96.7123	36.432	72.5124	103.181	53.4973
RPL15	112.055	139.908	112.529	178.564	483.727	234.046	166.508	145.324	151.207	154.234
GPR156	0.0485654	0.0134205	0.080586	0.316269	0.0783191	0.0857071	0.23608	0.0197964	0.146722	0
RPL18	151.483	303.083	108.74	302.224	310.536	336.952	246.996	226.991	324.401	237.829
GPR155	3.60106	2.18401	2.85402	3.36213	0.886372	0.83285	1.59555	3.5229	1.57053	2.35735
RPL17	134.919	118.937	80.1759	161.086	183.773	389.072	94.2634	124.901	74.5435	120.525
GPR158	0.0322311	2.03073	1.37271	0.461772	0.155933	0.750826	0.178043	0.0525526	1.10589	1.37447
GPR157	1.91684	1.87802	3.38308	2.23331	2.86639	3.13678	2.93398	1.70476	3.67766	2.94148
RPL19	139.809	408.259	459.111	202.904	723.162	583.641	378.087	192.974	250.065	307.389
F10	0.55926	1.15909	1.044	0.983349	1.35284	3.40505	1.26662	1.31081	1.11634	0.703882
F12	0.558442	0.434023	0.34749	0.190927	0.394001	0.850017	0.300768	0.426814	1.31053	0.775205
F11	0.676982	2.31733	0.851561	0.102395	4.93042	1.13306	2.28719	2.91086	0.0565504	3.56986
NMNAT3	2.32439	1.63425	1.80641	2.78214	3.93823	3.022	7.52835	2.3387	2.8762	2.69239
NMNAT2	0.888379	1.00332	1.86935	0.76467	0.041526	4.49888	0.947333	5.00676	0.683476	4.3123
GPR141	2.65262	1.34876	1.49653	1.68599	0.570367	0.337052	1.12534	1.42727	0.641109	2.38806
GPR143	0.168833	0.24494	0.140075	0.956549	3.94791	2.59219	0.0839363	0.258076	1.88542	0.749974
GPR142	0.0728604	0.392616	0.0906746	0.170814	0.0587493	0	0.676161	1.02464	0.0235842	0.129461
NMNAT1	3.61619	2.57409	5.92191	2.73716	3.81653	6.83617	6.11191	4.44527	5.74845	4.5415
GPR149	0.0308159	0	0	0	0	0	0	0	0.0797986	0
MSRB2	6.08732	5.43972	7.51007	5.86908	10.7729	12.0961	5.94788	4.97878	6.70451	6.53186
GPR148	0	0.187357	0	0	0	0	0	0.138184	0.036577	0
MSRB3	18.7363	4.858	5.21186	27.5495	1.18441	2.46542	2.98323	13.5485	7.80983	7.95493
ANKS4B	6.01061	12.1509	10.178	1.36678	17.4792	19.6671	20.9174	7.25981	5.64537	10.8112
GPR144	0.0742586	0.041041	0	0	0	0	0	0	0	0
GPR146	1.13628	0.591482	0.526174	1.03251	0.298301	1.03528	0.122615	1.22794	0.684283	0.46953
MSRB1	7.38371	8.98646	12.3824	7.97997	8.44494	27.9465	17.634	6.14762	5.55981	14.8876
COL16A1	22.1268	5.30325	7.79625	27.4298	0.785603	1.03165	24.8902	8.79471	11.3119	2.74482
EPO	0.0538236	0.0446206	0	0	0	0	0.0713564	0	0.174222	0
EPX	0.0461394	0	0	0	0	0	0.0152923	0	0	0
MEN1	5.19061	6.02434	6.62822	6.61353	3.27548	4.46862	5.68466	4.82958	7.24658	4.97234
RNF43	6.31358	16.1449	17.8905	6.52939	12.8663	5.92026	35.9065	6.4147	2.50118	12.1391
RNF44	9.29075	12.0891	10.74	7.89352	5.67066	5.8953	5.42733	9.97019	17.0062	8.23877
F2R	50.2413	10.4516	11.9251	39.0564	7.15076	6.80404	4.80747	9.55812	38.3638	14.2886
RNF40	12.8447	14.7008	19.4684	9.30347	11.7379	14.8853	5.78664	12.1732	14.0592	15.0885
RNF41	5.48182	4.92856	5.09256	17.5679	5.54073	6.89457	8.62376	21.936	5.3399	7.00799
MELK	9.16451	5.78635	7.60348	6.11966	9.15119	10.7255	14.0306	1.14499	3.21444	7.3353
GAPDHS	0	0	0	0	0	0	0	0	0	0
ERF	11.7765	24.3744	22.0002	10.6299	10.9254	13.2264	10.8061	9.32029	33.8022	10.7446
ERH	42.7188	58.6045	43.4502	34.431	53.4695	60.2799	30.4498	32.0213	35.1189	44.3041
ERG	8.95514	3.3535	2.63861	5.66829	0.87729	1.27021	1.72906	3.83796	2.94385	2.62719
ABHD4	18.2177	9.42762	9.04092	10.7647	17.438	13.9646	6.87146	10.2505	14.2357	16.036
ABHD3	9.27746	11.8928	10.6193	10.0024	11.5442	14.5838	4.70724	6.23281	8.56419	25.9733
GPR119	0	0.149234	0	0	0	0	0	0.440266	0	0
ABHD2	60.2123	60.307	69.8552	32.6413	54.0871	29.5711	64.5561	61.5163	67.3656	92.1691
ABHD1	0.90669	0.286347	0.394035	0.371145	0	0.0457173	0.05724	0.316789	0.139756	0.191791
ABHD8	1.57556	1.24938	2.24496	2.24837	0.718062	1.30563	1.20333	1.75917	3.17084	2.73866
ABHD6	1.95416	2.93034	3.88634	2.8521	6.11738	6.72487	5.82911	2.67082	1.82321	3.52328
ABHD5	5.25556	5.35472	5.42549	5.0476	7.4618	8.59522	8.1288	5.65826	3.36773	7.59182
STRA8	0	0	0	0	0	0	0.0477865	0	0	0
GPR110	0.288418	3.68219	9.28447	3.65694	3.52327	0.160333	1.84493	0.34388	4.16845	2.97234
OARD1	14.2073	15.721	41.6856	14.8193	18.7815	50.2316	28.2125	20.058	14.724	20.802
ESD	30.5679	24.8434	24.813	36.7469	31.6692	42.9869	37.4998	29.9632	35.9625	41.616
GPR116	11.9732	6.06588	13.3052	28.2685	3.10109	6.53111	8.89875	8.03074	7.46938	8.04777
GPR115	5.20703	0.412903	1.2209	0.725366	1.38735	0.743131	0.270125	0.0276849	0.146562	4.48523
GPR112	0.0360414	0.101588	0.0119609	0.0225321	0	0.0076326	0.0191127	0.440739	0	0.00640397
GPR111	0.0558606	0	0.115864	0	0.337814	1.1534	0.222171	0	0.0542447	0.0248138
GPR114	1.44655	2.69823	2.4161	1.96339	0.521808	1.51155	1.24907	2.04825	0.690032	2.43501
GPR113	0.081421	0.0674993	0.0810626	0.0254512	0.157565	0.0517284	0.118738	0.0199134	0.0210842	0.0289344
STRA6	8.95106	1.0546	1.89977	1.66289	0.298397	0.195927	1.36453	0.537399	0.539047	0.472617
GPR108	14.3788	13.485	12.4136	12.3629	18.6501	12.5363	10.464	16.4923	9.59741	24.0855
PALB2	7.32083	6.99041	8.16675	4.74222	8.9327	5.32351	8.08017	5.43616	5.98417	5.8614
TDRD12	0	0	0.0734593	0.0691919	0	0	0.0293457	0	0.229279	0
TDRD10	0.53781	0.258125	0.234843	0.840562	0	0.0899162	0.225158	0.588443	0.146597	0.427506
GPR107	22.1391	12.5013	14.3739	28.8797	15.7718	12.6047	29.8603	20.0854	26.1506	18.4378
GPR101	0.0468797	0	0	0.109905	0	0	0	0	0	0
SPERT	0	0.161089	0.548133	0.24296	0	0.288054	0.0257611	0.0475242	1.107	0.0345265
RNF10	19.6057	26.7332	25.0839	30.5858	19.8887	35.72	31.1377	17.2329	21.6041	34.3689
RNF11	18.4203	21.352	13.9109	19.272	17.4253	26.6309	21.9817	26.7687	28.2822	23.2337
CALCOCO1	40.6105	26.2631	27.2586	23.2141	27.4772	8.03782	14.8307	24.8306	19.8396	20.0857
SFT2D3	4.99136	4.51793	6.50754	3.60208	6.9405	4.26051	6.04333	4.45327	4.13807	3.05432
RNF13	39.1848	51.6395	35.4548	30.9802	45.3593	27.252	39.9941	36.9054	35.3239	32.7105
RNF14	8.61373	6.05896	7.45782	10.1098	7.99783	15.8232	8.45658	11.8901	16.4756	16.3632
CALCOCO2	38.7484	45.2599	42.0205	21.4289	44.8054	26.1683	46.0995	27.8895	27.6281	27.733
TREM2	5.69969	7.4252	4.44735	7.15841	1.20366	1.29326	4.27293	1.32761	5.05161	13.2621
LOC102724852	0	0	0	0	0	0	0	0	0	0
ADRA1D	0	0.0890403	0	0.272784	0	0.0852956	0.0355979	0.131342	0.017383	0.0954206
ADRA1B	0.571666	0.210631	0.237146	0.148913	0	0.57169	0.421047	0.233024	0.637371	0.338586
TREM1	5.35603	3.92789	0.256368	3.97092	0.498312	3.34462	5.57589	1.1336	0.311176	1.34211
ADRA1A	0.355143	0.0159145	0.031854	0.16502	0.0928739	0	0.0318128	0.187803	0.0745664	0.0852746
RPL7A	369.509	457.093	283.479	668.723	965.305	648.553	668.433	677.398	667.6	446.114
RNF17	0.0406581	0.0337062	0	0	0.152991	0	0	0.381183	0.0175475	0.204688
PDCD6IP	29.9693	27.7317	31.758	29.8099	70.1135	40.5441	39.3178	37.5589	27.2757	39.4153
MEPE	0.0649006	0	0.296152	0.0253589	0	0	0.0430208	0	0.2731	0
LOC102724862	0.0529477	0.307261	0.175716	0.0827539	0.341545	0.0560646	0.280781	0.0647481	0.171387	0.141119
ADRA2C	0.987132	1.06082	0.272996	0.71427	0.117919	2.98087	0.654343	3.17431	6.15383	0.32481
RANGAP1	15.2047	10.7108	28.039	11.6636	14.2613	25.3593	19.7653	12.1611	11.2373	21.54
ADRA2B	0.502737	0.25369	0.10881	0.187896	0.317246	0.462897	0.376718	0.133648	0.410366	0.0776767
ADRA2A	5.37444	4.73109	23.0611	2.87213	1.87638	3.77432	24.7666	12.1959	0.789123	32.5209
COASY	13.69	17.7549	23.5756	13.0611	19.0523	11.1164	26.8344	9.85975	25.9536	19.4251
EVC	8.24812	1.50326	4.48668	9.97569	0.168208	5.06348	0.207423	5.01375	1.56866	12.2676
LOC102724867	4.17164	5.4642	6.02225	3.7816	4.17099	6.62582	9.45722	4.4892	4.96918	11.415
IL3RA	3.61668	2.30902	2.20736	3.21616	1.74303	1.36456	1.65338	2.38929	1.80313	3.13926
EVL	11.3233	7.55554	9.24179	12.6473	2.73166	1.44268	2.39213	7.81281	2.813	7.62258
SPEM1	0.0728975	0.0604331	0	0	0	0.0771887	0	0.0891441	0	0
SFT2D2	36.2944	22.1852	26.2268	60.5163	38.0312	48.7028	42.0748	30.5775	27.9358	59.7344
SSX2IP	7.0813	3.0239	3.62759	2.81333	6.11222	6.54202	9.04935	4.06823	2.53829	5.45727
SFT2D1	12.2244	18.1214	27.3323	24.9349	45.2748	38.6127	30.0094	17.1025	44.8676	32.8573
RNF31	11.9577	9.46255	9.7706	11.8774	15.9399	11.8303	5.93817	8.9115	9.03142	11.7681
RNF32	1.95705	0.811214	2.10573	0.669101	7.19973	1.48944	1.33782	1.8697	1.24716	0.950843
SMARCD1	16.9213	11.4851	9.16833	10.5248	17.9519	12.9487	13.4788	7.47713	7.39069	15.0512
SMARCD2	19.2014	27.8945	24.6144	17.2066	24.172	26.3793	32.771	16.0226	12.7987	24.7963
SMARCD3	7.90744	4.33558	4.79023	6.99679	0.877119	12.3157	1.96908	8.18604	3.60235	6.09587
RNF34	13.3352	14.3745	12.537	16.3254	12.6897	24.8486	23.8645	11.2831	11.3378	21.4674
RNF38	17.9848	11.0835	8.51683	12.0118	13.7881	7.95763	21.551	11.2047	8.5494	11.0673
ITLN1	5.08728	464.47	56.1258	0.189312	18.7521	54.7012	10.478	47.3247	11.5662	0.107611
ITLN2	0.248992	0.619256	0.619741	0.145935	0.200769	0.79095	1.52672	0.152243	3.62685	0.276512
LOC102724873	4.63352	5.78347	9.02756	7.07916	6.12894	5.51268	8.76568	5.15687	11.4931	5.55035
PUF60	17.6953	16.5791	27.9366	17.3425	20.6358	55.7075	20.2119	17.2128	44.4969	25.8549
RNF39	0.49483	6.15332	2.35378	0.232016	2.65996	3.00403	2.18673	0.806816	0.213562	0.439616
GCN1L1	16.6658	16.2741	14.9028	22.8207	14.3837	25.4822	25.111	10.4627	19.3274	21.1308
MEST	45.4946	25.2543	12.8505	42.2745	49.8176	16.2189	31.7862	20.0939	35.8349	26.3023
RNF20	22.0095	13.6545	16.4525	17.1429	16.4583	13.8446	17.2378	18.7648	17.3404	14.6168
SMARCE1	37.9328	43.0713	37.0801	29.6202	256.306	27.9442	47.3346	38.9145	23.6206	33.3856
RNF24	11.8609	2.24511	4.84219	11.057	2.14863	4.27838	4.40632	5.04729	5.79405	5.28802
RNF25	8.34627	7.64152	8.40846	5.69809	5.32469	5.97266	5.8973	7.17813	6.32355	7.57796
RNF26	7.34926	9.4025	12.0261	8.28691	8.77608	11.9286	5.91675	5.90853	12.4789	9.0144
PNRC1	63.665	139.864	65.8239	48.231	81.9408	51.8122	30.3221	91.8488	72.1109	65.7744
PNRC2	42.9749	63.0283	46.221	34.5093	58.8913	52.0591	65.9066	58.42	126.413	47.4944
TRMT61A	2.87137	3.31426	3.33518	3.10691	3.77565	4.74769	2.3133	3.10615	6.19146	3.43401
TRMT61B	12.2285	7.20898	9.34037	9.73821	8.7646	7.31686	12.3519	9.68441	10.2538	7.03577
BET1	5.42253	3.80377	7.00376	8.1491	14.9268	5.42626	10.4015	6.70391	3.53616	6.42331
LOC102724811	0.481824	0.485034	1.28492	0.349635	4.49559	0.692398	1.11786	1.05216	0.467886	0.611517
EYS	0.223092	0.0672532	0.0224353	0.0845279	0.163531	0.0286332	0.0806626	0.0496021	0.323863	0.0480482
AFG3L2	34.6438	17.5318	23.8382	18.7402	27.4486	34.6518	39.3043	15.8493	21.4746	41.0641
COX7A2L	19.5466	25.5552	26.5323	31.5517	28.7314	27.8904	37.3414	21.4734	41.9037	27.671
AKAP9	28.9612	41.0277	29.5499	17.3381	29.5611	13.6254	20.9254	37.4643	18.238	21.4868
LOC102724829	0	0	0.199973	0	0	0	0	0	0	0
ANKRA2	8.37008	6.61493	7.29564	6.7191	10.1892	6.79366	5.98007	12.8243	13.6415	7.63868
EZR	97.4779	257.452	209.145	65.89	126.074	211.174	67.0566	88.2067	195.615	153.956
LOC102724828	0	0	0	0	0	0	0	0	0	0
BEX4	10.9444	6.98998	10.0531	8.98906	1.62087	3.60668	2.88709	15.9101	3.32571	5.70495
GPM6A	0.349008	0.401851	0.19304	0.772758	0.0312682	0.0205307	0	1.92056	0.376569	0.551227
C17orf102	0.0358195	0	0.0445773	0.0279918	0	0	0	0.0657039	0.0231889	0
C17orf103	2.51229	1.43807	1.81141	3.57596	0.964632	1.72595	1.45716	2.81619	2.59451	2.59068
BEX2	0.593795	4.59448	6.89712	2.83575	0	3.70264	2.4054	2.90454	0	0.879232
C17orf104	0	0.380256	0.177592	0.454033	0	0.226653	0.273645	0	0	0
BEX1	0.0830456	1.30808	1.9981	0.194692	0	16.092	0.0550487	0.101554	0	0
HIST1H3J	2.54592	11.6704	21.1226	8.19229	6.5208	10.3074	6.84976	1.64823	8.72568	11.8414
C17orf105	0.0865603	0	0	0	0	0	0	0.105852	0.22415	0.0769018
C17orf107	1.18457	2.15661	2.31247	0.707892	1.46082	0.319725	0.831411	3.35161	3.95465	0.701598
C17orf100	0.367104	0.684754	0.647219	0.932361	1.25803	0.631661	0.486687	1.17842	1.48535	0.93766
NHLH2	0	0.0236247	0.0236433	0.155888	0	0	0.0566704	0	0.0368973	0
GNG10	23.1583	12.673	8.42371	17.1168	11.3143	16.247	21.3628	10.4629	18.3157	15.2027
HIST1H3A	4.42639	9.74327	16.8425	14.4327	23.3838	13.576	30.7578	4.29298	18.2803	22.5101
NHLH1	0	0.0695725	0.417762	0.0218607	0	0	0.370864	0	0.0181098	0.0745578
LOC102724833	0.984882	2.06269	1.59124	1.57981	1.17031	1.37218	1.47751	1.52132	2.48326	2.11839
HIST1H3F	11.9821	27.3804	63.3428	35.5337	56.7302	32.0439	43.3789	5.63559	34.9065	45.0371
HIST1H3G	21.4603	22.4928	45.5295	27.7911	29.9112	12.3357	55.6824	7.68548	23.1219	35.1354
HIATL1	27.6096	13.5677	13.2722	26.6647	16.7668	16.5481	26.4885	17.6512	18.5204	19.9587
HIST1H3H	23.3069	25.2186	47.0866	36.1906	27.5792	75.9596	27.5884	6.29248	35.8595	40.2024
HIST1H3I	10.8053	19.533	36.7308	13.8388	21.5396	48.1493	12.9324	4.58802	12.533	14.5328
HIST1H3B	48.8358	50.5441	116.141	47.8822	51.1175	70.3392	109.18	11.8698	32.5972	78.2846
HIST1H3C	29.0084	35.8141	91.4816	16.3315	55.5833	43.7621	61.3051	8.96374	32.3089	41.2901
HIST1H3D	28.6808	25.9676	48.8806	27.0901	26.9491	25.2664	51.6768	16.3483	32.0527	43.9868
GPM6B	1.06844	0.0553595	0.0554029	1.39158	0.0717925	0.0235694	0.26559	1.361	0.576406	0.731691
HIST1H3E	2.47915	4.88122	7.45612	10.0501	9.99501	2.62509	14.7902	6.06334	20.9647	14.3164
C17orf112	0	0	0	0	0	0	0	0	0	0
HIST1H4K	68.1476	120.87	191.262	92.4459	90.9842	171.298	62.5991	50.9411	77.3693	103.302
HIST1H4L	3.14661	10.1083	20.0692	9.22115	14.906	57.0577	8.7343	5.53134	10.058	12.0556
TREX1	2.45801	5.10828	5.61513	2.13136	4.12682	4.70626	4.59789	2.38819	4.83921	3.23074
SLC33A1	13.5807	16.8335	20.0414	12.8882	18.5386	21.0233	21.6155	13.2308	12.3427	19.2746
TREX2	0.798562	0.756594	0.236621	1.20353	0.551915	0.543581	0.491535	0.488268	0.738535	0.152027
IGFL2	9.78333	0.263757	0.527928	14.1719	0	0	0	0.0972661	0.360446	0
IGFL3	0	0	0.628011	1.09855	0	0.114501	0	0	0	0
IGFL1	0.744711	0	0.30893	2.32787	0	0	0.185118	0	0.180792	0
GNG12	44.8119	31.1196	35.1044	33.2681	51.3455	67.2893	57.6656	50.0935	19.2457	46.0143
GNG11	4.20207	7.46482	2.2412	5.39479	2.66219	1.19181	3.28284	6.14795	4.95492	4.06653
GNG13	0	0	0	0	0.117319	0	0	0	0	0
HIST1H4A	12.3158	13.241	19.3183	11.7297	12.7235	8.55799	18.7512	4.70642	16.818	18.6348
HIST1H4B	14.0363	27.5948	39.9273	48.2634	33.3069	31.2115	76.96	23.2948	32.4531	61.9945
CDAN1	1.90692	2.71006	3.27723	3.66637	3.12402	2.54801	3.56141	2.38744	5.41812	2.85047
LOC102724843	9.53545	8.04331	16.6297	2.62871	10.939	7.62409	49.4791	9.51886	14.6498	9.75578
IGFL4	0.249862	0	0	0.195259	0	0	0.0828132	0	0.0808779	0
LOC102724844	0	0	0	0	0	0	0	0	0	0
HIST1H4G	0	0	0	0	0	0	0.258594	0	0	0
HIST1H4H	60.2925	76.4825	105.286	91.2417	120.998	89.1757	197.928	47.5148	81.6579	139.099
HIST1H4I	24.5712	19.4075	46.3899	25.4005	33.3847	2.04863	20.5198	3.78549	29.4341	38.5025
HIST1H4J	61.1291	109.522	172.003	44.9419	81.069	143.508	57.7155	44.7533	68.4731	97.7191
HIST1H4C	42.0334	73.1926	157.465	87.4985	123.138	86.2946	212.682	59.482	82.1104	172.693
HIST1H4D	88.7502	48.1878	145.486	22.2547	141.551	10.3269	134.469	54.8613	67.5573	123.73
ITM2A	4.91808	19.2856	8.90554	6.71056	3.27317	2.0665	10.5305	7.49384	2.32473	8.70395
HIST1H4E	127.98	197.555	266.555	96.3027	134.734	97.1116	143.111	121.905	65.6424	185.564
ITM2B	265.274	237.1	252.008	191.872	165.492	188.979	269.02	302.648	214.483	267.071
RAB40AL	2.01747	0.461383	0.923489	0.598016	1.57064	0.589305	1.01452	0.595507	0.720591	1.23611
ITM2C	36.6625	37.3646	33.5449	39.7281	16.7293	33.6014	50.7194	63.3105	48.0116	14.9979
HIST1H4F	12.0606	124.335	79.7271	15.9616	124.226	74.5635	152.156	34.7303	13.3488	96.6065
BEX5	1.16399	2.06778	3.03512	0.779674	4.5587	12.9414	0.165338	4.37189	1.66856	1.62503
ACVRL1	8.24113	3.78474	3.96874	8.39452	1.70524	4.99405	8.27767	4.14607	4.34636	3.93665
OLA1	17.354	12.6157	12.2301	14.6147	14.9471	20.1679	19.1834	13.9066	11.4687	16.9507
QRFP	0	0	0.144506	0	0	0	0	0	0	0
ANKRD9	1.6872	2.63091	2.03306	1.66381	5.57129	2.42456	3.00902	1.91585	1.92446	2.67668
EPM2AIP1	12.6061	7.88187	8.46288	9.25718	14.9288	7.73379	8.30521	13.1915	8.64688	9.42126
GLIPR1	20.3928	10.4504	6.09576	12.4856	2.48199	1.82369	3.44929	14.3397	4.15154	13.999
GLIPR2	8.83271	4.59448	3.95148	10.5342	1.30338	2.0478	1.83685	4.12989	3.71866	2.8978
ANKRD1	0.0362641	0.0901905	0.481393	1.38862	0	0.115197	0.0240385	0.886925	0.187814	5.12262
TNFAIP8L1	4.15176	1.89843	2.70314	4.64119	3.1225	4.41588	6.89874	2.34501	5.37555	3.29154
GNPNAT1	11.9609	13.7777	9.37138	9.03781	39.3316	33.9764	18.027	12.889	9.31518	12.2082
TNFAIP8L3	2.24992	0.866931	0.578407	2.20399	0.15331	0.268435	0.420115	1.00754	0.615445	3.26576
TNFAIP8L2	2.79535	2.61966	3.27714	2.5169	0.881987	0.386075	1.3293	2.60092	1.14087	6.31659
ANKRD2	0.246676	0.0817992	0.0818634	0.346985	0.556924	0.522394	0.294327	0	0.0638774	0.131491
DLAT	6.55568	8.49351	8.34985	9.16485	9.96108	8.26712	9.92496	7.93616	14.129	12.8776
ANKRD7	0.105428	0	0.0874696	0.7003	0	0.0558169	0.384368	0.0644621	0	0.23416
ANKRD6	7.62263	4.13701	3.49851	5.30363	0.844994	2.03435	1.93513	2.8834	6.88119	3.10341
RSPRY1	13.7086	12.9025	18.1454	17.1782	17.5003	17.4423	11.9644	17.2629	13.21	18.0295
AVPR1B	0	0.167359	0.033498	0	0	0.171008	0.2944	0.394989	0	0.0358702
STRBP	7.15185	5.02395	4.67667	7.81755	7.86862	8.54011	10.7443	7.94204	7.44258	5.8491
MSANTD3-TMEFF1	3.6175	1.99931	1.95207	3.51646	1.4703	1.02768	1.50115	1.25878	2.47518	2.3516
AVPR1A	2.02456	1.10837	0.500743	0.883603	0.566739	0.372121	0.911564	2.57854	0.0692425	1.11313
IGFN1	0.187904	0.025125	0.0150868	0.13263	0.0586498	0.0256729	0.0241077	0.148246	0.0353165	0.0376956
MSS51	2.59988	1.42057	4.43662	1.73158	4.00213	1.18876	2.66342	2.67351	2.2569	2.7035
PALD1	3.32153	1.93532	2.37879	2.80382	0.530595	0.862676	2.47178	1.74351	2.90088	7.40513
RPUSD4	4.3031	4.15795	6.05268	7.23767	9.19127	5.34096	9.70952	4.63485	6.54928	6.22813
MDFIC	11.6973	3.67557	3.08587	9.457	2.58615	0.898976	4.46649	9.95366	2.12871	4.6094
RPUSD1	3.52689	3.76336	3.96912	2.89259	4.44875	5.32444	5.71739	3.28807	5.78723	5.14987
FRG2	0	0	0	0	0	0	0	0	0.0222056	0
RPUSD2	2.08566	1.58961	2.76306	2.47111	1.30198	2.52902	3.34483	2.96186	4.15955	3.07828
RPUSD3	8.5179	7.4484	9.53561	7.65949	19.0993	9.88418	7.85066	6.99174	8.34704	8.6041
FRG1	10.3637	11.8349	15.7164	8.52802	11.6217	18.532	35.3046	16.2825	14.6183	16.7684
STRAP	41.1043	27.7899	34.6634	39.2207	56.4196	52.0301	58.0273	41.7729	50.1098	162.346
GAGE12G	0	0	0	0	0	0	0	0	0	0
GAGE12H	0	0	0	0	0	0	0	0	0	0
GAGE12E	0	0	0	0.0991873	0	0	0	0	0	0
GAGE12C	0	0	0	0	0	0	0	0	0	0
RPS10-NUDT3	31.1364	53.4554	45.3482	44.8152	61.1219	84.3713	126.407	37.6603	108.537	34.7286
GAGE12D	0	0	0	0	0	0	0	0	0	0
AKAP8	8.86987	11.2058	9.35384	6.93152	7.7548	6.24708	10.6877	7.46174	9.11688	9.98035
AKAP7	7.41716	10.882	7.95535	4.84294	0.708235	10.9798	6.53395	8.62267	3.77505	22.76
AKAP6	4.43144	0.765599	1.35514	1.83654	1.07807	0.423256	0.676123	3.44697	2.68591	2.71854
AKAP5	1.02627	1.51863	0.640887	1.00897	0.854206	0.502447	0.453526	0.647741	0.814414	0.598037
AKAP4	0	0	0	0	0	0.0526202	0	0	0	0
AKAP3	0.465465	0.106449	0.46608	0.150516	3.02842	0.169954	0.659647	0.745852	0.24938	0.327971
AKAP2	13.1661	11.381	7.31903	11.7028	2.86834	4.27542	5.43431	11.1628	6.46539	9.24498
AKAP1	28.7711	68.5372	34.053	18.2949	51.8373	38.7926	58.6758	25.4839	23.5337	25.6498
NCR3LG1	0.852473	3.06863	5.9001	2.61213	2.74949	4.08571	13.785	3.47031	1.75003	6.59695
GAGE12I	0	0.118218	0	0.222875	0	0	0	0	0	0
GAGE12J	0	0	0	0.0991873	0	0	0	0	0	0
OLAH	0	0.0323584	0.0647676	0.0305025	0	0.867931	0.258735	0.0477315	0.0505377	0.138708
PDZK1IP1	45.6417	46.6664	87.1612	14.267	65.8564	214.426	190.763	35.055	68.426	95.8947
FAH	3.26655	3.83086	5.22199	5.2922	4.43268	11.5576	7.31453	3.16643	11.734	6.97205
FAP	36.8999	4.2481	5.341	68.941	0.955098	1.41783	3.34554	3.58975	8.55179	2.56221
DLC1	10.6148	4.89585	3.46234	9.73126	1.85226	3.16211	3.43248	7.13987	5.42807	6.47118
FAS	5.93418	3.83903	4.89881	4.25928	3.15277	1.29643	5.13136	2.83749	0.901292	4.57904
FAU	82.1675	192.073	211.332	116.845	113.836	117.324	125.603	157.571	134.758	135.38
LOC102724806	0.338376	0.187013	1.06057	0.176287	0.485052	0.199053	0.174456	0.183907	0.194719	0.434229
SIRPD	0.146018	0.0605256	0.181719	0.228217	0.0588691	0.270574	0.0483957	0.223201	0.0236324	0.0324313
SIRPG	2.66985	2.1096	2.31891	1.0758	0.134548	1.1043	0.248874	1.22433	0.513122	0.778295
SDR9C7	0.0811165	0	0	0.031695	0	0	0	0	0	0.0720655
FBL	25.3775	88.2794	63.8781	39.6153	52.9152	50.5546	62.7262	31.4842	94.6353	40.6153
NUSAP1	13.688	11.9753	22.2055	10.9926	12.446	22.9125	18.9962	3.45457	10.9542	12.1607
SIRPA	17.3968	14.2134	13.4165	14.1068	5.76805	19.5944	16.7635	12.8958	27.2753	27.9723
TBCCD1	7.38282	5.15204	7.5209	7.23005	9.08016	7.39687	5.04874	5.11409	9.36238	7.26476
ANGEL2	8.60827	6.68803	8.16405	10.3196	17.3466	8.63778	10.5261	15.634	8.34467	7.56767
ANGEL1	10.9877	5.45671	4.63751	8.08303	11.0079	8.22343	5.34426	8.24077	4.97136	6.23447
PAM16	1.47093	4.16637	5.49171	2.77792	4.94188	5.71091	4.46894	1.94865	4.84063	2.83141
GLTPD1	4.9604	4.73043	13.0189	3.26833	3.86899	7.86144	5.58764	5.74874	8.08065	6.33674
GLTPD2	0.153617	0.254701	0.0318626	0.0300116	1.36252	0.853963	0.0509142	0.187853	0.895037	0
TBL1XR1	59.8594	56.0096	50.3524	65.0376	83.6939	75.331	91.1141	50.2996	41.0984	56.1896
RGS9BP	0.0494716	0.0205063	0.102612	0.193302	0	0	0	0.120994	1.23304	0.131854
ELMO1	7.4183	5.19633	5.03957	6.71623	1.66734	2.84641	2.5872	8.2814	2.60204	7.46318
ELMO2	13.0639	9.90512	9.38591	11.8188	9.44025	6.4893	7.38521	10.3494	12.0581	8.40345
RELL1	13.8699	15.6483	14.0846	12.5552	7.14734	8.88306	18.3617	8.6862	6.07148	12.6914
ELMO3	3.33419	7.27642	12.9092	4.09764	15.3494	13.3675	5.5537	5.99395	18.4856	10.0511
RELL2	0.748279	0.781162	3.17309	1.86256	0.938555	2.64109	1.10225	1.22006	0.610013	1.1326
TRBV10-1	0.416194	0	0.172651	0	0	0	0	0	0	0
TRBV10-2	0	0	0	0	0	0	0	0	0	0.554632
TRBV10-3	0.208097	0.517547	0.690603	0.975726	0	0	0	0.508951	0.134718	0
ZC3H18	9.40276	13.3718	18.9322	7.28905	11.3649	12.6099	5.58332	11.9131	10.8081	8.95626
ZC3H13	13.7319	12.3017	16.4516	8.03286	7.06992	6.82827	9.7548	17.1254	6.94463	9.3742
ZC3H14	30.5356	15.8481	13.4531	14.739	26.5071	18.7239	13.1472	21.5196	10.7846	17.1202
ZC3H15	38.4092	36.2079	38.9916	28.8883	29.2122	33.1755	37.6903	32.776	27.4062	33.5274
LOC101927754	0.0839711	0.0174033	0.0696679	0.0164052	0	0	0.0417466	0.0513428	0	0
TGFB2	16.3995	2.6214	4.30925	8.23998	1.12456	1.3622	3.57843	5.13122	1.86026	3.61036
TGFB1	17.2381	19.0236	15.4515	19.6435	7.59783	8.68626	2.4617	11.9295	13.0435	10.2919
TGFB3	26.7654	3.68941	4.33977	38.8493	0.918368	1.407	1.71968	9.69795	4.27383	4.45972
BFAR	13.362	17.24	19.5761	13.2363	19.6514	16.5398	27.7414	15.4194	22.1435	15.5912
LOC101927751	1.64187	1.41558	1.58015	1.1291	0.847283	0.278163	0.696543	1.28498	4.8894	0.408426
NFKBIA	130.06	226.853	57.0041	79.8605	106.307	51.1779	40.0329	100.388	81.9506	99.8814
DLG1	34.1673	35.5155	29.4329	25.2354	45.4852	36.2071	38.4569	36.6521	31.0962	27.7424
FER	10.392	7.30207	6.28214	9.70601	3.98721	7.66993	4.30218	11.3853	7.1903	8.97508
DLG2	2.06411	0.309782	0.538852	1.28625	0.157826	0.0847867	0.19462	1.84958	0.374384	0.584916
DLG3	10.1636	10.0026	13.5609	7.58027	17.2147	13.4052	13.4744	10.4664	8.73453	8.69163
FES	3.79922	6.23706	6.38712	6.07467	1.93479	2.2761	3.79417	5.22669	3.17152	3.81942
DLG4	2.7985	2.27882	2.04705	3.83038	0.240338	1.92874	2.0197	2.89571	2.85155	2.72163
FEV	0	0.63167	0.632165	0	0.122876	0	0.126269	2.42259	0	0
DLG5	11.0264	9.26007	12.3644	14.8549	19.0937	7.46946	13.9266	7.60806	8.00578	10.7655
TGFBI	54.9969	34.7821	35.5928	154.602	14.4457	13.1872	21.7213	39.1665	36.2318	138.555
CLASRP	11.8669	20.6303	25.1314	10.4234	7.89217	6.57063	7.52701	10.4828	13.3148	6.93381
GRSF1	6.66086	7.58933	7.29075	10.1827	12.2563	16.7579	17.8759	9.47871	14.5927	14.4248
NFKBIE	5.60257	11.3586	12.8172	5.11516	2.95203	13.2157	16.0686	2.91685	5.42255	10.3984
NFKBID	2.26757	5.52386	5.2677	2.48084	1.68775	2.32717	2.31248	2.34633	5.69125	3.75016
NFKBIB	5.43807	16.372	16.5696	6.18812	4.92335	4.07451	5.92359	4.97781	8.25569	4.69002
LOC101927763	0.408152	0.206778	0.451506	0.212638	0.475372	0.0240099	0.225461	0.388202	0.249551	0.4029
LOC101927767	0.108053	0.223945	0.717185	0.253321	0.174253	0.114414	0	0.396405	0.0349759	0.0479983
HIST1H1T	0.394954	0	0.16384	0.308644	0.318462	0.104551	0.458157	0.845209	0.127843	0.175442
DHTKD1	6.03748	7.16649	9.99541	14.7655	16.8616	8.17999	7.50391	7.80254	5.89837	6.55849
ZC3H7A	16.5418	19.99	15.1978	13.1091	15.8552	16.6607	15.5795	19.7458	16.1794	15.8118
ZC3H7B	17.0148	13.4048	34.2946	14.1836	15.7935	19.1416	25.511	18.6656	10.3193	19.4076
NFKBIZ	28.5721	50.563	41.3746	37.7456	36.6969	64.8523	60.5418	30.3021	5.07578	27.3441
HIST1H1D	16.5835	58.0469	61.1499	57.6696	86.7675	34.4365	83.4837	22.5327	68.6497	79.2312
HIST1H1E	47.5108	45.1327	48.3457	44.9671	30.5885	24.9124	49.9304	29.5515	45.2804	61.6534
HIST1H1A	0.274976	3.95129	4.41066	2.86513	9.75569	5.43504	4.67837	0.336259	6.82388	14.4133
HIST1H1B	13.0485	47.927	93.7489	56.0833	69.5576	197.366	65.3516	11.7458	36.0185	58.7676
HIST1H1C	71.0964	97.936	107.506	59.2278	53.463	45.666	100.673	48.4337	83.7593	90.5313
FGB	0.059194	0	0.130963	2.11246	0.0636396	0	0.326985	1.06167	3.95985	12.6389
FGA	0.117514	0.211078	0.0974969	0.153055	0	0.186647	0.0778966	0.838272	5.13514	40.7165
FGG	0.0406504	0	0.337262	0.889475	0	0.77478	0.592813	0.497101	9.10545	108.56
FGR	5.41353	7.04219	3.17744	3.64543	0.975176	2.80512	2.11873	3.34523	0.782948	5.09089
PALLD	68.7074	16.6006	18.9373	64.5759	10.3493	4.22664	17.0526	28.9911	22.9931	15.6741
CHMP3	25.5438	18.1829	20.1136	17.4029	26.0758	19.2585	22.8043	23.8869	27.5851	23.9886
ECT2L	0.0159682	0.0529515	0.119234	0.0499145	0.0257511	0.507245	0.0740941	0.019527	0.237763	0.0425593
CHMP6	6.84019	8.34544	8.7089	8.47193	8.88018	4.28193	8.21284	4.99775	7.82596	8.44658
CHMP7	14.9259	9.90249	12.8363	9.61343	8.97132	8.0245	12.8858	10.3199	9.66273	15.0695
CHMP5	23.758	16.6282	21.2893	16.3231	27.0481	19.2611	33.5144	19.0303	23.8655	21.1378
RGS18	1.76878	1.96435	0.775279	1.12144	0.592012	0.706754	0.553054	1.75487	0.432103	2.25335
RGS17	0.747054	0.400736	0.510427	1.09891	0	0.977155	0.553461	1.45093	0.0284488	12.415
RGS19	3.47929	2.85123	3.58342	3.344	1.28986	0.84692	0.848304	2.34743	3.93527	3.90825
RGS14	5.73482	4.51772	6.46233	3.18838	3.40484	14.894	3.70689	4.39616	6.83417	9.75893
RGS13	1.0534	2.16423	0.797971	0.60845	0.295438	0.387968	0.364315	1.40018	0	0.610344
RGS16	3.53217	2.46459	1.83158	8.09682	0.284808	2.77391	1.11216	2.33967	1.50539	1.54287
PALM2	1.80493	0.419468	0.614031	0.914754	0.267932	0.74368	0.400481	1.0251	0.880024	0.483072
LOC101927789	0.699531	0.966537	0.532012	1.50332	0.0940084	0.555533	0.618267	0.499004	0.641557	0.258949
PALM3	5.37702	9.57657	3.92187	0.230878	6.24141	6.22537	8.49945	6.10573	5.69964	2.44102
DLL1	2.66012	3.15552	1.65077	3.78578	0.906798	0.755703	2.30809	4.28441	2.59017	1.71003
STRN4	17.1402	22.5134	28.8231	14.3879	11.8058	11.233	14.2966	9.99762	30.7487	13.1635
STRN3	18.0405	16.6144	8.67949	20.1135	16.9527	19.1922	11.3853	18.4534	11.24	15.44
DLL3	0.24032	0.124518	0.0249232	0.328654	0	0	0.179214	0	0	0
DLL4	3.97696	2.42934	2.06656	3.9748	0.843877	3.08073	3.17734	3.35312	6.78885	1.98976
IGFBPL1	1.85048	1.15056	1.60203	3.53663	0	3.32248	13.3196	0.344353	0.0260427	1.66187
PALMD	13.1619	3.82131	10.6896	4.25313	1.25383	1.44072	0.938732	11.8508	1.92347	7.4255
RGS21	0	0	0	0	0	0	0	0	0	0
RGS20	0.37408	0.0281926	0.084644	0.265756	0	0.252064	0.045085	0	1.69521	0
RGS22	1.42846	0.551737	0.969663	1.04018	0	0.137504	0.193682	0.972661	0.136612	0.403796
CLASP1	27.7778	13.1789	17.1746	21.3134	12.5685	11.9806	17.1113	15.7835	30.3704	17.3141
CLASP2	12.9796	8.93096	10.5049	12.2215	20.5742	10.4685	14.8571	13.551	8.24056	12.901
DYX1C1	2.1551	0.86353	2.05622	0.89821	1.39017	1.02689	1.35713	1.01024	0.581323	0.989228
DLK1	0.225111	0.0373241	0	0.422201	0	0	0	5.39552	0.174879	0.399986
DLK2	0.350909	0	0.0582273	0.356491	0	0	0.837388	0.085823	0.454344	0.0311754
RGS10	9.42329	13.7203	9.85485	9.52988	5.87428	5.53402	4.67171	7.26268	5.48529	15.407
RGS12	4.76088	2.56783	6.34846	5.87208	5.64261	2.80603	7.75658	2.83381	5.07248	6.93053
RGS11	1.65995	0.466899	0.59023	1.11188	0.764835	0.596351	0.589466	1.26869	1.28571	0.289679
NOC2L	16.618	17.1042	29.2929	15.2041	14.2241	32.4313	15.4558	10.6923	19.0503	19.3973
FRS2	8.40915	7.40437	5.03926	8.66059	5.08746	7.84131	10.9108	74.8388	75.4525	7.11597
LDOC1	4.38278	1.09002	2.26255	5.28972	0.157064	4.79547	1.19437	7.44383	0.977302	2.81215
FRS3	1.54406	1.41623	2.7529	1.59173	2.11918	1.39145	3.22299	1.48644	2.67977	1.60527
RABL3	9.62337	5.68542	6.11814	6.92967	15.5786	8.72581	8.40767	7.98068	7.82926	8.20564
NOBOX	0	0	0	0	0.0556081	0	0	0	0	0
RABL5	11.2849	3.21296	7.18755	8.41797	10.6619	9.62579	6.44153	6.23789	5.90357	3.5951
RABL6	15.72	11.2137	14.6537	15.6772	12.8228	18.3147	16.4938	13.3	28.5484	12.8901
FLG	0.0112317	0	0	0.00877722	0	0	0	0	0	0
IGHV7-34-1	0	0	0	0	0	0	0	0	0	0
CDCA2	5.16304	2.43692	3.26741	4.90354	3.58573	0.139667	3.6098	0.553027	2.37876	3.09702
CDCA3	1.7567	1.9859	4.43866	2.34	5.02203	5.11529	2.09075	0.488229	2.86898	1.70256
CDCA4	5.89492	2.90316	2.66331	6.84162	3.10607	6.92175	2.41806	2.60513	5.64883	4.09639
MFI2	14.7939	2.0815	2.54772	7.76379	7.98163	9.88853	4.01121	0.508052	4.51386	7.2697
CDCA5	3.19577	2.30378	6.1098	6.34121	3.62998	5.94389	7.16569	0.781603	4.55155	3.87611
CDCA7	19.1064	15.1003	19.3816	7.46552	24.6907	11.1136	38.4344	5.85674	3.94163	1.38059
CDCA8	5.55751	4.3208	6.23543	4.208	4.69013	16.1904	6.52799	1.19724	2.98266	3.17222
FUCA1	16.9519	30.1947	30.513	26.7722	22.599	20.3089	38.4838	24.7969	56.5648	31.2682
FUCA2	17.5311	23.6403	36.4556	27.5098	43.8572	36.2338	16.9099	16.6971	25.0449	42.4568
FN1	443.095	43.9713	68.799	1257.63	5.65341	66.4375	46.0879	49.0862	227.26	38.5807
MAGOHB	5.52108	3.91202	4.26745	4.11173	13.2412	5.32144	10.4163	6.98239	4.79621	3.71022
TPBGL	0.178963	0.0211948	0.106057	0.179812	0	0.162427	0	0.156321	0.0827554	0.0227135
LOC102724575	0	0	0	0	0	0	0	0.233439	0	0
LOC102724571	2.00504	0.943416	2.69759	0.719915	1.48563	1.03284	1.04172	0.596408	1.22786	0.722155
LOC102724570	8.63341	4.47327	16.1164	11.8068	17.4034	7.99893	23.3683	16.2762	14.2057	21.0927
PANX1	8.07966	6.23414	8.16727	14.178	5.43558	6.94473	9.05	4.71698	7.04244	8.77808
PANX2	2.6739	0.622232	3.24982	0.696521	0	1.09278	0.777392	0.717067	9.94584	0.875199
OLR1	10.2996	8.06682	1.43995	5.0472	0.367066	1.38584	3.86632	0.417517	2.6708	1.97163
PANX3	0	0	0	0.209781	0	0	0	0	0	0
LOC102724580	0.0545204	0.0903966	0	0.042606	0.175845	0.0577299	0.0361401	0	0.141182	0.048437
SPHK2	2.78435	4.81036	4.35564	2.22571	2.29651	3.21832	8.79158	4.57451	3.50875	2.45478
SPHK1	4.8838	1.63037	1.8492	9.57975	1.37431	1.14532	0.347634	0.440904	1.35804	1.95103
LOC102724585	0	0	0	0	0	0	0.0450209	0	0	0
FOS	43.6545	455.265	14.2838	43.5505	236.716	142.22	13.4352	229.233	28.3255	194.271
SLC7A4	0.0876555	1.64714	0.193933	0.3425	0.329835	0.402201	1.78187	1.39349	0.151324	0.337458
SLC7A5	5.32596	8.41259	10.7985	12.4369	2.71898	29.3987	7.8547	5.10631	12.1086	10.1073
SLC7A6	7.71491	3.6694	7.55013	8.66057	2.54278	5.70045	3.97175	4.83423	5.88402	6.53388
SLC7A7	14.9712	15.5434	10.6901	9.03351	28.0081	7.91131	9.2138	10.895	33.5481	17.8595
SLC7A8	8.78762	13.0711	4.96334	8.02939	11.4734	5.77979	6.37398	13.6186	52.218	3.27298
SLC7A9	0.668364	0.466597	0.437778	0.687244	3.06333	1.04294	2.86811	0.301119	0.956466	0.15626
NUP62CL	9.38491	2.69445	3.30329	5.68306	9.9587	4.12982	3.25862	1.58982	2.36712	5.16146
CACUL1	14.1471	12.8992	11.0941	16.2845	16.9053	19.1973	23.1768	11.7152	17.8565	16.1731
ELOF1	5.9713	12.5213	8.80095	10.9797	11.2157	9.37264	14.203	10.5666	8.91387	13.7306
DLST	21.4101	23.8258	15.6734	20.8452	34.4458	32.2187	14.7265	16.1095	25.4055	33.2535
NOC4L	3.33363	5.30908	5.67716	3.94197	2.61726	4.73746	3.46004	2.46741	3.60635	4.01383
SLC7A1	11.9325	10.07	15.4809	11.9456	12.2941	23.0299	11.5609	13.2925	8.55166	12.0648
SLC7A2	6.01351	6.09836	2.39262	4.33731	8.2034	9.98176	7.6214	9.68935	1.19974	5.11571
LOC102724594	23.9793	25.9599	16.9691	13.0622	6.25549	27.2579	17.9055	11.9882	12.7843	14.8499
SLC7A3	0.0315632	0	0	0.0493312	0	0	0	0	0	0.0280414
FRZB	9.45857	6.87721	6.08928	9.9564	2.62558	1.88814	2.53534	9.98646	4.73469	6.01539
MFN1	22.1327	17.64	22.7677	25.7055	41.2036	23.5432	26.0656	19.6274	23.5995	21.2535
MFN2	18.9544	13.5174	23.153	19.9401	12.4968	24.2132	24.6544	13.9631	21.8212	30.771
P4HTM	8.65421	10.6837	12.0189	10.4385	11.5291	15.638	11.8474	9.93111	18.1475	14.9314
TRAPPC10	12.3143	7.40753	8.84487	9.53496	4.78663	10.0486	11.5805	9.30657	6.45611	7.70108
NOC3L	6.37518	8.30766	8.81544	7.53812	13.2712	5.49303	9.01809	7.92339	8.45666	9.75438
RABIF	4.43665	3.34703	3.68093	4.26453	5.75959	6.20112	5.23486	2.73985	3.93492	4.65109
FRYL	17.9789	12.8769	12.2883	17.6436	16.627	12.9699	29.4457	23.2347	27.7837	17.1463
FRK	19.3763	18.2528	30.3571	14.8039	41.1612	26.3273	20.7678	20.6041	53.8016	24.7797
PLOD3	22.5793	11.9807	27.6909	45.3058	16.9848	24.0867	20.2113	14.2322	15.0066	22.7303
PLOD2	18.7779	13.667	19.4121	59.3863	18.34	52.2194	8.53201	12.3763	21.8588	17.4502
PLOD1	23.665	16.251	48.4776	41.4164	10.7406	56.8182	15.8591	18.6285	26.6652	19.8284
FRY	15.3631	5.19417	10.0474	6.13338	8.4667	4.0315	4.93249	14.6866	14.5771	12.2781
ADORA3	3.28432	3.93873	3.09526	3.98693	1.18271	0.911618	2.21936	3.11945	2.06428	12.7479
LOC102724536	0	0	0	0	0	0	0	0.0288433	0	0
ADORA1	1.71695	0.569351	0.284899	0.912384	0.221507	0.533286	0.151749	1.11979	0.0889217	1.78977
SYBU	6.80923	11.7481	12.6928	4.2846	9.8757	5.26709	20.0037	16.194	35.1795	17.4413
LOC100132731	1.30502	0.131937	0.396122	0.223866	3.18249	0.337036	1.73013	0.778475	0.370909	0.339339
BNIP3L	35.4859	25.1624	18.3436	39.5907	22.3628	2.36061	25.5698	27.6625	19.1595	23.2405
FST	1.41453	1.00514	0.356267	1.77655	0.366613	0.133732	0.133951	0.772226	0.114468	2.78268
LOC102724543	0	0.0577289	0	0.027209	0.056149	0	0.0692393	0	0	0
LOC102724549	0	0	0.080043	0	0	0	0	0	0	0
MFNG	4.27024	2.8711	2.95704	3.1794	1.46404	1.38853	5.08175	4.07065	5.61602	5.07827
IL6ST	51.4858	42.5515	29.2992	48.6223	33.497	32.8238	23.1051	56.098	30.4297	67.6846
FTL	977.128	1369.78	645.06	862.503	519.557	1542.62	350.469	623.028	2394.35	1107.45
COL17A1	2.62862	1.40694	1.38687	7.39905	30.0438	0.270229	0.888139	2.38744	0.239563	0.124702
FTO	13.3097	10.1075	14.419	15.1454	14.901	10.1725	5.30684	16.378	13.8101	12.032
CHODL	0.590685	0.163229	0.583417	0.395658	0.0453604	0.0893509	0.0745807	0.756726	0.109257	0.424818
DLX1	0.1502	0	0	0	0	0	0.0796508	0.036735	0.0583421	0.0800644
DLX2	0.0621401	0	0	0	0	0	0	0	0	0
DLX3	0.082535	0.501767	0.0456509	0.257994	0	0.699148	0.820653	0.403718	1.28236	0.0733257
DLX4	1.88757	0.17715	0.0886446	0.33398	0	0.150844	0.165256	0.174208	1.45254	0.189844
DLX5	1.10595	0.208376	0.500493	1.45354	16.2138	0.0532299	1.89941	1.41391	0.585797	0
DLX6	0.725398	0.443112	0.443459	1.25309	0.0615692	0.7681	0.860463	0.186751	0	0
CORO1A	19.9609	12.434	16.9911	13.6309	4.35969	5.13694	6.28438	15.6693	5.82585	23.8862
CORO1B	18.8968	38.3349	42.1768	20.8189	52.5227	23.3832	26.6242	21.2505	33.9897	33.3461
CORO1C	30.5032	29.1537	17.1025	37.1952	14.6315	38.6971	26.4384	19.0612	29.0393	39.7708
FUK	1.83922	3.48299	4.12901	2.90277	4.47811	6.87349	2.7252	2.71218	7.72773	3.07576
SLC14A1	1.79045	1.53878	2.72565	1.25798	0.768203	20.5761	6.31532	39.913	0.340289	39.6355
SLC14A2	0.103075	0	0.0712645	0.120824	2.74269	0	0.318852	0.0420156	0.0111214	0.0152623
FUS	30.6395	29.9451	44.3554	20.403	13.9595	20.4343	12.2176	27.8916	31.3058	28.9352
FUZ	4.40815	4.18541	9.40892	4.47533	1.82277	2.71282	3.82113	2.71833	15.0981	3.98323
LOC102724565	0.459863	0.127078	0.127177	0.718736	0.2472	0.324622	0.406441	0.937254	0.694649	0
CORO2A	11.0619	16.5847	12.1247	5.35327	11.4358	14.6682	24.1843	14.6752	3.89272	15.2261
LOC102724560	1.6677	0.469546	1.85355	2.31143	0.405951	2.59883	1.18891	0.577183	1.22223	0.391371
CORO2B	0.71308	0.377682	0.575184	0.665603	0.0958293	0.335581	0.301991	0.944671	0.589867	5.26169
NDC80	6.69053	3.68859	11.6213	10.0448	5.74023	18.9847	13.72	1.77336	4.374	7.34947
SYCN	0	0	0	0	0	0	0	0	0	0
LOC100130100	3.97696	0.515151	1.54666	0.776967	2.60547	0.263192	4.44862	1.67176	4.74694	0.883303
CDC73	11.9751	15.8101	9.74539	10.3937	14.1826	10.6262	15.1013	18.5922	9.1563	12.1373
RLBP1	0.0817184	0.0338729	0	0.0319302	0	0.735496	0.0270845	0	0	0
COMMD10	7.6914	7.83492	6.84008	11.4712	11.2686	16.2351	6.96451	9.59	5.46744	14.1577
SYF2	10.7962	15.4291	15.107	6.20175	12.1484	8.4885	10.3342	13.3994	10.2753	8.66104
LOC102724503	0	0	0	0	0	0	0	0	0	0
FXN	1.85547	0.951047	1.29113	1.76182	1.25481	1.28867	3.37242	1.84204	1.84055	1.3028
SLC5A11	0.298397	0.0247375	0.123785	0.0233187	0.529331	0.0631924	0.257139	0.03649	0.463624	0.397652
SLC5A12	0.0114482	0.332175	0.313439	1.2346	0.498472	0.327296	0.0151774	0	1.02276	0.0101708
SLC5A10	0	0.0801964	0	0	0.260005	0.341438	0.0641243	0.0394322	0.104376	0.0572953
RCHY1	5.30202	2.73554	3.46862	4.43127	4.57223	4.63039	6.96543	5.99398	5.40271	6.04812
FSCB	0	0.0754071	0.0188665	0.159935	0	0.577886	0	0.194656	0	0.101013
EHBP1	23.8398	15.559	21.0611	26.4329	17.2737	13.8732	14.6208	21.368	14.4501	29.7455
FYB	19.581	16.6495	14.9093	9.53918	3.47948	6.08711	3.92821	12.2707	9.28966	12.4596
CDC42	96.4561	117.164	105.036	91.1063	99.3891	165.84	157.291	84.9828	126.807	145.549
LOC102724516	4.08087	10.0084	4.32625	4.56214	2.55929	3.30084	4.28308	10.0501	8.98974	4.17943
CDC45	4.66861	2.49788	3.40638	3.38962	3.63093	7.71316	7.52823	0.607351	1.90774	3.85352
FYN	16.5151	18.1733	17.4345	18.3337	4.74115	17.8425	7.45525	17.976	5.72262	7.04695
FSD2	0	0	0.0185137	0	0.0179929	0	0.0147918	0	0.0361152	0.00991238
FSD1	0.503849	0.385568	0.128623	0.484605	0.187508	0.0410392	0.0256914	0.0473955	0.0752729	0.137732
GADD45GIP1	13.1349	6.61121	8.48455	5.57217	6.80852	5.06654	7.02762	6.65438	8.13888	6.91824
CDC5L	9.00382	10.6198	13.6568	9.15836	10.6971	28.2126	14.5115	9.37729	11.7515	9.0176
FSBP	1.5899	0.757881	1.13222	0.993966	1.66657	1.5432	1.81798	0.923515	2.08428	0.788646
STUB1	15.0142	15.1883	15.4597	14.0727	20.7537	35.4393	17.9204	13.7156	23.4029	21.3581
TRAV36DV7	0.42109	0.523635	1.04809	0.164534	0.339536	0	0	0	0	0
CDC20	9.95784	4.28704	10.3891	10.0194	6.75424	26.609	10.1136	1.20203	7.33188	7.51783
CDC23	10.8002	7.11016	7.49222	11.8444	10.3916	12.6853	6.40715	9.10078	13.6752	10.3208
HYKK	3.9995	4.51697	3.12589	3.62375	4.39335	3.55981	3.49646	3.89852	6.00396	2.36883
CDC26	13.7096	17.0822	12.9409	4.9398	9.39955	10.2573	14.8015	13.151	12.0109	7.51213
CDC27	29.0576	19.098	16.3084	19.8368	23.1214	14.0199	28.4526	20.9958	16.8708	23.6962
ATP6V1E1	30.1921	39.8872	34.0891	27.7321	28.0806	26.4705	58.1169	29.1383	43.1458	55.8177
ATP6V1E2	2.98272	0.721211	2.80977	2.23378	1.40294	1.15147	2.7186	2.43165	2.2729	2.37388
ATP6V1G1	18.3962	20.5185	13.9355	13.369	19.2762	21.4553	28.9543	20.3226	17.26	15.7514
ATP6V1G2	0.625199	0.296171	0.333454	0.383879	0	0	0.355224	0.273049	0.346922	0.317394
CDC40	9.41961	9.7035	11.6071	12.6606	16.8684	15.7776	7.61104	10.2466	12.99	13.9641
PYURF	16.4182	13.7422	14.3662	22.814	23.9228	22.0243	37.6886	19.7545	30.6561	21.9497
CDC34	6.5256	6.83346	7.00165	14.225	7.91243	9.61129	9.39933	7.37996	25.9826	12.5103
CDC37	24.3759	52.2779	38.315	22.2294	25.9072	23.9963	27.0627	29.7037	21.4104	29.5724
TRIB3	3.76611	1.59739	3.24572	6.45656	0.564971	10.9433	2.032	1.17814	3.32642	4.04619
TRIB1	30.7216	50.415	28.7728	24.7775	15.5934	51.3809	17.8842	23.6007	9.77857	22.3248
TRIB2	17.7664	7.0412	14.08	22.8944	3.37842	23.438	25.4376	9.59201	5.04643	13.288
ZNF324B	2.34236	3.17037	3.21252	1.58766	1.85016	1.84753	2.74097	1.81217	3.15659	1.82618
OMA1	24.4868	16.5694	21.1869	17.5825	33.4414	26.087	37.5589	31.5949	13.7888	17.7234
CDKN2AIP	5.95867	13.0232	5.4156	6.07463	11.3127	13.2785	18.3847	11.0956	26.2663	8.56633
ATP6V1C1	15.5997	9.27011	12.474	14.976	17.6078	35.3881	16.3803	15.1475	24.4471	15.3531
ATP6V1C2	0.375602	1.46532	1.77809	0.483446	1.42521	2.36288	4.7452	0.378257	9.62619	0.215918
CDC16	26.1928	18.8156	23.363	33.7162	27.2369	26.5116	33.3799	26.342	23.6263	32.2843
SLC2A4RG	11.2451	10.9108	15.6363	9.37679	15.3991	5.92026	2.81089	9.75649	15.5561	5.1068
SYNM	7.15367	3.97787	5.77365	4.83737	1.0987	5.14261	2.07744	12.5924	0.938833	8.24912
CRTAC1	0.2477	0.184813	0.205508	0.561352	0.0399454	0.577019	0.394065	0.0302905	0.0641426	0.0880246
DFNB31	2.64935	1.83029	1.69984	1.6563	0.370281	1.29044	2.49378	1.87909	1.04052	1.475
ZNF587B	7.63005	14.552	14.3856	10.0829	7.12009	15.2733	21.2824	12.7378	25.2112	15.1188
FSHB	0	0	0	0	0	0	0	0	0	0
GAA	20.6128	19.6508	23.5365	18.583	3.9755	12.9712	8.91218	13.5193	18.2794	20.6209
SYN3	0.1367	0.0188878	0.189026	1.47777	0.183708	0.217121	0.0755124	0.362194	0.0147495	0.0202412
SYN2	0.128916	0.290085	0.488948	0.273448	0.118798	0.292511	0.280781	0.180169	0.178839	0.130893
SYN1	0.869728	0.647068	0.314536	0.1917	0.0719267	0.613951	0.103478	0.381792	0.129934	0.138687
GAK	14.9775	15.9529	36.5579	15.68	19.0323	14.7216	24.4329	17.7166	20.0264	20.2261
GAL	0.092012	0.305117	0.305357	2.22904	1.03868	0	0.182977	0.337556	0.119134	0.163491
GAN	4.66313	6.43866	5.75097	5.34302	11.026	7.65667	6.28655	4.91254	19.7243	4.46472
FSHR	0	0.0213934	0.0214102	0.0806657	0	0.355224	0.0684239	0.0631143	0	0.0229264
DMC1	0.396004	0.252533	1.51639	0.119025	0.147373	0.12902	0.302885	0.0372509	0.138043	0.351818
SYNC	2.64372	0.917449	1.56429	4.86867	0.660992	0.58591	1.42641	2.15528	0.981788	0.564424
GBA	20.1481	17.5072	25.5226	17.521	21.4974	14.6434	13.0617	17.5892	13.2768	17.8261
DFNB59	3.12089	1.13193	2.71876	2.07304	1.25823	0.536998	2.79281	2.91003	1.26275	1.9062
NFIL3	13.2054	16.0616	7.17074	17.0235	4.97418	9.79812	11.6287	8.91897	9.52653	14.0726
ATP6V1G3	0.105583	0	0.0875986	0	0	0	0	0	0	0
ZNF585B	6.40925	6.06833	8.87531	5.78334	2.62115	3.90592	7.007	7.07646	10.7387	6.66702
ZNF585A	2.78073	2.86201	3.49979	3.13247	1.97988	1.6111	2.51102	3.36197	4.28649	2.59164
OFCC1	0.628335	0.0372071	0.595781	1.33278	0.579021	0	0.178503	0.0548837	0	0
GCA	8.38787	5.0037	7.56666	6.78028	10.2345	4.29984	13.5031	5.80702	8.30325	10.0936
GCG	0	0.550343	0	0	0	0	0	0	0.0358138	0
GCK	0.026193	0.0217144	0.0869255	0.0409379	0	0	0.0173626	0.128122	0.101741	0.0465407
HYPK	2.38441	5.93014	9.01209	1.32504	2.99073	3.19805	2.07229	3.17501	2.16107	2.40081
CFHR2	0	0	0	0	0	0	0.0916062	0	0.492059	0
CFHR1	0.662316	0.274535	0.457917	1.639	0.0890072	0.0584421	0	0.0674938	0.321579	1.02973
CFHR4	0	0	0	0.0497259	0	0	0	0	0	0
CFHR3	0.963424	0.193623	1.23531	0.73007	0.141243	0.0309133	0.135467	0.499818	0.302402	1.6081
CFHR5	0	0	0	0	0	0	0.0167734	0	0.0819071	0.0224807
SRP19	10.4448	9.56405	13.7685	8.36138	7.45357	11.5992	6.3205	11.4375	9.58903	10.0554
SYS1	8.2524	10.6934	9.39669	10.4772	6.98586	10.6345	12.5608	8.31596	17.5314	9.84713
AMHR2	0.0384248	0.0637095	0.0956391	0.0300277	0	0.24412	0.0509415	0.234942	0.0248755	0.0341373
PCDH11Y	0	0	0	0	0	0	0	0	0	0
GDA	25.4071	16.5394	11.2366	12.2732	21.61	34.5558	48.885	20.8458	0.27821	22.2251
RPP30	4.32327	4.73707	4.53225	4.60942	8.13393	2.92764	5.73156	5.9835	6.34613	5.46358
PCDH11X	0.0701893	0.00646534	0.284698	0.0182836	0	0	0	0.0190739	0	0.055429
SRP14	50.4658	68.4558	80.887	35.1674	54.85	55.7119	41.3068	61.2626	58.2666	56.1253
RPP38	4.70332	8.44214	11.3485	6.44054	12.1775	8.4983	6.83606	5.75154	5.64273	6.93864
GEM	22.3561	17.5295	9.34193	21.5888	6.43985	6.93181	3.84042	17.1316	16.9946	12.359
SPOCD1	1.77066	0.943654	0.959384	1.3696	0.728435	0.325237	0.299419	0.0883791	0.163756	0.112364
RPP21	4.05896	7.03579	10.715	3.65255	4.76051	12.7635	4.89196	5.41481	22.7734	4.69881
FETUB	0.219992	0	0.0365039	0.0343833	0	0	0	0.0538042	0.170902	0.039089
RPP25	7.18001	7.17333	9.54649	3.81257	4.50289	6.33556	5.65437	4.12745	4.15161	4.90682
SYCE3	0.809789	0.537062	0.940595	0	0.261182	0.342983	0.42943	0	0.209697	0.575546
SYCE2	0.582856	0.131781	0.131884	0.0828152	0.341798	0.0561061	0	0.0647961	0.102908	0.141224
SYCE1	0.0493012	0.0408715	0.081807	0	0	0	0	0.5426	0	0
PRR5-ARHGAP8	5.89798	6.42349	7.73981	2.89197	3.85429	8.082	19.7525	2.73414	7.2372	9.93181
LOC100129098	0.14895	0	0.271873	0	0	0.283893	0.296205	0.837873	0.0192855	0.767514
GFY	0	0.228691	0.0381451	0	0	0	0	0.0562232	0.119057	0
SYT5	0.220376	2.04009	0.213311	0.229622	0.177695	0.700045	0.0486937	0.359321	0.237779	0.163155
SYT4	0.0349538	0.10142	0.0145	0.0273153	0	0.0370114	0.196944	0.833506	0	0
MGAM	0.217655	0.541319	0.696528	0.4556	3.79835	0.518553	1.71588	0.513317	0.905826	0.773478
SYT3	0.270133	0.0407172	0.0814983	0.211101	0	0.832103	0.0325571	0.480491	0.0635925	0.0436349
SYT2	0.047009	0.0623539	0.0780035	6.45085	0.136457	0.039821	0.0124644	0.0689831	0.054779	0.643161
SYT1	0.75681	0.196834	1.10806	0.950915	0.0239308	0.0314259	1.71158	0.580693	2.68989	3.7837
RPP40	2.65802	1.70274	5.76377	3.58782	2.24065	2.49466	2.6429	2.43781	1.64254	6.7623
GGH	7.43183	2.14645	5.88747	8.01843	9.51065	24.3187	9.88451	2.34533	2.76258	3.62077
SYT9	0.14469	0.149938	0.0600221	0.0565353	0	0.574528	0	0.243288	0.105378	0
SYT8	7.5962	1.54306	10.5177	1.14006	12.0066	9.48158	9.77051	2.0916	138.834	4.20112
SYT7	2.92826	1.45318	0.16813	4.30747	0.01634	1.266	1.63211	1.68512	10.6658	0.180036
MANBAL	21.4484	26.491	24.66	16.4634	28.6192	23.4027	17.1765	18.107	30.4842	20.893
SYT6	0.0327622	0.081481	0.0271816	0.128013	0	0.0173454	0.0217172	0.52083	0.0424193	0.0873196
GGN	0.211701	0.25072	0.376374	0.047268	0.292629	0.224164	0.140331	0.0739666	0.33284	0.0806056
GH2	0	0	0.0513326	0	0	0	0	0	0	0
GH1	0	0.288785	0.144506	0	0	0	0	0.106496	0	0
LOC100129083	0	0	0.244411	0	0.316714	0.103977	0.390551	0	0.254283	0.0872398
DMKN	3.97309	16.5843	0.549389	3.78573	9.66703	2.2142	1.20132	4.81595	39.1682	2.84859
IGLV4-60	0.786652	0	0.163164	2.45897	0.634298	0	0	0.480986	0	0.349439
GHR	2.02235	0.899919	0.542842	1.92902	0.191844	0.425131	0.177427	3.92782	0.596857	1.05688
SGOL2	6.28854	3.61926	3.26904	6.45386	2.16041	3.054	4.50282	2.44771	2.38755	2.64641
SGOL1	2.76926	1.65008	3.70481	2.51575	5.35902	5.53467	2.98296	0.783114	1.26614	1.33777
TGIF1	42.8813	24.5867	29.4322	21.5867	13.3794	19.9933	33.6505	16.2873	35.8068	28.6642
TGIF2	3.6737	6.86541	6.83635	9.68314	8.20045	4.63719	8.36498	6.42142	11.3271	5.99284
GIF	0	0.109696	0.256157	0	0.426774	0.0467032	0	0.0539368	0	0.0783707
SPIDR	23.9747	15.5035	22.1402	16.8321	24.4888	29.7591	21.4517	20.1755	22.911	18.5525
GIP	0	1.00161	0	0.314721	0.162366	0.213219	0.533918	12.0659	0	0
IGLV4-69	0.598206	3.63676	3.63961	7.79131	0.321566	0	0	5.60838	0.516357	1.06292
ATP6V1B2	25.069	17.2343	21.7354	32.3447	24.5372	23.955	25.3784	15.9895	14.5697	30.7543
ATP6V1B1	0.329262	0.561983	0.0964154	1.2714	0.28111	1.21	0.834518	0.165795	3.36037	0.137658
CASC10	0.287925	0.119347	0.149301	1.15315	0	0.0381093	0.143143	0.0880236	0.908687	0.127899
REP15	0.942739	1.51099	0.625727	1.52256	2.4325	0.798588	1.62478	3.68911	0.610312	0.223346
GK2	0.038363	0	0	0	0	0	0	0	0	0
GK5	7.09953	5.70628	7.5382	9.06746	18.7118	8.44066	15.1438	9.79609	5.65708	7.25667
SPOCK2	9.88472	20.9223	10.3167	10.9603	15.7498	1.39184	1.79492	5.30445	3.71868	43.1965
SPOCK3	0.0701588	0.0193876	0.0388055	5.3182	0	0	0.465064	0.285983	0	0.166214
SPOCK1	10.5888	0.971262	0.95972	16.5032	0.167412	0.581018	0.167119	4.95096	0.700858	1.21214
RPP14	5.46094	6.81624	6.24463	6.50521	5.47526	11.0234	12.4189	7.72849	8.69925	7.50454
ATF7IP	21.9166	16.1177	15.8169	20.0549	36.1643	17.6724	18.3758	30.5719	33.9064	17.4165
FAHD1	10.2325	12.5157	22.7199	11.0769	9.94143	21.5808	12.8151	14.4104	26.1715	17.9206
GLA	8.07733	4.56181	8.96323	14.4391	8.46686	12.7223	11.6789	5.12396	8.92218	19.9136
ANKLE2	16.5395	17.6119	17.2127	25.6493	11.6271	20.6076	23.7899	10.5644	14.1586	19.3019
ANKLE1	0.0889812	0.11065	0.0922807	0.121688	0	0.164884	0.0884748	0.0816092	0.216018	0.0988157
DMP1	0	0	0	0.0416387	0	0	0	0	0.0172471	0.0236687
ANKRD20A1	3.42533	1.63956	0.778133	0.366465	2.13721	0.539728	1.50019	0.747988	0.805162	1.90196
ANKRD20A2	1.468	0.659205	0.439815	0.223065	0.164401	0.604495	1.36504	0.0747988	0.884359	1.23174
GLS	29.0631	26.3744	12.9828	89.888	24.2333	23.9614	82.5018	38.814	38.5969	48.0006
CSPP1	8.87042	8.00438	9.98875	4.51329	7.49874	14.3006	7.80396	10.0325	5.20568	6.13086
AP1S2	18.2366	13.1879	8.50606	10.9898	7.70591	9.8632	51.4414	30.4373	3.40671	12.6551
AP1S1	20.9182	9.42571	23.5827	20.013	37.65	30.6821	23.2687	10.529	18.4372	25.8412
AP1S3	7.69158	6.98442	7.71709	2.58601	5.82692	9.73535	10.5054	9.55891	17.2194	10.7744
SPANXB1	0	0	0	0	0	0	0	0	0	0
GML	0	0	0.0821464	0.309497	0	0	0.0656321	0	0	0.0879638
ADPRH	4.43375	2.69203	3.19497	5.59579	1.67843	1.9837	2.02833	2.80004	2.87033	5.25204
ADPRM	2.60528	2.12018	3.05387	2.39083	3.97014	1.39197	2.6459	4.32582	3.18753	2.37828
SPANXA2	0	0	0	0	0	0	0	0	0	0
GNE	11.5447	14.4064	8.21472	6.33739	10.1669	4.79273	44.8267	9.5875	25.7442	7.24062
SPANXA1	0	0	0	0	0	0	0	0	0	0
SEH1L	25.06	10.1759	12.8273	15.3859	19.3008	23.8968	22.2029	9.76546	11.5957	17.655
TRGJP	0	0	0	0	0	0	0	0	0	0
GNS	39.9666	36.5122	26.7078	75.6434	38.9235	59.1406	46.7302	130.285	77.2866	70.1833
OR5M11	0	0.0646464	0.194091	0	0	0.33028	0	0	0.353378	0.138557
OR5M10	0	0	0	0	0	0	0	0	0	0
IGHA1	991.467	2095.99	1517.43	75.6082	128.608	15.7886	5.09852	4615.83	48.5707	156.507
IGHA2	491.684	511.803	447.392	29.5903	104.68	4.61193	5.5415	2824.37	15.8267	48.2445
DMPK	8.49841	6.11204	9.39501	8.50423	2.17144	3.45924	5.34073	6.99128	8.63127	4.70659
GRTP1	2.18558	5.06334	5.53927	3.41593	5.649	3.39211	7.68044	5.41859	6.62874	4.09622
SNAI3	0.477463	0.480644	0.48102	0.399773	0.219995	0.144448	0.022607	0.792401	0.15455	0.545384
GP2	8.61897	14.007	10.1871	0.534559	0	25.2242	7.81042	130.222	0.143922	2.598
GP6	0.78908	0.235497	0.261869	0.0986625	0.407204	0.200527	0.585827	0.540367	0.71517	0.308455
GP5	0.327903	0.0679592	0.119022	0.192184	0	0.0434007	0.0950942	0.0250614	0.119407	0.0728289
GP9	0	0.12099	0.181627	0	0.117678	0	0	0.17847	0	0
ANKRD20A3	2.44082	1.20805	0.936971	0.398566	0.910614	1.06081	2.77709	0.690515	1.30893	1.97428
ANKRD20A4	0.34602	0.607459	0.101323	0.190873	1.18167	0.344836	0.566671	0.945835	0.184476	1.71788
SNAI1	3.72797	3.78505	1.00782	4.2881	0.405298	0.709649	1.05511	2.15135	2.60324	1.00476
SNAI2	14.5069	2.97851	3.12145	23.2031	0.819903	1.7586	1.43794	16.7452	7.83355	4.3061
GPI	35.3639	50.9113	53.2671	48.9243	30.6165	83.812	68.1851	24.1623	71.3598	71.0078
YJEFN3	1.24496	1.73579	3.61516	2.3438	3.01154	0.599204	2.06313	1.93763	4.02983	2.2121
GPT	1.06277	0.660791	3.93636	0.0593231	1.16299	5.22477	2.26441	4.45588	1.6709	1.9221
LOC102724694	0	0	0	0	0	0	0	0	0.70618	0
LOC102724693	13.2805	3.4909	12.3621	18.4785	9.9249	4.1158	7.08559	5.94159	6.50061	6.331
TIMP2	147.891	51.3244	43.0774	203.089	36.0382	36.4998	58.2666	69.2173	92.1282	121.106
TIMP3	137.925	26.8276	34.4269	186.781	6.14458	9.61654	10.7169	77.1037	78.621	38.627
TIMP1	359.117	92.9415	111.777	162.997	29.7061	99.4454	18.6727	60.2311	127.434	80.4162
TEAD1	16.6951	10.9665	10.6282	19.8374	3.298	14.1681	11.9739	14.2335	24.4462	14.2109
TIMP4	0.438367	0.726826	1.05472	0.959195	1.41387	0.789093	1.88878	1.44738	0.482444	0.584181
TEAD2	16.0248	6.98181	29.8172	28.7249	7.63956	9.69166	9.82768	6.32945	23.2094	6.70271
TEAD3	15.4132	11.3294	10.5043	16.2906	16.0176	15.8137	19.0062	10.5656	20.8551	9.07933
TEAD4	4.18744	3.10778	5.95573	4.86178	6.62427	3.29379	3.67456	1.7069	4.3374	17.7153
NUTF2	10.2747	11.7216	16.0058	8.34091	14.8383	16.0432	6.70915	7.57625	16.222	9.72769
GCHFR	2.71081	3.66227	2.91545	1.88303	7.6098	4.67766	7.45389	1.47332	4.6148	4.99506
TMSB15A	0.537427	0.267321	2.58613	1.51194	0.346674	0.455251	0.0712492	0.262881	0.139168	0.190984
TRGJ1	0	0	0	0	0	0	0	0	0	0
TMSB15B	0.644913	0.62375	1.24848	2.2679	0.52001	1.59338	1.78123	0.788644	3.27045	0.572953
TRGJ2	1.43171	0	1.18784	0	0	0	0	1.75079	0	0
CACTIN	3.29786	2.75035	4.16153	3.00927	2.70692	2.09102	4.29359	3.76722	4.0654	3.92991
MGLL	27.7736	27.7806	47.5698	22.6562	37.8756	26.1264	38.3439	50.7661	8.55579	39.9644
GRN	121.465	165.973	155.671	120.985	56.7797	49.8989	80.972	79.5214	88.7321	133.633
SGMS1	9.84227	14.5952	9.3685	11.716	20.1786	10.2399	28.8783	12.0358	9.16241	12.4044
GRP	3.37667	0	0.140075	1.45132	0	0	0	0	0.382549	0
TIMM9	9.89445	14.0931	6.55625	9.08143	20.347	16.524	6.38269	10.3943	7.43724	9.85235
SGMS2	12.3962	27.5916	6.01449	10.6299	11.3015	17.0308	18.3304	14.5267	10.0109	20.444
APOLD1	9.11059	9.35648	3.13381	9.65814	7.33392	7.34316	8.53295	16.2774	17.0094	7.85241
SCAF8	28.3002	25.6919	29.8677	22.6009	32.0648	27.6723	13.9301	27.74	29.2279	25.2896
GPNMB	92.2034	96.7448	46.6955	186.987	7.8673	11.7995	26.6875	34.099	61.8517	47.9265
GSC	1.14392	1.69701	0.649364	0.0940986	0	0.127501	1.79591	0.0736245	0	0
DMTN	7.56383	9.99433	7.66761	3.75231	9.32531	11.8906	9.77104	8.68134	4.41203	9.58669
GSN	79.9158	87.0341	63.234	101.997	74.8894	66.8689	72.8843	120.948	154.019	142.825
MGMT	6.33799	7.83452	9.85952	9.95009	17.2479	12.5833	9.67796	5.8129	17.8412	11.2616
GSS	11.5841	8.97081	12.7186	11.1666	12.3608	15.5712	15.3575	9.1187	11.451	14.0815
GSR	34.2532	28.0586	48.1033	19.5672	34.0997	224.929	47.0318	37.1254	28.609	71.5224
SLC8B1	7.12939	7.68188	6.97875	11.9929	6.64146	4.17565	9.70931	3.3733	5.69699	17.0515
SCAF1	6.98887	16.6719	22.2897	9.81624	6.95315	7.68047	8.26463	9.4982	24.3958	9.48643
SCAF4	16.6345	13.679	11.909	9.18601	4.65122	16.9745	12.6939	13.5749	8.05494	7.73185
SLC8A3	0.394073	0.360488	0.157837	0.424766	0.109569	0.0575545	0	0.515134	0	0.19316
RAB3B	2.15135	1.79274	0.758352	2.36502	0.844875	7.75462	1.43346	3.03976	0.490708	16.5134
ANKRD13C	6.88442	6.44034	7.68206	6.99887	7.45578	7.12918	9.45356	9.28379	9.32258	7.02527
RAB3C	0.645128	0.719698	0.204845	0.504147	0.256881	0.506004	0.295651	0.72073	4.56831	0.339641
ANKRD13B	1.62438	1.12219	2.17128	2.39775	0.654889	1.29	1.19639	0.938022	1.47515	2.22482
ANKRD13D	6.15061	5.89983	9.24408	6.7442	9.60721	3.58027	6.2757	4.92237	11.862	6.55146
RAB3A	1.04922	0.316298	0.791364	0.8572	0.461462	0.757488	1.48584	0.583208	0.432247	0.677925
RAB3D	7.38805	20.5271	10.2716	8.47045	22.0997	14.5638	34.6478	21.1013	30.7471	4.43533
SYAP1	16.4494	20.2869	17.7417	11.3788	23.3177	45.0065	41.7443	21.6055	21.6399	17.9337
LOC102724652	0.0631264	0	0	0	0	0	0	0	0.0408669	0
IL5RA	0.160229	0.265664	0.245421	0.202268	0.0596293	0.0130509	0.00817011	0.934478	0.0319167	0.1095
SLC8A1	10.6714	6.07057	7.24223	6.80407	2.25016	2.36393	4.28422	9.70538	4.01789	13.8838
SLC8A2	0.0560245	1.2308	0.627502	0.120399	0.135522	0.163137	0.315666	0.29117	0.0181346	0.0995466
RAB43	3.23894	2.5165	6.2183	4.3286	5.02143	3.97636	5.14452	3.69292	5.15598	2.72463
IGHG3	349.539	216.389	318.367	166.239	0.86151	0.6788	2.51425	485.126	18.8139	0.569533
RAB44	0.27058	1.34589	0.224491	0.356821	0.163632	0.0895338	0.0896801	0.558367	0.0656882	0.285461
IGHG4	52.9426	99.0095	132.741	217.677	14.0927	0.308441	3.62045	1199.55	3.77156	2.00563
IGHG1	1310.62	2044	2145.59	6883.13	33.981	42.4843	164.456	3183.28	107.635	14.6813
BZRAP1	0.985717	1.82708	2.15255	2.6452	1.48464	0.620338	2.74307	2.39943	0.903021	0.817899
RAB41	0	0	0	0	0	0	0	0	0	0
RAB42	0.688923	1.34994	1.55884	1.713	0.100999	0.397897	1.70213	0.459525	1.29744	1.33539
IGHG2	346.093	340.327	532.769	411.742	8.36368	2.78447	3.34101	538.011	24.1173	7.26832
SLC39A9	32.0768	22.1492	17.4463	21.147	29.6323	31.9942	19.3028	23.9067	23.9278	33.3997
LOC102724657	0	0	0	0.133832	0	0.0906691	0	0	0	0
SLC39A6	26.4984	11.1314	8.41658	28.2799	18.0498	22.5932	12.1645	17.6046	16.3993	23.1552
KAL1	2.63031	0.780118	0.705478	10.7382	0.0914177	0.180074	0.856751	2.42626	2.02576	0.715148
SLC39A5	1.32765	10.9172	2.97704	1.45813	11.7468	19.4913	22.9054	30.2329	6.71335	2.64592
SLC39A8	6.07072	4.2909	3.93034	8.5832	1.47132	4.06864	15.0381	9.86965	1.81737	10.2411
SLC39A7	25.3787	85.8017	66.9913	45.0907	25.8734	37.4363	103.354	45.7674	121.41	40.403
SLC39A2	0	0.0418514	0.0837685	0.0789022	0	0.160365	0.234248	0.123469	3.33356	0.0448504
SLC39A1	31.198	38.7596	39.746	38.2024	36.5141	36.9998	32.9013	26.5613	52.6278	52.465
SLC39A4	7.22648	6.81012	9.96697	2.34096	9.36288	37.54	10.2765	6.15571	35.8269	2.57903
ANKRD13A	15.6233	14.9539	15.8763	24.8757	14.5151	16.388	22.3617	13.1097	5.18739	16.6593
SLC39A3	2.01379	1.27197	1.84978	2.8102	2.16503	1.98002	3.00349	2.1108	3.25922	3.34389
TRGV3	0.202218	0	0.335547	0	0	0	0	0.494573	0.261825	0.179655
RAB2A	26.3281	24.0682	29.2597	21.3083	27.3767	52.5545	40.5931	31.0246	23.7186	30.898
TRGV4	0	0.502927	0	0.316054	0.326108	0	0	0.494573	0.130913	0.35931
RAB2B	26.0866	9.5666	7.4037	9.53377	19.0433	6.1354	5.59117	11.3909	8.26198	11.4467
TRGV1	0	0	0	0	0	0	0	0	0	0
TRGV2	0	0	0	0	0	0	0	0.74186	0	0
LOC102724665	0	0	0	0	0	0	0	0	0	0
TRGV9	0.586765	0.810729	0.324546	0.152846	0.315416	0	0	0.478358	0.12662	0
TRGV7	0	0.840586	1.00949	0.31695	0.327032	0	0.134425	0.495974	0.262567	0.360328
TRGV8	0	0.335284	0.167774	0.158027	0	0	0	0.247287	0.130913	0.179655
TRGV5	0.202218	0.670569	0.167774	0.158027	0	0	0	0.494573	0.130913	0
TRGV6	0	0.168117	0	0	0	0	0	0	0	0
RAB32	11.7226	6.11706	12.1943	12.23	7.29311	11.5936	7.13949	6.11248	14.5231	20.2477
TRGVA	0	0	0	0	0	0	0.139976	0	0	0
RAB30	4.67264	2.91117	2.73025	4.19145	5.0427	1.28218	5.59509	6.80282	2.6238	2.36672
TRGVB	0	0	0	0	0	0	0	0	0	0
RAB31	50.651	19.2568	19.2273	76.391	4.33559	7.64826	18.8786	17.5123	19.5281	28.1047
LOC102724667	0.0683392	0.0849814	0	0	0	0.108543	0.135901	0.0835699	0.0663623	0.030357
RAB36	6.55543	0.822947	1.01007	2.51752	3.53395	9.36088	5.86011	1.85523	2.86158	1.73055
RAB37	2.0453	6.02224	0.799694	1.2309	0.454945	0.970829	1.57394	2.55863	0.760969	0.835439
EIF4E1B	0	0	0	0	0	0	0	0	0	0
RAB34	9.36365	15.3572	16.1091	28.0658	29.6777	13.134	32.0288	9.02162	39.5989	25.4247
DMWD	4.89065	7.82182	9.4079	8.96284	2.75694	3.68915	4.48986	5.05443	10.1848	4.1527
RAB35	10.5008	13.6222	13.2699	13.4108	9.79986	16.8843	14.4692	7.0745	12.8407	19.3493
RAB38	3.14843	2.78181	3.36829	4.56468	3.54077	3.37763	3.26782	3.79946	1.71641	7.14003
RAB5B	20.0814	25.5163	21.232	35.9535	20.8185	35.9834	28.3734	83.3265	24.1609	24.7365
RAB5C	41.2158	63.9962	61.4088	38.4343	47.1661	42.0579	56.4019	30.2318	54.0427	60.2418
LOC400499	0.570535	0.194757	0.556886	0.288494	0.216488	0.497511	0.378192	0.164162	1.39051	0.268345
RAB6A	47.7866	36.9864	49.1098	42.58	55.621	41.2804	45.9482	42.357	56.9769	47.7357
RAB6B	1.6992	0.554929	1.05733	2.55515	0.415185	8.80532	0.298655	1.21211	1.42504	1.62397
AP1M2	6.82739	30.6725	39.3798	9.16919	38.8983	29.1336	36.883	17.8979	16.1446	31.7081
AP1M1	6.58669	5.03852	6.53286	9.03115	5.45587	4.72359	7.00567	5.49181	5.60148	9.54898
RAB4A	6.9086	8.4053	11.268	9.41574	30.5337	24.2428	15.2234	17.2138	12.1963	13.0715
RAB4B	1.98681	7.13741	6.59355	2.87001	3.98077	2.23127	5.46755	2.28236	2.92324	3.63722
LOC102724685	0.269118	0.520573	0.967537	0.420614	0.578658	0.189973	0.832491	0.438794	0.406518	0.398483
SCP2D1	0	0	0	0	0	0	0	0	0	0
DUPD1	0.0640298	0	0	0	0	0	0	0	0	0
P4HA1	20.7656	20.017	35.2034	55.4286	23.8806	26.6225	26.595	20.3684	26.5245	21.6241
P4HA2	13.6431	6.3536	14.4534	28.4168	13.8057	25.7557	12.2323	10.7347	10.1166	18.326
IGHGP	2.109	5.84462	0.499932	12.8553	0.0971737	0	0	1.03161	0.0390093	0
P4HA3	4.91551	0.664874	0.922967	8.14763	0.667538	0.273941	0.308687	1.17057	1.08865	0.390735
CSPG5	0.463436	0.051226	0.256331	0.338016	0.398592	0.654289	0.0819197	0.340033	0.260017	0.0548967
CSPG4	4.57663	1.13823	1.31106	2.49679	0.612722	1.60925	2.62159	3.37909	1.64912	2.8385
RAB5A	29.9049	54.6633	40.438	27.4522	53.5088	41.5028	41.7428	42.6474	32.1385	33.2916
ADPGK	19.7815	20.7452	22.0898	31.4621	17.7411	16.4068	29.2895	16.7373	34.5232	26.2926
LOC102724610	0	0	0	0	0	0	0	0	0	0
FTCD	0.350776	0.0894766	0.291027	0.548241	0.0435139	1.19999	0.196748	0.296968	0.331895	0.0958881
AP1G2	14.8031	12.3773	13.494	7.70796	32.581	11.3186	6.54873	10.1777	10.5395	14.0262
AP1G1	18.1628	21.5463	27.7798	21.2497	38.5763	48.5448	17.8586	24.0893	33.9218	35.6519
LOC102724614	11.9864	11.8691	16.1141	10.8414	6.08533	4.93577	10.2997	6.78601	6.61017	16.9594
LOC102724613	0	0	0	0	0	0	0	0	0	0
SLC13A1	0.263944	0.0156295	0.0625672	0.117865	0.0912107	0.019963	0.574873	0.0461098	0	26.5144
SLC13A2	0.400078	1.18454	4.40994	0.156324	0.506932	8.6844	14.264	0.559135	0.518006	0.812427
SLC13A3	0.59596	1.14796	0.625331	0.753377	14.2183	1.28065	0.685521	1.07174	2.15602	0.124579
SLC13A4	0.220791	0	0	0.0575137	0	0	0.0162618	0.149999	0.0158818	0.021795
CHPF2	10.5009	10.4464	8.9207	13.284	13.0553	12.8866	14.3736	10.2729	13.9912	15.4529
LOC102724620	1.28983	1.96036	2.76449	1.00796	2.08004	0.910503	2.70747	0.788644	3.20087	0.954922
IGHJ6	84.8011	112.3	189.14	261.635	10.6562	0	0	228.949	8.55564	6.84899
IGHJ4	194.712	529.361	466.82	570.605	43.8681	4.54796	10.4394	446.451	24.0984	36.8867
IGHJ5	78.3387	274.332	305.924	428.534	30.4942	2.86035	8.05789	318.776	14.8647	19.1993
IGHJ2	55.9667	57.1873	60.4717	85.4381	6.29685	0	0	109.822	0.842601	4.6253
IGHJ3	23.4029	155.211	74.2398	107.58	11.1002	0	0.912538	156.561	0.891212	2.44607
IGHJ1	33.1414	123.087	144.08	281.78	10.6891	0	6.15118	431.213	6.00743	2.35547
RAB1A	47.4798	48.7247	49.8865	47.2424	35.8601	66.622	75.1009	41.1035	67.1913	52.9621
NUTM1	0.0341208	0.0141433	0.0141544	0	0	0	0	0.0208626	0	0
RAB1B	37.8981	52.2725	75.8272	37.3993	120.934	52.1484	47.4763	42.0906	71.328	53.806
LOC102724631	0	0	0	0	0	0	0	0	0	0
FBXL22	1.34297	0.298218	0.517316	1.10571	0.154697	0.15236	0.238452	1.90622	0.372607	0.703091
RAB21	19.0204	29.9325	14.311	20.3579	16.0837	28.2769	23.2654	17.8611	22.069	26.3881
FBXL20	8.74388	6.52279	7.96392	9.94243	18.727	10.4196	13.7908	9.36026	11.8123	9.53875
FBXL21	0	0	0	0.280644	0	0	0.0529008	0	0	0
RAB20	7.96974	15.849	9.91833	10.1948	10.9399	20.8963	18.1443	9.5139	16.8297	18.1648
MSTO1	5.53223	7.49019	10.9558	7.73407	5.29017	4.97479	6.32079	5.23537	6.08309	5.80407
RAB25	22.1684	49.8282	44.8313	22.3251	58.8383	51.4877	66.6515	36.4681	52.9635	50.0576
LOC102724633	0	0	0	0	0	0	0	0	0	0
RAB26	0.837513	0.877025	0.80457	0.137787	0.355426	2.75379	1.69471	2.37176	1.16999	1.01819
RAB23	8.73172	2.58877	2.45573	12.1552	1.05013	8.27415	1.89337	5.23029	2.25152	3.03723
RAB24	4.0094	6.26047	4.81207	4.6542	4.39422	5.44074	3.76726	4.04614	8.11444	5.04909
RAB28	14.072	7.73357	12.3309	13.2827	11.2829	9.20809	14.9352	17.1599	13.7161	13.4149
SLC13A5	0.0217651	0	0.0902887	0.0850435	0.280796	0.345695	0	0.0798475	0.0422709	0.0193365
RNGTT	6.55755	7.3384	5.25635	5.39057	6.39755	8.93417	4.41551	6.17266	8.26048	8.17987
RP11-797H7.5	0.0556219	0	0	0.0434667	0.0448494	0	0	0	0.0360086	0.0247078
FBXL19	4.63909	5.12784	9.38755	4.99584	4.04474	5.69094	3.41264	3.75894	7.60583	5.89737
LOC102724641	9.67863	28.4615	14.3177	6.35052	10.1601	12.0854	16.1603	15.5204	21.3391	7.21965
FBXL17	5.57312	3.59701	3.83207	7.02999	7.85894	7.16766	4.29311	7.26643	6.60631	8.36516
FBXL18	2.92292	1.37744	3.96956	3.37866	2.67948	1.94357	1.74146	2.3829	2.43288	2.875
FBXL15	1.24259	2.38688	3.01737	1.39736	2.05274	1.63665	2.29023	2.14957	4.49304	2.71947
LOC102724642	0.216597	0.0448906	0.134777	0.0423159	0	0.0573369	0.323047	0.132435	0.280442	0.192429
FBXL16	0.72737	0.368501	0.268211	0.094736	0.684247	0.192547	0.214291	1.68013	0.0130802	0.610309
FBXL13	3.0325	0.723724	2.89716	4.23691	7.52079	2.8218	1.85788	1.91036	5.69621	1.65322
FBXL14	5.79872	3.12048	5.09234	3.71001	7.21856	3.84203	3.91125	5.43234	7.92508	2.71142
FBXL12	4.77025	6.80926	4.1936	3.82655	3.51523	3.11092	4.29288	4.94486	5.46054	4.40638
RAB10	61.24	38.9625	38.4282	37.0678	30.5305	43.1966	53.6953	36.2878	66.2393	53.197
TNRC6C	6.86475	4.95607	4.71075	4.24815	3.86344	2.54449	4.67187	5.62632	4.11211	3.56033
RAB14	28.0894	23.2321	17.4786	26.2463	28.5497	28.0925	38.9796	31.3401	30.5696	34.9693
VAPA	13.0499	21.9851	26.7747	17.8927	12.6105	31.0394	26.9012	18.3865	19.9711	28.98
PSAT1	3.01445	1.894	6.76583	12.6712	3.32613	4.23347	8.22417	1.66853	3.86192	0.338286
RAB15	27.1422	11.5476	5.41992	9.88077	6.69477	7.80976	10.8538	9.38015	6.53468	12.0943
VAPB	15.3197	8.95525	15.7401	11.6407	21.1865	30.6482	16.682	12.6695	11.4938	12.0242
RAB12	15.6698	19.0971	17.2231	25.145	11.0691	13.0823	17.2896	16.1322	20.0068	19.4541
RAB13	49.6283	57.1084	58.6017	35.806	64.8456	32.0452	35.8783	43.608	36.2729	28.6261
RAB18	13.4592	14.574	10.1865	14.0568	26.9441	16.0385	20.3046	14.911	12.2823	15.6933
RAB19	1.70441	3.02222	2.94603	3.62585	6.56616	3.50923	3.70326	3.64748	1.83901	6.099
RAB17	5.33578	9.85626	14.9445	3.83392	10.0485	11.7169	12.8659	8.84591	19.752	11.1034
TNRC6A	18.2429	14.4164	20.1512	12.6088	18.2152	14.8177	16.5079	17.9051	13.0846	14.4001
TNRC6B	16.5101	11.3302	18.9092	11.1547	11.0201	14.5089	17.13	17.5031	10.8328	12.4899
PANK4	5.36484	4.96416	7.95788	5.25115	4.10733	4.70518	5.04694	4.27426	7.24439	6.37904
PANK2	11.0541	6.10936	7.99839	13.6006	9.75411	7.87685	8.44888	7.19813	14.6425	12.1678
TRAF3IP3	8.55363	5.57344	6.67766	4.7358	2.29052	1.90501	1.63195	5.71245	1.36904	3.75754
PANK3	26.1233	27.0707	17.0969	21.2403	33.1637	29.6081	26.9833	25.2771	23.452	24.673
VARS	6.91798	18.5394	14.5624	12.6922	9.87212	9.08187	35.2673	8.70323	22.6399	20.708
TRAF3IP2	4.029	6.11885	7.97759	3.77472	11.6116	13.3243	5.46113	6.36224	4.10607	4.79265
CALML5	0.0817184	0	0	0	0.131783	0	0	0	0	0
CALML6	0.195055	0.269507	1.29465	0.203239	0.104852	0.550767	0.387891	0.159018	0.463009	0.0577637
TRAF3IP1	7.40538	5.75548	9.2302	5.10387	6.35817	6.78854	9.14724	6.56127	5.59313	5.4978
PANK1	1.87788	1.36113	1.33666	1.01843	6.0071	4.85698	2.87052	1.43055	1.322	1.77775
CALML3	0	0	0	0	0	0	0.0728909	0	0.0711875	0
CALML4	5.2048	7.04206	9.84098	2.61906	6.97386	8.17684	11.9679	7.40356	19.807	3.63612
KAT5	11.7262	13.9456	15.7139	8.46801	8.41561	11.1489	11.7409	13.7766	13.5929	13.7723
FTH1	489.564	691.332	554.775	410.481	274.845	534.789	287.415	365.33	1079.28	725.139
LONP1	8.42312	6.83472	11.4928	9.55059	7.78263	11.8289	12.7072	6.96709	10.6311	12.5449
KAT8	6.87188	10.4823	9.5457	6.04526	7.85236	7.15167	3.48797	6.09847	10.6515	6.20977
LONP2	14.9613	24.0343	31.6149	21.761	34	45.8126	19.4099	30.8974	35.8766	34.8845
KAT7	21.1654	22.9178	20.7529	18.5194	24.7919	23.1805	22.6067	17.8392	22.447	21.2981
TKTL2	0.0766712	0	0.0424076	0	0.0412147	0	0.118588	0.0312529	0.0165452	0
TKTL1	0.0809789	0.0671328	0	6.8134	0	0.0571639	0	0	0	0.0239811
ATP6V0E1	55.434	64.7282	51.9174	61.8402	46.0722	82.8464	38.7901	49.1293	111.969	76.8654
ESCO1	10.9989	18.4409	19.5289	9.90746	10.558	11.3202	7.78102	8.98566	12.8249	10.8939
TINF2	11.9955	11.0375	7.80738	12.3641	16.7181	8.13016	6.94043	10.2114	10.8117	13.7577
AP1B1	15.0093	19.2468	17.4423	14.1929	43.5741	24.4924	24.4075	14.4991	15.285	22.62
AP1AR	10.9052	6.65288	4.65658	5.86733	16.2366	10.9998	15.4366	10.536	14.0718	9.36034
ESCO2	4.17705	2.80914	3.39483	2.31494	4.33038	16.6989	6.96452	0.860019	1.21411	2.51816
KARS	17.2027	32.2029	52.1879	37.2689	60.4848	56.0632	25.7924	26.1062	47.8012	44.3996
DNA2	3.20437	2.74808	3.33957	4.39145	6.54216	3.07543	6.9373	1.15819	3.15766	3.67423
ATP6V0D1	20.1039	19.3672	28.7001	16.347	24.471	45.0711	11.6499	20.4434	15.3459	32.5986
ATP6V0D2	0.845734	0.525845	0.125299	0.75533	0.243549	0.383794	0.180197	0.221619	0	0.697697
IGLV10-54	1.62233	2.68987	9.75844	0.950849	0	0	0	20.5829	0	0.180164
TWIST2	2.85933	0.677265	1.05906	1.51625	0.0823412	0.162195	0.135384	2.37268	0.628044	0.272173
TWIST1	2.39494	1.59804	0.848109	3.72031	0.0942002	0.371111	0.193603	1.00004	0.132355	0.986013
SPHAR	1.72111	1.7439	2.0097	2.68998	10.0742	6.14224	5.32409	5.22275	3.75531	3.56782
MYL12A	672.401	191.508	299.617	184.712	137.235	316.273	336.45	187.9	256.753	372.893
MYL12B	990.671	224.818	321.817	290.733	237.417	631.464	631.551	156.802	402.755	602.163
DND1	0.267943	0.333193	0.444605	0.139592	0.360082	0.141858	0.414428	0.436878	0.693845	0.952182
ATP6V0A2	5.07728	4.73529	3.78576	5.5326	4.02336	4.41448	7.08661	4.08125	3.27277	5.47318
TNRC18	17.4359	27.068	41.3979	26.0394	16.1392	17.4012	14.4214	24.8575	44.0066	19.3705
ATP6V0A4	1.45925	0	0.409246	0.160613	1.75666	0.32644	0.66757	0.1508	0.0133055	0.0547785
ATP6V0A1	21.0972	34.3925	25.5888	16.5948	22.2915	20.5827	21.7274	23.0945	22.1368	36.1048
VAT1	73.2724	29.6081	31.0957	65.4748	32.6487	20.8599	20.8183	35.1047	83.7804	75.4734
VASP	25.9657	72.2713	67.0913	33.5503	28.4701	50.952	34.2582	25.0277	91.8365	41.0846
VASN	3.9798	4.46253	7.76793	3.72811	0.863966	2.56626	1.62345	4.18043	3.28662	1.67721
LOC102724605	0	0	0	0	0	0	0	0	0	0
HAL	1.00618	0.272992	0.303562	0.200149	0.619547	0.542392	1.2248	0.178972	0.793505	0.211288
LOC81691	2.75138	1.47952	3.16702	1.60774	4.91669	3.64824	2.97396	1.24277	1.15537	1.91586
FUBP3	12.0974	13.9703	11.7829	11.1221	9.64461	8.513	12.3447	12.6643	12.7816	9.64459
FUBP1	64.536	59.1807	69.8946	40.0359	45.1922	38.1362	46.4483	63.1353	45.9252	44.9419
COL18A1	23.5748	9.8423	11.2988	43.3659	5.49539	48.3072	16.1737	22.0369	60.8512	30.6946
HBB	11.6641	106.746	3.70013	10.0087	38.9111	14.7724	20.9971	66.9831	9.99411	29.9702
HBD	0.0924875	0	0	0	0.14915	0	0	0.1131	0	0
HBM	0	0	0	0	0	0	0	0	0	0
DNER	0.24066	0	0.0544547	0.82066	0.0705638	0.347491	0.11602	0.107017	0.0849811	5.59785
TINAG	4.36496	1.74352	3.85191	0.930293	0.0639924	13.1935	12.3628	2.32921	1.97806	14.6656
RALGPS1	6.44523	5.3432	5.3842	6.53649	12.4512	3.13628	12.4568	8.73631	11.8856	5.65708
RAB8A	28.0817	25.3519	30.7736	15.7007	22.6961	20.3339	20.7071	26.8208	18.5202	28.6
GABPA	12.9213	8.04256	5.92772	7.98086	5.32639	9.11641	12.889	11.6607	16.3364	6.81405
RALGPS2	13.7965	13.6656	5.17948	13.0292	14.0976	14.0994	9.45789	23.1678	19.1819	9.64314
RAB8B	22.2814	15.9285	10.4609	13.2484	6.9592	5.02013	12.96	16.675	12.9042	21.0341
VAV3	10.8977	6.34643	3.18816	2.34605	0.45993	19.1684	20.6166	6.42458	26.3929	3.64064
HBZ	0	0	0	0.133512	0	0	0	0	0	0
RAB6C	0.0930586	0.250728	0.115811	0.0363612	0.0750356	0.369513	0.061686	0.0284496	0.256039	0.0413375
GPBAR1	3.53817	2.5184	3.35061	1.89917	0.576347	0.302743	0.331666	3.75856	2.10545	1.93683
RENBP	3.06586	5.0026	6.0159	5.62839	3.13915	3.09175	3.871	2.43992	2.1423	5.44754
VAV1	4.97222	6.91049	5.70259	5.46655	3.7734	3.22605	4.21688	4.35164	12.0078	6.23635
VAV2	23.4405	8.60148	13.5829	16.9628	13.7697	14.2075	18.8892	12.8497	17.2205	15.9288
HCK	8.12224	5.77154	6.23066	6.77546	2.07911	3.72	4.03801	4.375	2.94208	9.82172
CDCP1	12.0778	21.9114	21.7704	18.7744	19.7654	26.0946	22.3285	9.61332	5.32058	24.1375
CDCP2	0.109625	0.0908811	0.12127	0.0571124	0.117858	0	0	0	0.260221	0.0649289
RAB7B	1.44833	0.708601	2.67904	1.72556	5.13077	1.20676	1.08597	1.4227	1.18355	2.93204
RAB7A	110.425	85.1361	84.8037	61.631	85.599	89.3835	56.3599	58.8303	61.9568	58.469
HDC	3.70923	2.31187	1.70718	1.92537	0.611268	0.258016	0.197418	1.68855	0.157749	1.87618
ZNF2	2.4871	1.67338	2.16813	1.59149	15.7527	1.81292	1.7681	2.04964	2.0068	1.72925
ZNF3	11.8583	9.16864	17.5686	21.1058	15.0645	11.6595	20.9026	10.5355	14.8053	12.9432
ZNF8	5.99244	9.53285	6.58417	9.54299	3.29089	4.66457	7.62238	5.62471	21.3891	7.2231
ZNF7	9.4654	7.09657	13.0027	7.983	12.1782	19.8261	10.2858	10.2783	22.0665	8.40925
PSMC3IP	3.66787	1.40078	2.87215	1.96456	1.8609	1.22187	1.74838	0.806351	1.12056	1.83068
DUOX1	3.47905	3.46939	8.38744	1.46774	1.56525	0.507198	7.6956	1.35648	0.220331	3.5948
FTMT	0	0	0.0675675	0	0	0	0	0.0995899	0	0
UBTD2	13.3436	9.21182	9.31753	16.8845	8.92141	12.6961	9.96256	10.8299	16.2777	10.4414
UBTD1	3.95398	2.40126	1.41137	4.49114	1.63117	1.996	1.88955	1.74292	3.98842	3.14517
ATP6V0E2	8.47894	3.59075	1.93835	2.35911	4.19098	19.3181	4.3328	2.72859	2.73606	7.41625
GABRE	18.6004	8.02066	6.55722	6.08756	35.4897	6.42082	7.24125	3.69377	25.0241	13.2563
GABRD	0.966867	0.431603	0.185118	0.900878	0.17991	1.06316	0.788812	0.27285	2.09446	0.726832
HDX	3.24309	1.88294	1.45316	0.830073	0.328013	1.47172	1.4906	2.65313	0.2853	2.21864
DUOX2	27.7679	53.8288	90.8143	3.88692	12.0044	26.3333	111.531	19.8884	0.211745	185.142
GABRQ	1.50329	0	0.0296959	0.475504	0	0.151599	0	0.0437697	0.208544	0.0317989
GABRP	16.9123	89.6814	84.0637	6.23639	8.16118	3.20601	128.636	322.494	11.3967	194.175
FAM189A2	4.13911	2.90348	4.11649	5.80566	5.77639	4.7199	12.716	3.17971	0.309183	2.66366
PLAC8L1	0.763762	0.633171	1.26733	0.813894	1.79154	0.14704	0.368202	0.764166	1.39344	0.678541
FAM189A1	0.0290348	0	0	0.192863	0	0.184464	0	1.2072	0.093983	0.0515902
VAX1	0	0.0264109	0.0132158	0.0248961	0	0	0.0211179	0	0	0
VAX2	0.374466	0.672615	0.258901	0.829126	0	2.11472	0.206853	0.381602	1.53534	0
CAPZA3	0	0.110103	0.881512	0	19.7044	0.421889	0.572241	0.243616	0.300929	2.06486
CAPZA1	64.7926	67.3591	72.8743	68.1916	59.1958	82.7153	89.8817	54.9199	78.7155	95.8841
CAPZA2	35.0938	37.2042	38.0653	35.0941	78.8398	69.3969	76.2535	31.7684	29.2103	65.7303
RAB9A	17.9226	14.9017	13.8232	16.84	18.7318	20.4246	25.2241	16.1967	21.9806	20.0786
RAB9B	1.33443	0.407572	0.903188	1.27608	0.0849465	1.09692	0.488836	1.58889	3.13728	0.577169
HFE	4.73541	3.32017	5.0155	5.60991	4.79317	3.17386	6.19447	5.26715	4.0114	6.82524
FAIM2	0.633766	0.625478	0.751162	0.400931	0.657028	0.54325	0.16004	2.15896	0.0488438	1.28697
FAIM3	10.5545	4.80763	4.40724	3.08168	1.23448	1.08074	1.43002	7.1484	0.315361	2.24633
TRAPPC12	20.5623	13.8723	19.2247	16.5564	14.4989	9.97044	16.5819	13.0061	16.8921	16.0002
TRAPPC11	14.9804	10.8683	10.6942	14.9497	17.3899	20.839	17.4324	16.3584	20.9938	18.0711
TRAPPC13	6.0212	4.66654	5.93345	7.39158	9.22646	8.13444	6.40747	6.20647	11.0817	8.79261
NANOS1	0.232068	0.0769553	0.218211	0.507791	0.124749	0.294875	0.779415	0.26487	0.0901421	0.178684
NANOS2	0	0.0379204	0	0.0357455	0	0	0	0	0	0
SZT2	7.6609	5.57411	9.58071	6.23086	5.39265	5.17837	6.3817	6.59411	6.29223	5.91438
TRAPPC2L	3.55843	2.89684	6.80892	4.5094	9.66758	8.82572	3.44255	5.56677	7.99018	7.91769
HGD	15.706	8.94609	15.4537	2.22653	43.8221	51.7774	27.22	20.2517	104.306	63.1232
HGF	5.94553	3.24467	2.18134	4.07421	1.49362	0.332176	0.584238	4.51216	8.06555	3.33119
NANOS3	0.429684	0.284972	0.285195	0.0671568	2.63314	0	0.341791	0.525447	0.111268	0.229044
KAZN	2.58371	1.01172	2.14362	2.20811	1.61346	2.23521	1.2098	2.42008	1.87194	1.34795
HGS	16.9088	26.8971	26.0789	18.2017	21.2861	8.23795	24.1411	12.1648	22.579	23.3249
TRAPPC3L	0.192952	0.0533202	0.053362	0	0	0	0.0426343	0	0.0832759	0
TRHDE	0.32234	0.256536	0.117671	0.554177	8.234	3.49507	2.94866	0.662222	0.0166942	2.57736
SEPSECS	4.22284	2.89105	5.76559	5.65858	8.07789	2.16186	7.27121	6.32704	10.3605	7.94268
SPDYE2B	0	0.0371722	0	0.0876004	0	0	0	0.0548321	0	0.0199179
HAPLN3	3.8878	2.37981	3.67566	6.18237	0.328065	0.837694	1.55826	0.939799	1.21455	1.04423
HAPLN4	0.145668	0.0690062	0.120856	0.0813105	0.26847	0	0.206913	0.127238	0.188605	0.0184877
HK2	6.50959	19.62	16.2945	26.4447	4.63853	16.4145	6.6699	7.96038	2.67225	8.47313
HAPLN1	1.30072	1.53501	1.02838	0.562047	1.1105	2.62495	2.61706	1.92744	0.534956	1.33232
HAPLN2	0.0808417	0	0	0.0631752	0	0	0.0267939	0	0.287845	0.0359107
HK1	26.5285	28.5199	28.5572	23.6383	33.2581	24.0745	18.7342	18.0865	33.4128	26.6007
HK3	2.61328	1.08323	1.47125	2.69862	0.263395	0.420009	0.804271	0.74186	0.543791	1.47179
TMPRSS11A	0	0	0.0978449	0	0	0	0	0	0	0
TMPRSS11B	0	0	0	0.02115	0	0	0.0179403	0	0	0
AXIN1	8.15999	8.12418	4.79411	7.1853	5.85554	9.6532	10.5722	5.5861	10.085	7.30152
AXIN2	10.9221	3.95262	4.78333	7.34614	9.76106	1.00254	28.0745	5.49965	2.13436	2.0278
TMPRSS11E	0.335137	0	0	0	0	0	0	0	0.0216962	0
TMPRSS11F	0	0	0	0	0	0	0.0456928	0	0.044625	0
DNM1	7.79408	4.00064	3.89802	11.2282	3.17165	5.12913	3.24716	3.71893	2.02773	14.3018
TMPRSS11D	0	0	0	0.0402024	0	0	0	0	0	0
DNM2	33.2151	64.3151	94.8877	27.5588	44.5269	37.238	50.7009	36.9165	33.234	40.8546
DNM3	3.26153	0.805733	1.25607	1.90611	0.75354	0.474983	0.563725	1.33709	1.09505	0.904982
TRAPPC6A	6.26703	16.245	30.831	9.31211	13.5228	16.4497	8.9521	6.36847	34.0001	7.29297
TRAPPC6B	16.4918	7.20787	8.11742	17.2449	12.9188	11.604	7.19356	13.2707	6.91481	11.2734
DNLZ	1.6226	1.42429	4.27621	3.72944	0.923539	1.71812	5.88405	2.10095	2.16268	6.02059
HLF	1.93059	1.00693	1.85633	1.12902	0.51546	1.08304	0.618681	3.54911	1.40709	4.30498
RNF113A	3.9739	6.86338	5.67817	5.69337	7.56561	5.55199	5.30496	4.85956	5.39537	5.58994
RNF113B	0	0	0	0	0	0	0	0	0	0
HLX	2.16735	1.09368	1.69393	3.01923	1.0131	0.764978	0.957785	2.53515	2.19616	1.50692
LEPROTL1	25.9734	20.0881	18.7461	14.6042	19.283	36.055	15.2749	20.4001	14.5078	25.1859
IGLV10-67	0	0	0	0	0	0	0	0	0	0
FLJ22184	1.58445	0.341518	0.302349	1.10199	0.536584	0.872414	0.252069	1.02691	0.759049	0.112612
HN1	13.98	37.9251	31.6895	22.6303	45.5428	52.5375	31.3382	8.92949	22.1412	51.3163
MAPKBP1	4.05815	2.84858	3.85023	3.97379	3.66231	1.81918	4.75174	3.18765	3.52846	4.07026
LOC102724371	0	0.0251357	0	0.0710821	0	0	0.0602948	0.0741546	0	0.0808104
LOC102724376	0.585166	0.323408	0.323661	0.609718	0.314557	0.413075	0.387891	0.238527	0.252551	0.259937
LOC102724378	0.913502	0.895	1.5847	0.584077	1.07139	1.14315	1.37622	1.11709	0.752671	1.47559
OR10AD1	0	0	0	0	0	0	0	0	0	0
HPD	0.113089	0.218756	0.093826	0.0294585	0.182373	0.0399154	0.174915	0.322684	0.195231	0.10047
LOC390877	0	0	0.113343	0	0.22031	0	0	0	0	0
HPN	7.53689	11.041	17.3781	2.0579	1.12269	10.0638	5.8387	0.703277	23.8868	0.699173
LOC102724399	0.501766	1.66389	0	0.784229	0	0.531304	3.88042	2.24985	0	0
FIGNL2	0.228756	0.151714	0.291013	0.750814	0.0245936	0.710518	0.212291	0.149194	0.13822	0.0812925
LOC102724398	0.0825667	0.136898	0	0.129046	0.399454	0	0.218925	0	0.0534522	0.366769
HPR	0.115274	0	0.0478195	0.0450416	0	0	0.420267	0.0704827	0.671638	0.102412
GIGYF2	20.0158	14.8848	19.8545	13.4122	11.5965	13.8943	17.4082	18.7758	19.5766	14.6881
LOC102724396	1.6872	3.59669	3.99945	0	0.777389	7.91172	3.35519	1.17898	0.312074	5.56749
HPX	0.220534	0.329087	0.695284	0.827233	0.213387	0.747252	0.877116	0.215747	2.11299	0.117556
FIGNL1	7.7818	2.74775	4.54331	7.24961	7.2914	8.69766	8.05991	2.53323	3.80167	4.25692
GPR17	0.16526	0	0.0685555	0	0.133254	0.0874944	0.0547734	0	0.0178311	0
GPR15	0.628945	0.237002	0.0474376	0.0446818	0.0922063	0	0.0758019	0.908956	0.148061	0.558767
GPR12	0.0147599	0	0	0.0115344	0	0	0.0195678	0.0541481	0	0
EXOC6B	22.7821	11.2049	14.4464	15.1011	10.0342	11.6813	11.7197	13.3863	16.1598	17.0056
BHMT	0	0.451025	0.166297	0.0895066	0	0.515436	0	0.140063	17.8143	0
HRC	0.142714	0.331274	0.189448	0	0.0460296	0.030223	0.132442	0.383945	0.184781	0.202864
LOC100129361	3.40178	3.10214	5.90237	2.34631	5.15197	3.27315	3.97067	5.49835	3.83	2.95651
HRG	0.0706318	0.0585549	0.146502	0	0	0	0.0702299	0	0.845926	0.094126
GPR18	0.919726	0.476542	0.572299	0.149737	0.0618	0.0811556	0	0.70294	0.0744267	0.306413
GPR19	0.944614	0.102143	0.954086	0.288855	1.98696	0.347903	0.38114	0.401788	0.478586	0.0729751
GPR27	0.888471	0.736556	0.842438	0.942279	0	1.14237	0.462741	0.155212	1.19144	1.07124
HRK	0.0389262	0.193623	0.0968872	0.0608392	0.125549	0	0	0.0476017	0.0252001	0
GPR25	0.175454	0.145454	0.194091	0.0914079	0	0	0.0775359	0.286077	0.037862	0.051959
GPR26	0	0	0	0	0	0	0	0	0.00899341	0
GPR21	2.79506	1.4167	1.50192	1.75419	2.56902	1.34945	3.20635	2.37311	1.22819	1.22229
GPR22	0	0	0	0	0	0	0	0.0295143	0	0
LOC642643	0	0	0	0	0	0	0	0	0	0
GPR20	0.562189	0.660256	0.0777381	0.183055	0.0755513	0.496069	0.12422	0.687483	0.545926	0.582702
LOC102724335	3.02695	1.33617	3.03319	2.73411	1.77506	1.58175	3.23122	4.37457	1.39971	4.50528
LOC102724334	0	0	0	0	0	0.33839	0	0	0	0
LOC102724336	0.940537	2.94561	1.56066	1.87833	3.87617	1.21722	2.21674	1.15015	1.21777	2.22824
SH3BGRL2	24.6219	48.2836	42.2493	8.24796	97.4277	38.6012	36.9014	47.3874	131.418	39.7247
SH3BGRL3	130.202	96.0703	70.2582	42.7966	47.1087	87.6281	47.7073	56.3707	43.1011	65.8223
GPR39	4.21239	5.91139	5.116	2.91507	3.11011	3.25123	5.75278	4.06511	7.68825	3.81001
GPR37	0.112585	0	0.420336	0.483899	0.363121	0.119213	1.29358	1.21615	0.0485903	0.600137
GPR34	11.5353	13.5603	7.90866	9.97094	2.93092	1.49242	5.13858	8.39109	6.45921	16.3443
GPR35	10.9331	18.232	7.78996	6.30328	20.8833	14.4126	22.3684	10.5957	41.468	9.68523
GPR32	0	0	0	0	0	0	0	0	0	0
GPR33	0.132935	0	0.110291	0.103884	0	0	0	0	0	0.236204
GPR31	0.0745681	0	0.0618665	0	0	0	0	0.091187	0	0.264991
DNTT	0	0.0581817	0.0291137	0	0	0	0	0	0	0
MANEAL	8.34077	1.97264	10.0995	1.66376	1.93885	10.5557	5.04738	5.36019	5.09157	4.07222
LOC102724342	0.746499	0.325715	0.456359	0.276331	0	0.0416023	0.338571	0.336321	0.178047	0.069811
VN1R1	0.777108	0.720027	1.28948	1.67896	0.884615	0.77445	1.18175	1.0062	5.06045	1.3808
VN1R2	0.0546036	0	0.0906055	0	0	0	0	0.0667731	0	0
VN1R4	0	0	0	0	0	0	0	0	0	0
VN1R5	0.066653	0	0	0	0	0	0	0	0	0
ERVFRD-1	0.433325	0.197578	0.233685	0.0846574	0	0	0	0.15897	0	0.0192487
GPR45	0	0	0	0	0	0	0	0	0	0
LOC389895	0	0	0.0954086	0	0	0	0	0.0703128	0	0
HTT	11.6927	6.7559	15.0694	13.1852	8.98694	11.5823	13.1844	10.4593	12.6115	12.8706
SRPX2	24.5482	4.22734	5.34256	31.1383	3.58451	0.865289	0.520022	6.11577	8.52797	13.8521
MICALL1	20.0662	4.09278	10.5967	4.96568	5.8299	8.41465	8.6881	7.06937	6.1344	9.32391
MICALL2	17.9714	9.57492	32.2161	7.34697	10.1324	15.5561	10.3816	7.31614	13.3541	13.2162
AP2S1	13.8378	17.7523	27.1946	27.7292	12.7161	32.1697	18.8578	11.8169	27.4255	23.0765
SRSF10	43.1028	37.8207	30.491	21.8402	37.4145	30.938	57.1138	32.2141	46.9634	26.1361
SRSF11	44.4487	43.8072	53.971	40.5307	36.2632	30.2995	82.6379	46.7441	46.4665	40.8873
SRSF12	1.48462	0.410258	0.0947491	0.446224	0.0613892	1.14878	0.428973	0.256031	1.25684	0.862401
GPR56	15.5628	29.3119	48.4904	11.7084	19.2358	30.5366	17.8949	29.4233	107.18	16.6006
GPR55	0.261806	0.170533	0.124121	0.102297	0.120629	0.198013	0.136356	0.365891	0.108957	0.182752
GPR52	3.89051	2.70118	2.66295	3.49635	4.6271	1.28735	3.86837	4.22235	2.01491	2.72192
GPR50	0	0	0	0.0553878	0	0	0	0	0	0
FAM92A1	9.96224	4.16978	2.77306	7.43014	1.30828	10.2051	9.35703	6.26983	3.48728	3.80549
IGKJ3	45.2118	89.018	40.6365	133.965	6.07591	0	1.24874	62.1991	1.21955	6.69451
IGKJ4	177.08	301.412	328.218	337.122	27.3416	5.98416	1.24874	382.409	13.4151	16.7363
IGKJ1	322.134	182.721	179.739	443.117	15.1898	0	4.99495	645.028	9.75643	20.0835
IGKJ2	135.829	191.731	216.247	397.329	23.6805	5.83072	12.1672	289.554	13.0711	16.3071
LOC102724369	7.3736	7.72593	6.54245	4.80186	4.78945	2.16879	5.29507	9.64312	9.01667	4.73117
IGKJ5	47.0956	124.938	79.7101	78.0239	12.1518	0	3.74621	177.383	3.65866	6.69451
SH2D7	1.00042	0.161265	0.0691676	0	0.761848	0.0588504	0.184208	0.101948	0.0719612	0.123443
GPR68	4.16114	0.682348	1.00536	6.718	0.110612	0.169465	0.378888	1.14632	0.444041	0.670306
GPR65	3.21358	2.58537	2.31158	2.68451	1.55727	0.955454	1.11232	1.76163	0.942848	2.98159
GPR63	1.14057	0.194958	1.03409	0.900506	0.379245	0.473123	0.0857378	0.87712	0.753607	0.480535
[truncated: 18,448 more rows]
