# Supplementary material for: Genome-wide CRISPR screen identifies ELP5 as a determinant of gemcitabine sensitivity in gallbladder cancer
Source: Nat Commun. 2019 Dec 2;10:5492. doi: 10.1038/s41467-019-13420-x (PMC6889377; doi:10.1038/s41467-019-13420-x)
Supplement: Supplementary file 7 — Source Data [file 41467_2019_13420_MOESM7_ESM.xlsx]

## Sheet: Fig 1
	Fig 1c
	μM	Parental			Cas9
	0	104.5	93.7	101.8	95.7	100	104.3
	2	77.4	74.7	66.5	71.7	67.4	64.8
	4	41.2	49.3	35.7	41.6	45	48.5
	8	35.7	22.1	32.1	23.6	27.9	34.7
	16	28.5	21.2	24.9	21.9	24.4	21.9
	32	16.7	26.7	20.3	15	20.1	16.7
	Fig 1g
		sg1		sg2		sg3		sg4
	DCK	263.581	164.552	195.118	222.46	80.611	114.301	73.936	65.476
	P53	84.977	80.605	58.36	40.199	35.188	53.564	25.613	11.551
	ELP5	852.172	559.463	69.904	56.481	13.405	9.01	7.507	4.448
	IKBKAP	21.28	16.324	7.924	7.469	6.533	8.089	6.152	4.882
	EIF3I	9.485	9.982	8.641	5	6.094	3.983	6.515	2.888
	OGN	66.635	49.139	33.484	20.872	6.122	6.797	5.578	4.643
	ELP2	9.575	6.484	5.393	5.448	5.273	3.874	5.65	3.216
	HSPA8	5.953	8.31	7.778	6.108	6.165	4.51	5.208	4.488
	hnRNPQ	25.429	23.976	16.11	16.043	7.577	4.549	4.815	3.245
	DENND5B	13.994	11.584	8.801	7.844	7.546	7.238	4.517	4.929

## Sheet: Fig 2
	Fig 2b
	Time (d)	sgNC			ELP5_sg1			ELP5_sg2			ELP5_sg3			ELP5_sg4
	0	0.267	0.27	0.262	0.302	0.293	0.289	0.293	0.286	0.301	0.299	0.298	0.286	0.288	0.29	0.298
	1	0.408	0.381	0.343	0.443	0.437	0.594	0.441	0.432	0.392	0.382	0.408	0.443	0.359	0.421	0.384
	2	0.408	0.358	0.417	0.586	0.647	0.532	0.505	0.532	0.507	0.498	0.521	0.439	0.462	0.404	0.449
	3	0.309	0.332	0.264	0.629	0.757	0.703	0.602	0.592	0.612	0.588	0.632	0.593	0.499	0.431	0.482
	4	0.268	0.188	0.213	0.742	0.782	0.723	0.682	0.604	0.633	0.648	0.673	0.69	0.495	0.505	0.548
	Fig 2c
	μM	sgNC			ELP5_sg1			ELP5_sg2			ELP5_sg3			ELP5_sg4
	0	105	96.9	98.1	102	103	95	104.1	98.8	97.1	100.5	100.7	98.8	100.1	99.2	100.7
	2	75.8	66.1	70.8	99.3	96.3	92.2	90.3	87.1	94.4	94.2	96.2	92.2	77.2	79.1	75.7
	4	52.5	47	44.7	82.3	87.6	90.4	75.3	87.5	83.3	86.3	83.4	77.5	68.3	71.4	65.3
	8	32.1	35.4	28.8	71.3	81.3	77.4	65.3	72.3	73.4	75.4	67.4	73.4	61.5	55.7	51.7
	16	28.7	20.7	23.8	70.3	67.4	61.5	58.4	66.2	63.2	56.4	60.1	65.4	43.2	47.3	40.2
	32	13.8	21.2	16.9	53.4	52.4	48.5	49.5	46.5	55.4	54.4	48.4	52.3	36.2	29.8	37.4
	Fig 2e
	μM	NOZ						GBC-SD
		WT			ELP5-/-			WT			ELP5-/-
	0	105.9	99.6	94.5	96.6	102.7	100.7	95.9	103.6	100.5	99.6	101	99.4
	2	64.4	72.3	71.3	98.3	96.4	97.4	78.9	84.8	70.4	98	95.5	101.8
	4	45	56	50.4	86.2	90	81	59.9	69.4	61.8	94.1	96.3	99.1
	8	35.3	37.2	42.3	73.6	81.9	76.4	54.8	51.3	47.5	88.5	90.6	83.7
	16	29.4	25.2	35.8	63.2	70.4	68.5	40.3	35.6	31.7	73.2	70.1	78
	32	23.8	21.8	14.7	59.7	50.4	63.2	29.9	27.3	23.7	54.1	62.3	51.5
	64	8.3	13.9	16.8	42.3	48.4	41.2	25.3	19.6	23.6	49.8	42.9	46.2
	Fig 2f
	NOZ		GBC-SD
	WT	ELP5-/-	WT	ELP5-/-
	7.8	49.1	14.7	51.2
	9.9	48.4	11.4	56.4
	6.3	46.3	12	54.2
	Fig 2h
	Time (d)	WT + Vehicle								ELP5-/- + Vehicle
	7	67.7	73.6	77.6	81.5	83.2	84.5	94	105	76.4	83.7	84.2	86.7	89.9	93.6	102.3	119.9
	13	95.8	102.1	118.4	142.3	145.7	162.1	183.9	211.8	93	99.3	104.5	129.1	136.2	157.4	185	201.6
	19	211.9	236.2	256.8	295.9	354.2	371.7	387.6	452.4	223	266.5	283.3	328.4	357.9	384.4	419.9	449.8
	25	443.1	467.4	542.2	602.4	648.8	784.7	804.8	841	436.1	490.9	532.1	654.5	666.4	682.1	776.8	897.4
	31	741.7	841.4	924.5	1016.4	1128.2	1249.7	1293.4	1321.7	785.6	845.6	899.3	953.4	1002.7	1087.3	1175.2	1362
	Time (d)	WT + GEM								ELP5-/- + GEM
	7	61.4	64.2	64.9	68.1	75	76.3	83.2	114.4	64	73.6	74	79.3	79.5	81.7	83.9	99.1
	13	61.5	65.9	66	71.6	76.3	78.2	87.4	121.5	93.5	99.1	117.8	120.2	123.1	134.3	165.5	195.1
	19	60.4	65.9	65.2	72.1	80.1	81.4	94.2	156.9	114.1	143.1	198.3	206.3	248.6	243.2	289.6	398.9
	25	60.6	61.4	68.6	88.3	95.3	103.4	112.2	199.1	193.2	238.6	284.8	319.2	345.9	382.5	433.6	484.4
	31	49.3	60.8	77.5	102.3	103.9	127.2	121	244.2	397.5	482.5	538.6	599.9	654.1	679.8	758.9	806.3
	Fig 2i
	Vehicle		GEM
	WT	ELP5-/-	WT	ELP5-/-
	1.32	1.23	0.23	0.85
	1.23	1.19	0.19	0.79
	1.21	1.16	0.31	0.84
	1.02	1.23	0.15	0.64
	0.89	0.99	0.11	0.53
	0.88	0.94	0.08	0.48
	0.78	0.89	0.12	0.59
	0.97	0.81	0.2	0.46
	Fig 2k (KI-67)					Fig 2k (TUNEL)
	Vehicle		GEM			Vehicle		GEM
	WT	ELP5-/-	WT	ELP5-/-		WT	ELP5-/-	WT	ELP5-/-
	50.6	48.7	5.5	29.3		3.3	3.6	34.9	17.3
	48.3	47.5	6.7	27.4		2.8	3.5	35.8	20.9
	53.2	53.2	5.4	25.4		4.3	2.7	33.8	16.1
	44.1	54.2	7.2	31.2		3.5	2.8	41.2	16.4
	59.1	46.8	3.3	21.8		2.5	4.5	31.2	13.5

## Sheet: Fig 3
	Fig 3b
	WT	ELP5-/-
	0.985	0.838
	0.994	0.743
	1.021	0.802
	Fig 3h
		NOZ
		WT												ELP5-/-
	μM	EV			Flag-ELP5			Flag-ELP4			Flag-ELP3			EV			Flag-ELP5			Flag-ELP4			Flag-ELP3
	0	96.6	102.8	100.6	97.4	104.8	97.8	101.7	99.2	99.1	101.5	92.9	105.6	100.9	96.6	102.5	102.5	103.3	94.2	97.9	101.1	101	99.9	101.8	98.3
	2	63	62.6	56.9	37.6	42.5	33.4	46.7	54.4	49.3	51	44.2	47.3	99.2	93.6	97.8	44.7	45	42.9	91	84.1	92.4	89	91.8	89.1
	4	49.2	43.5	44.8	25.3	27.4	31.4	39.5	35.5	43	40.5	38	37.5	92.8	88.9	85.4	35.3	31.7	38	80.2	82.3	84.3	75.3	79	71.4
	8	28.9	36.4	34.1	25.1	17	22.7	27.3	27.4	27.5	26.8	26.4	32.4	76.1	78.6	71.8	26.6	26.9	31.5	63.7	71.1	71.1	62.1	61.6	55.7
	16	22.8	28.1	27.9	19.1	23.3	12.7	24.5	25.7	20.9	21.3	21.2	24	72	61.2	67	16.9	20.8	20	61.6	56.3	56.1	50.8	46.2	45.7
	32	22.6	19.9	16.7	17	11.8	8.3	16.3	15.7	14	14.5	14.9	17.3	58.6	53.2	50.8	20.8	16.3	19.7	49.5	44	48.5	40.4	36.1	42.4
	64	18.1	15.5	12.1	13.8	7.9	5.9	12.4	14.4	13.5	11.8	15.5	9.2	45.5	41.7	38.8	13.3	12.8	11	43.5	38.3	39.7	37.1	35.8	31.5
		GBC-SD
		WT												ELP5-/-
	μM	EV			Flag-ELP5			Flag-ELP4			Flag-ELP3			EV			Flag-ELP5			Flag-ELP4			Flag-ELP3
	0	104.5	99.8	95.7	95.3	101.8	102.9	97.5	105.2	97.3	99.5	97.5	103	97.9	98.2	103.9	98	101.8	100.2	101.2	99.7	99.1	101.8	99.2	99
	2	74	76.9	84.2	56	57.2	51.3	62.8	69.9	66.6	73.4	67.1	65.4	92.1	97.4	99.1	66.1	61.3	58.5	98.5	93.9	95	95.6	89.8	91.4
	4	62.9	59	67.9	27.8	30.8	34.7	46.4	40.7	42.5	44.1	46.4	44.4	87.6	95.3	91.9	45.6	42.7	49.9	87.4	82.6	92.1	79.5	83.2	85.4
	8	51.9	48.7	55	24.3	25.7	24.9	34.5	31.7	26.5	29.3	29.2	29.3	81.4	87.1	76.3	35.5	22.5	28.5	68.3	70.2	77	68.2	71	74.2
	16	37.3	29.9	32.9	12.1	21.1	16.7	20.8	22	21	18.6	19.9	20.9	68.6	70.3	74.6	26.1	24	20.4	55	61.5	63.8	50.7	52.2	57
	32	29.3	21.6	25.2	15.1	9.3	13	16.5	14.5	22	14.9	14.2	17.4	58.2	62.8	65.5	18.9	13.1	12.5	45.6	41.6	37.5	44.4	38.7	40.2
	64	16.6	20.9	22	12.9	7.2	8.8	14.1	18.1	10.4	11.6	12.1	10.7	49.1	43.9	42.4	14.1	13.6	11.5	36.4	34.5	30.5	34.8	30	32.8
		WT												ELP5-/-
	IC50	EV			Flag-ELP5			Flag-ELP4			Flag-ELP3			EV			Flag-ELP5			Flag-ELP4			Flag-ELP3
	NOZ	9.885	10.35	8.721	2.82	1.023	2.992	4.316	5.06	4.746	4.755	2.27	5.225	50.844	45.729	43.787	1.901	1.691	3.774	44.264	39.391	41.758	35.815	33.935	31.853
	GBC-SD	19.838	18.047	22.179	1.502	4.312	3.255	9.107	9.027	8.378	9.1	8.595	8.438	53.181	51.328	51.27	10.639	6.485	7.569	39.452	38.175	37.25	37.098	34.142	36.919
	Fig 3j
		NOZ									GBC-SD
	μM	EV			ELP5WT			ELP5D124A			EV			ELP5WT			ELP5D124A
	0	97.3	103.6	99.1	103.6	97.3	99.1	104.3	99.1	96.6	105.4	100	94.6	95.5	101.8	102.7	100	102.8	97.2
	1	88.3	85.6	81.1	64.4	59.9	68.8	82.9	80.4	85.5	94.6	89.1	96.4	88.3	79.3	75.7	91.6	88.8	104.7
	2	69.5	67.7	61.2	38.5	33.2	39.4	65.9	59.1	61.6	74.6	78.2	82.8	60.4	53.2	55	79.5	74.8	72.8
	4	50.6	45.2	40.7	21.4	28.7	24.3	40.3	44.6	36	61.4	64.5	67.4	34.3	31.6	28	64.3	65.2	59.6
	8	32.9	23.3	27.2	12.5	21.6	18.9	28.4	29.2	21.5	53.1	49.8	58.6	26.2	27.4	15.4	49.5	53.8	45.4
	16	20.9	28.1	13.7	10.7	18.5	13.6	24.1	23.3	19.8	31	38.2	29.7	19	14.5	12.7	38.1	39.1	30.7
	Fig 3l
		NOZ									GBC-SD
	μM	EV			ELP3WT			ELP3C109/112S			EV			ELP3WT			ELP3C109/112S
	0	95.5	101.8	102.7	98.3	104.4	97.3	100	98	102	102.4	102.5	95.1	104.6	100.9	94.5	103.6	102.7	93.7
	1	84.9	83	79.3	74.1	63.1	69.1	85.1	81.1	80.1	95.1	93.4	87.7	85.4	77.8	79.8	91.1	92	96.4
	2	65.1	66	70.4	48	41.9	49	65.2	60.3	64.2	81.2	80.3	75.4	57.4	60.9	65.9	79.8	77.4	71.6
	4	45.4	46.3	38.2	29.9	30.9	35.9	46.3	40.4	37.4	60.6	68.5	59.3	44.1	42	36.9	66.7	59.2	65.3
	8	27.4	23.9	33.7	23.8	19.8	14.8	29.4	25.5	26.5	57.1	49.2	46.7	29.1	29.1	22.7	44.9	55.2	47
	16	24.9	17.4	19.3	15.7	10.7	15.7	26.5	21.5	22.5	39	36.4	31.6	19	18.1	11.7	28.2	39.8	34.2

## Sheet: Fig 5
	Fig 5b
		NOZ												GBC-SD
		Vehcile						GEM						Vehcile						GEM
		WT			ELP5-/-			WT			ELP5-/-			WT			ELP5-/-			WT			ELP5-/-
	P53	0.882	0.993	1.143	0.834	0.934	0.903	2.912	2.805	2.689	3.216	2.84	2.55	1.166	0.938	0.914	0.833	0.919	0.93	1.937	2.146	2.011	2.035	2.248	2.072
	P21	0.844	1.152	1.029	0.547	0.673	0.589	2.481	2.609	2.414	1.307	1.5	1.355	0.918	0.93	1.212	0.397	0.392	0.312	1.774	1.768	1.792	0.961	0.856	0.775
	MDM2	0.944	1.052	1.029	0.694	0.743	0.689	1.941	2.105	2.045	1.343	1.253	1.192	1.018	0.93	1.112	0.594	0.632	0.518	2.655	2.568	2.592	1.581	1.542	1.425
	Fig 5c
		NOZ						GBC-SD
	Time (h)	WT			ELP5-/-			WT			ELP5-/-
	0	100	100	100	100	100	100	100	100	100	100	100	100
	1	61.2	76.3	66.4	73.2	63.4	79.3	59.4	67.1	54.4	62.1	43.4	50.2
	2	52.9	61.4	46.1	52.9	44.1	41.4	23.6	34.9	20.6	16.3	30.2	20.3
	4	11.5	18.3	8.9	13.5	15.3	19.6	1	4.5	10.2	0.1	5.8	8.5
	Fig 5g
		NOZ						GBC-SD
		WT			ELP5-/-			WT			ELP5-/-
	pRF-EV	0.029	0.035	0.031	0.035	0.03	0.034	0.038	0.038	0.035	0.038	0.039	0.035
	pRF-IRES	5.188	5.535	5.376	2.96	2.76	2.646	4.839	4.613	4.676	1.849	2.383	2.102
	Fig 5i
		NOZ						GBC-SD
		EV			Flag-ELP5			EV			Flag-ELP5
	sgNC	26.7	24.8	27.9	38.6	35.2	40.1	34	31.5	37.2	44.3	42.8	49.5
	P53_sg1	12.8	9.4	15.9	14.3	12.5	16	10.5	7.4	13.2	12.1	11.9	15.7

## Sheet: Fig 6
	Fig 6c
	NOZ		GBC-SD
	WT	ELP5-/-	WT	ELP5-/-
	1.051	0.892	1.062	1.228
	1.039	0.961	1.079	1.012
	0.918	0.837	0.859	1.19
	Fig 6e
		Vehicle			GEM
	sgNC	0.985	1.032	0.984	3.198	2.452	3.613
	hnRNPQ_sg1	1.117	0.885	1.357	3.699	3.378	2.86
	hnRNPQ_sg2	1.048	1.058	1.014	3.117	4.081	3.102
	Fig 6f
	μM	sgNC			hnRNPQ_sg1			hnRNPQ_sg2
	0	101.3	104.9	93.8	100.2	103.4	96.4	99.4	102.1	98.5
	2	66.4	72.3	60.9	86.9	82.9	79.9	88.1	92	84.9
	4	47.2	43.9	41.3	72.4	76.4	78.5	73.2	79.4	77.6
	8	22.4	28.9	31.4	58.9	53.2	58.5	65	62.5	68.7
	16	19.1	26.2	23.9	45.2	49.8	43.4	59	43	54.4
	32	15.1	20.9	13.3	46.1	33.4	42.7	49	43	44.2
	Fig 6h
		hnRNPQ						β-Actin
		WT			ELP5-/-			WT			ELP5-/-
	anti-Flag	0.410371	0.494143	0.355273	1.58887	1.73147	1.98756	0.218091	0.23423	0.227983	0.229728	0.240815	0.190254
	anti-IgG	3.05176e-05	3.08152e-05	1.49967e-05	2.10328e-05	1.04148e-05	2.03304e-05	8.98531e-06	7.41563e-06	7.12341e-06	7.19287e-06	9.36039e-06	7.3186e-06
	Fig 6k
		NOZ
	μM	WT + EV			WT + hnRNPQUm			ELP5-/- + EV			ELP5-/- + hnRNPQUm
	0	101.3	102.9	95.8	102.6	98.1	99.3	99.6	104.3	96.1	102.2	97.8	100
	1	85.3	93.9	83.7	56.3	42.8	48.3	99.2	102.2	93.2	62.5	55.9	55.5
	2	65.4	60.3	57.5	34.9	24.3	29.1	97.4	93.9	90.1	37.5	31.7	35.8
	4	37.7	44.9	44.8	17	30.9	22.1	85.3	89.2	93.1	22.5	32.8	31.9
	8	31.4	33.9	39.4	22.4	11.2	16.4	77.9	80.5	84.2	23.9	29.7	26.4
	16	21.1	32.2	24.9	18.6	12.3	5.9	68.2	53.1	70.8	19.9	19.3	15.5
		GBC-SD
	μM	WT + EV			WT + hnRNPQUm			ELP5-/- + EV			ELP5-/- + hnRNPQUm
	0	103	101.9	95.1	103.4	101.2	95.4	96.8	104	99.2	98.4	102.3	99.3
	1	85.2	98.8	92.5	43.9	59.2	53.2	93.4	98.4	97.2	62.2	53.8	63.2
	2	74.3	82.8	73.4	28.4	31.1	25.5	95.2	89.4	94.1	34.1	45.1	44.9
	4	66.5	57.1	64.3	19.5	23.1	26.4	85.3	83.4	92.4	30.2	28.9	25.4
	8	48.6	56.9	49.7	10.4	14.2	16.5	87.4	78.2	79.9	25.9	22.2	14.2
	16	36.7	34.9	29.8	5.4	10	13.2	69.4	61.9	72	12.4	19.3	19.9
	Fig 6l
		NOZ						GBC-SD
		EV			hnRNPQUm			EV			hnRNPQUm
	WT	35.9	33.4	36.9	50.5	48.4	52.1	42.2	41.9	44.3	69.7	68.4	70.2
	ELP5-/-	25.1	20.5	23.9	42.7	47.1	44.2	27.2	28.8	30	60.2	58.5	57.4

## Sheet: Fig S1
	Fig S1a
	μM	NOZ			GBC-SD			EH-GB1			SGC-996
	0	103.2	102.1	94.7	103.9	98.1	98	109.9	92.8	97.3	110.6	99.3	90.1
	0.001	108.2	92.1	105.4	105.2	98.6	95.9	103.2	91.2	105.3	114.8	103	97.3
	0.01	102.4	94.2	102.5	109.7	92.6	97.4	102.4	98.6	105.9	106.6	96.2	99
	0.1	98.4	102.1	85.1	103.4	94.1	95.9	100.5	89.1	105	105	94.4	91.3
	1	84.2	82.1	88.7	98.4	99.2	88	99.4	99.9	89	103.3	91.9	97.6
	10	25.6	32.4	32	63.9	59.4	56.7	78.5	71.4	69.8	82.9	77.6	73.6
	100	2.5	5.7	6.8	21.4	13.2	10.4	43.2	39.1	35.3	48.1	53.4	60.4
	1000	1.9	5.5	1.7	6.7	1.9	4.4	23.9	21.2	30.5	39.3	49.5	36.9

## Sheet: Fig S2
	Fig S2a			Fig S2b				Fig S2c
	ELP5 RPKM	log10 [GEM IC50, μM]		shNC	ELP5_sh1	ELP5_sh2		μM	shNC			ELP5_sh1			ELP5_sh2
	5.43008	-3.42969		1.021	0.542	0.532		0	100.7	99.7	99.6	103.7	98.8	97.5	97.6	102.4	100
	4.10479	-2.92282		0.99	0.562	0.493		2	78.9	77.4	83.5	96.9	93.4	90.4	99.4	96	97.3
	4.56213	-2.50641		0.989	0.552	0.435		4	50.4	53.4	58.9	74.8	80.3	85	78.6	83.3	85.1
	3.5995	-1.23201						8	36.2	30.2	36.9	65.3	60.7	55.5	73.3	65.9	69.6
	6.02647	-1.38216						16	28	22.6	19.4	43.1	40.2	35.1	53.6	46.9	58.3
	5.40523	-4.95425						32	23.3	15	19.2	36.2	27.4	31	34.1	33.1	39.6
	5.55285	-4.90029
	4.43843	-6.30831		Fig S2d				Fig S2e
	3.86268	-7.00856		shNC	ELP5_sh1	ELP5_sh2		μM	shNC			ELP5_sh1			ELP5_sh2
	5.45965	-3.95135		0.901	0.252	0.197		0	99.8	100.9	99.3	97.4	100.3	102.3	99.5	101	99.5
	4.58379	-5.41773		0.99	0.235	0.2		2	94.7	90.9	86.3	97.9	93.9	95.3	96.9	98.2	93.9
	4.76075	-5.07293		1.109	0.193	0.209		4	72.3	70.6	76.7	89.3	82.9	81.8	93.5	88.9	84.3
	4.68707	-4.75937						8	53.8	49.5	45.4	68.7	63.3	59.3	66.6	62.3	69.2
	5.42275	-3.711						16	40.1	28.4	33.1	49.6	52.5	56.5	62.5	52.2	51.5
	5.19149	-4.25023						32	21.3	29.4	26	44.9	41.1	38.1	39.5	51.1	44.8
	5.18527	-4.14695
	6.11127	-2.92274
	5.16899	-4.99267
	5.6553	-6.22828
	4.7293	-5.06703
	5.28322	-0.929796
	5.02949	3.25368
	5.39498	-5.46763
	5.51651	-3.70724
	4.91362	-3.49184
	5.40604	-3.98016
	4.37689	-7.09136
	3.9021	-5.70838
	5.00928	-4.49616
	4.81432	-4.42155
	5.6857	-1.13764
	4.76929	-2.35759
	5.12603	1.34196
	3.78096	-3.49658
	5.10824	-5.32831
	4.90014	-2.00899
	4.20388	-6.54222
	4.80192	-3.39326
	4.25012	-2.35472
	4.09512	-4.96451
	3.21817	-0.747195
	4.32541	-3.51013
	4.84191	-4.69201
	4.37529	-1.68455
	3.63952	2.38412
	3.76773	4.5097
	5.11861	-0.157584
	4.89345	-3.66548
	3.99203	-0.274179
	4.51248	0.616224
	5.36319	-1.02855
	4.27988	2.00404
	4.91306	-0.820422
	5.39353	-4.66393
	4.69889	-3.36089
	4.24546	-4.4224
	3.67929	-4.09075
	5.60957	-5.05057
	5.19387	-1.56469
	4.61169	-1.13873
	5.48733	-5.19882
	5.21509	3.16882
	5.27134	-1.75057
	3.15342	-3.75973
	5.14841	-4.86936
	3.54696	-1.11814
	3.21402	-2.72677
	5.47488	-0.499667
	4.075	-4.3276
	3.66239	1.13491
	4.58695	-0.615294
	4.46885	-0.272143
	4.12572	-5.76194
	5.07274	-1.2584
	4.62427	-3.4406
	4.37984	-5.10509
	3.77723	2.081
	4.33417	-5.26946
	3.50613	-4.1283
	3.45003	2.05787
	5.18773	-4.36029
	5.22749	-2.99024
	5.48486	-3.29565
	4.85154	2.70986
	4.93686	1.93499
	4.57163	-3.56319
	4.73019	3.1972
	3.68696	-3.40999
	4.78089	-3.92973
	4.54319	-2.92231
	4.07714	0.757006
	4.33799	0.597751
	5.76279	2.08937
	4.04436	-3.32192
	4.65643	2.12217
	4.61411	-6.03497
	4.83207	-1.65521
	4.85178	-2.92502
	4.41757	-3.49599
	4.9226	-5.39494
	5.7891	-4.14703
	3.80045	3.07834
	5.23812	2.51397
	4.60288	-4.10997
	4.48886	-0.300923
	4.88691	0.729954
	5.81379	-3.17281
	5.36017	-2.97654
	5.60676	-5.4094
	4.12304	-5.01156
	4.28116	-5.78091
	5.48628	-0.607416
	5.07303	1.56905
	3.48002	-5.36974
	3.44443	2.80635
	4.39822	-2.97309
	4.21327	-3.9135
	4.7358	-1.86397
	4.16788	-1.41253
	4.49789	3.09944
	4.76343	-1.94191
	5.15866	-0.0817089
	5.15943	-4.57899
	3.9418	-4.08451
	5.96817	-2.59872
	4.38425	-5.52282
	5.12197	-3.08696
	4.64513	-2.18429
	4.04129	1.33706
	4.15093	2.62647
	4.59464	3.80706
	3.64879	-4.41457
	5.53614	-2.54316
	4.33514	-5.48468
	5.24283	-4.86802
	4.62757	-5.33362
	3.36237	-2.33927
	4.90942	-1.08425
	4.82119	-2.63229
	4.63183	-4.85624
	4.91814	1.53863
	4.03655	-3.62501
	4.29741	-5.11847
	5.33398	-1.85552
	3.50637	1.71759
	3.74362	2.30583
	5.03597	2.68529
	4.80039	2.5286
	3.28672	2.55082
	3.87989	0.0371595
	4.64114	-2.4248
	3.72019	-3.09324
	4.15653	-1.42344
	4.95776	-5.32407
	5.7772	3.08421
	4.35841	0.432497
	4.90586	1.47701
	4.0446	0.195478
	2.61208	1.31105
	4.37666	-0.286317
	4.22414	-3.63992
	3.84346	-4.31872
	4.12656	0.213985
	4.98059	-3.58755
	4.46223	2.2214
	5.13267	-3.47989
	4.5345	-3.24405
	4.60459	-0.0994193
	5.79882	-3.65665
	4.98862	0.0223641
	4.92699	-5.24257
	5.74524	-4.21264
	4.83357	-5.30654
	5.6824	-2.71207
	3.6608	-4.35518
	4.50551	-1.61349
	5.17253	-0.340621
	6.19207	-6.22701
	4.12239	-4.50993
	4.23902	-1.5624
	3.86144	2.62032
	3.60031	-3.14355
	3.98283	1.19065
	4.57431	-0.401738
	3.50979	-1.94905
	5.32426	-5.15241
	5.33336	-4.63802
	4.50177	-5.86364
	5.09872	-5.52176
	5.43081	1.89632
	3.54205	-0.392015
	3.87112	-1.2353
	4.70724	-5.1599
	4.67229	-5.18639
	4.25987	1.53495
	5.44425	0.22099
	2.04705	-3.74864
	4.98779	-0.464036
	4.71266	-1.31768
	3.88579	-2.30749
	3.17631	-4.06256
	5.06061	-6.91198
	4.65776	-1.72802
	4.85462	-4.843
	5.51946	-4.10132
	4.78246	-4.90975
	5.42566	-3.96354
	3.53299	-2.1936
	4.73908	-0.794618
	4.20986	-4.703
	3.61745	-2.78661
	3.26162	1.54784
	4.29233	-4.69082
	4.67741	-2.04661
	5.95621	-4.22029
	4.05868	-3.52194
	3.25488	-0.751048
	5.13995	-6.36807
	3.99476	-4.67046
	4.92766	3.092
	4.85397	2.41784
	4.72336	-1.16312
	3.53582	-3.44205
	4.51064	-2.74061
	5.50756	-2.59056
	4.79404	-1.32758
	4.55229	-3.87721
	5.04575	-5.31716
	4.27663	-3.15219
	4.51608	-1.73779
	5.76331	-2.41595
	4.58715	-3.37796
	4.18344	0.869517
	4.66641	-0.871172
	5.76837	-0.561451
	5.3006	-3.97689
	4.68207	-1.97254
	5.00093	-2.46795
	5.01157	-4.22622
	3.76337	1.70657
	4.45877	-3.77513
	4.62123	1.46146
	4.56165	-5.28983
	4.91806	0.513467
	4.90024	-6.78727
	5.39585	-3.57443
	5.21811	-4.78041
	4.4944	-4.05005
	4.14075	-5.4336
	4.00305	-3.07766
	6.39915	-4.01674
	5.23698	-6.95575
	4.43526	-2.60647
	5.30111	-1.31363
	4.59284	-3.23546
	3.73842	-2.05266
	5.49354	-3.12266
	5.00053	-4.94481
	4.1368	-3.09592
	4.58117	-4.16897
	4.32875	-5.96498
	4.92152	-0.0389502
	5.75628	-5.78915
	5.17385	-2.67628
	4.79118	-0.256274
	5.1701	-3.91012
	5.50491	0.997616
	4.8205	-4.163
	4.84388	-4.40101
	4.53458	1.16582
	4.20246	0.152157
	3.47225	-3.15094
	4.70493	-5.67054
	5.38884	-3.46703
	4.25117	-0.628937
	4.4131	-0.864923
	4.42295	-4.47894
	5.34172	-5.95855
	5.53438	2.26569
	3.02868	0.301171
	4.39798	-3.52702
	5.354	-1.17001
	5.36238	1.72641
	6.52259	-0.300636
	3.37414	1.8463
	3.60754	-4.16905
	4.73482	-2.94979
	4.29531	0.368027
	5.31589	-4.80412
	5.18755	-6.10339
	5.37244	-4.78729
	4.36326	0.826424
	4.671	1.01483
	5.53307	-3.76598
	4.88144	-2.34781
	4.37628	-6.0232
	4.85986	-5.40437
	3.78855	0.561474
	5.70768	-4.12153
	4.50857	-3.28883
	5.22623	-3.745
	3.73602	-5.0686
	5.49944	-3.63858
	4.77846	-5.39397
	4.6151	-4.28578
	4.54171	-0.677576
	4.68213	-0.951689
	4.8685	-6.37633
	5.2668	-5.88026
	5.01846	-4.69466
	4.83174	-1.25742
	4.97332	-5.74637
	5.80598	-4.0479
	4.59661	0.818149
	5.14577	-1.75426
	6.07306	-5.4928
	5.54408	-6.04131
	4.53545	2.16086
	4.9107	-0.0663811
	4.81287	3.08665
	3.27179	-4.20569
	4.21917	2.21735
	4.23393	-5.77346
	4.45482	1.34385
	4.51541	0.239132
	4.34047	-1.97095
	4.23619	-1.41238
	5.40363	-3.58612
	3.72412	2.35871
	5.19377	-2.65649
	5.23901	-2.49881
	5.87391	-3.87561
	4.25809	-3.96079
	2.98338	-0.91158
	3.89877	-4.57968
	4.16666	-2.33539
	5.12474	-1.32615
	5.57307	0.497706
	4.63605	3.44856
	5.60065	1.39226
	4.82999	-3.51071
	6.60774	0.678363
	5.51811	-4.7293
	4.8359	-0.213151
	3.46098	2.00033
	5.82317	-3.33188
	4.95548	-5.21944
	4.2083	-2.07809
	4.24894	0.780319
	5.12687	-3.36602
	4.16514	-1.79738
	4.16848	-1.71807
	4.00609	-1.01346
	5.55996	-5.18297
	5.59709	-3.04174
	5.57273	-5.78552
	4.55015	-4.34152
	5.15138	-6.04526
	4.52373	-4.86871
	5.18137	-0.27816
	4.24805	1.09278
	3.83501	-0.472183
	4.52179	2.14935
	3.51962	-6.33277
	4.86314	-1.08363
	2.74719	3.6839
	3.80363	-5.01756
	4.55083	-0.772355
	4.92715	-1.75566
	4.87673	-3.80396
	4.20371	3.31885
	5.25643	1.268
	4.37623	-1.18339
	3.60024	-4.70146
	4.4807	-5.4037
	3.58292	-3.98437
	4.70457	-4.45954
	5.34534	0.656073
	5.52165	-4.59733
	4.43063	-2.9108
	5.3311	-3.86508
	3.75003	-4.59754
	3.83229	0.918122
	4.88797	-2.40093
	4.67986	-1.88074
	4.85088	-3.28645
	3.96339	-1.61125
	4.85707	-4.07731
	3.81584	-0.521398
	4.37138	2.94947
	4.2512	-5.0866
	4.0457	-3.19788
	4.34986	-4.26937
	6.53903	-0.77151
	6.19219	-0.802511
	6.36454	1.29131
	4.2432	-1.51012
	4.25832	-4.5498
	4.8648	-4.32657
	5.21211	-6.33664
	5.39307	-4.01887
	4.09439	-2.03086
	3.40986	-2.84324
	5.07032	-2.31811
	4.52481	-5.04604
	5.28284	-4.8895
	4.97759	-4.41338
	5.67379	-5.75011
	5.62968	-3.55169
	3.95604	-3.51282
	4.01968	-1.53257
	4.15792	-2.50883
	3.43633	-3.02979
	3.43061	-3.89741
	3.64695	0.170006
	4.76322	-4.16939
	4.14004	-3.04595
	4.11018	-1.49019
	4.30566	-5.00889
	3.16153	-1.95056
	3.57527	3.39134
	3.9727	-5.30627
	5.66313	-4.02112
	5.27002	1.5049
	3.1479	-0.96438
	4.45779	-5.01929
	4.32815	-1.13931
	3.98584	-0.491263
	4.21009	-3.83098
	5.15765	-1.23762
	5.49881	-4.26996
	4.37383	-2.48153
	5.22249	0.400003
	4.16388	-2.4806
	5.33718	-3.72335
	4.36374	-1.2216
	4.62168	-6.79619
	5.17454	-1.31358
	4.68274	-1.49856
	3.46466	-0.512411
	4.49219	-2.5437
	6.02204	-4.36832
	4.95403	1.16317
	4.96617	-0.651784
	4.39325	-1.88245
	5.60058	2.80534
	4.1313	-0.0940997
	4.83574	-0.295649
	5.43405	-6.01146
	4.9159	2.43198
	3.76039	2.69895
	4.13348	-5.00652
	4.12111	-4.07544
	6.15151	-3.25236
	6.19518	-5.20937
	3.40733	-5.41437
	4.51844	1.86037
	4.45341	0.184112
	3.94413	2.15469
	4.50532	-6.6176
	5.46794	-1.99173
	4.94317	-1.32722
	4.17662	-1.44797
	4.96286	3.13392
	4.7602	-4.5725
	6.25341	-5.09418
	5.29855	-4.30498
	4.4106	-4.71972
	4.78328	-3.82122
	5.2876	0.236028
	5.12509	-6.60977
	3.90104	-2.48766
	4.29445	-2.10618
	4.02531	-3.19006
	4.58776	-5.78701
	5.8451	-4.1036
	4.88102	-6.00132
	3.46809	-6.33862
	5.16391	1.4542
	4.16706	2.70763
	4.05018	2.47103
	4.70381	-5.56582
	4.66542	-2.35034
	4.01869	-5.57491
	4.34075	-2.11549
	3.81044	0.486116
	5.29953	-1.39282
	5.17186	1.75666
	4.50729	-4.60512
	3.54279	-3.39857
	3.74688	-6.53783
	5.03044	-6.92066
	4.16675	-3.74099
	4.80686	-6.74474
	3.55506	2.30455
	3.66704	-4.20208
	4.3647	-5.55171
	3.84792	0.115825
	5.56038	0.251562
	4.99924	-3.00048
	4.9812	-3.94821
	4.48142	0.703522
	3.9974	-2.51415
	3.60675	3.19948
	5.71303	-4.11197
	4.35874	-3.0577
	4.30015	-4.03981
	4.95311	0.175668
	5.34774	-6.68078
	4.58503	-3.62449
	5.31268	-4.96144
	5.36526	-4.94049
	5.1841	-5.45332
	4.72521	-3.00374
	5.68445	-4.34994
	4.62503	-0.491776
	4.91657	-3.95342
	3.64779	1.64031
	3.06551	-0.568493
	5.61237	-0.681088
	3.821	-6.52768
	5.06708	-6.22871
	5.17047	-2.41076
	4.33681	-1.16462
	5.81572	-4.11877
	5.31383	2.90443
	3.63505	-3.43012
	6.60372	-1.72564
	4.4605	1.51075
	5.00493	3.23542
	4.6266	-0.057374
	4.16109	0.794021
	3.43675	-4.00056
	4.88122	-1.19163
	5.40484	1.06251
	4.37443	-3.28889
	5.44391	0.105906
	3.93218	-3.84833
	4.25523	0.703491
	5.15517	-6.54788
	4.74051	1.26613
	4.52227	-0.372312
	4.19237	-5.86096
	4.04964	-0.967475
	4.30377	-4.94908
	4.59001	-2.30815
	4.56846	-1.92957
	3.76991	-0.930875
	4.97292	-6.62154
	4.78389	2.05305
	5.14653	-5.89796
	4.5217	-4.4344
	5.22445	-2.70647
	4.00743	-0.32641
	4.90414	-3.70968
	4.54882	2.86598
	5.09615	-1.28271
	4.88378	-1.83149
	5.31892	-0.465111
	4.61568	1.53416
	3.44037	1.34078
	5.26154	-4.24944
	4.26096	-1.53201
	3.30247	-4.27747
	4.35617	-4.84179
	4.08319	-5.9663
	3.93986	3.09775
	4.55398	-4.56411
	4.441	0.198065
	3.69128	3.21586
	5.17582	-5.27066
	4.6074	-0.744664
	5.13673	-5.1148
	3.8718	-4.44261
	4.10855	-5.3547
	4.39934	-1.88325
	4.56827	0.789451
	4.41184	2.28976
	5.019	-2.26903
	5.18674	-4.91672
	5.18658	-4.67702
	3.87252	-4.48909
	5.15793	-4.25882
	5.1814	-6.09129

## Sheet: Fig S3
	Fig S3b
	Time (d)	NOZ						GBC-SD
		WT			ELP5-/-			WT			ELP5-/-
	0	0.243	0.208	0.224	0.205	0.234	0.206	0.214	0.221	0.216	0.214	0.218	0.215
	2	0.562	0.483	0.453	0.453	0.419	0.422	0.396	0.477	0.418	0.397	0.409	0.486
	4	1.027	1.01	0.906	0.937	1.028	1.047	0.734	0.793	0.843	0.724	0.873	0.836
	6	1.638	1.558	1.502	1.415	1.587	1.564	1.104	1.189	1.282	1.18	1.247	1.295
	Fig S3c
	NOZ		GBC-SD
	WT	ELP5-/-	WT	ELP5-/-
	1	1.1	1	1.27
	1	1.08	1	1.16
	1	0.98	1	0.94
	Fig S3d
	μM	NOZ						GBC-SD
		WT			ELP5-/-			WT			ELP5-/-
	0	103.6	99.7	96.7	104.5	97	98.5	102.4	96.8	100.8	101.9	97.9	100.2
	1	83.5	80	70.8	96.7	92.6	92.6	58.7	50.2	52.2	80.7	72.4	68
	2	69	65.5	58.5	88.2	77.2	83.2	42.1	35	37.8	64.9	51.2	57.3
	4	56.5	49.5	41.4	75.2	69.4	66.7	32.1	23	26.2	56.3	51.2	49.2
	8	32.2	29.8	25.4	59.1	56.5	53.8	12	16.4	19.3	48.2	39.4	42.9
	16	21.2	17.4	14.2	46.2	53.2	44.2	4.2	0.1	7.2	34.9	33.8	39.2
	Fig S3e
	Time (d)	WT + Vehicle					ELP5-/- + Vehicle
	14	59.4	64.8	75.7	78.5	88.3	58.2	64.2	73.1	78.2	82.6
	17	125.2	135.9	138.5	147.2	152.2	90.9	112.5	131.2	144.2	160.2
	20	177.5	189.4	199	205.2	234.5	164.5	167.4	176	198.5	215
	23	278	284	305.2	310	339.2	256	264.5	278	305.3	328.9
	26	360.5	395	415.4	425.9	455.5	352.6	384.6	400.2	411.1	464.5
	29	489.2	532.2	551.8	539.2	634.7	446.4	499.2	538.2	592.7	621.8
	Time (d)	WT + GEM					ELP5-/- + GEM
	14	59.5	69.1	75.4	78.2	84.5	59.2	66.5	74.2	79.4	79.9
	17	74.2	84.3	88	94.2	100.2	79.5	112.4	121	133.7	151
	20	74.6	88.2	94.2	95.3	121.1	135.4	166	184.5	189.4	207.5
	23	82.4	97.5	108.1	116	140.9	221.2	256	259.2	278.9	316
	26	98	122.4	134	141.2	155	294.5	345.4	358.5	359.5	398
	29	134	155.4	171.5	185.9	206	381.2	405.1	432.9	492.4	538.8
	Fig S3f
	Vehicle		GEM
	WT	ELP5-/-	WT	ELP5-/-
	0.63	0.45	0.15	0.54
	0.59	0.57	0.16	0.48
	0.54	0.62	0.15	0.47
	0.49	0.54	0.22	0.43
	0.52	0.43	0.08	0.34
	Fig S3h (KI-67)					Fig S3h (TUNEL)
	Vehicle		GEM			Vehicle		GEM
	WT	ELP5-/-	WT	ELP5-/-		WT	ELP5-/-	WT	ELP5-/-
	40.3	38.3	14.1	27.3		2.6	3.2	34.7	14.2
	38.4	42.5	15.9	26.4		4.5	2.1	30.1	12.9
	39.2	41.2	10.4	28.5		5.4	2.4	31.5	10.2
	43.8	34.2	11.2	25.9		3.7	3.9	26.4	10.5
	35.9	39.4	16.4	32.4		1.6	4.7	26.6	13.2

## Sheet: Fig S4
	Fig S4b
		NOZ						GBC-SD
		WT			ELP5-/-			WT			ELP5-/-
	ELP1	0.909	1.027	1.071	0.947	0.933	0.933	0.935	1.06	1.009	0.94	0.984	0.957
	ELP2	1.004	0.921	1.081	1.247	1.18	1.132	0.967	0.954	1.083	1.303	1.194	1.214
	ELP3	1.143	0.941	0.93	0.896	1.035	1.125	1.019	1.021	0.961	0.939	1.034	1.211
	ELP4	0.943	0.975	1.088	1.166	1.192	1.028	0.943	0.996	1.064	0.99	1.29	1.258
	ELP5	1.03	1.038	0.935	1.033	1.125	1.076	0.961	1.029	1.012	1.016	1.349	1.32
	ELP6	1.063	0.966	0.974	1.007	1.064	0.816	0.906	1.01	1.093	0.886	1.074	1.028
	CTU1	1.03	1.044	0.93	0.852	0.989	0.908	0.85	1.06	1.11	1.008	1.201	1.033
	CTU2	0.964	1.009	1.029	0.915	1.171	0.906	0.86	1.125	1.034	1.071	0.987	0.95
	ALKBH8	1.077	1.041	0.892	0.952	1.154	1.082	0.968	1.052	0.982	1.004	1.379	1.12
	Fig S4d
	μM	sgNC			ELP3_sg1			ELP3_sg2			ELP4_sg1			ELP4_sg2
	0	104.2	100.2	95.6	104.4	99	96.6	99.4	104.7	95.9	99.7	104.2	96.1	103.1	101.3	95.6
	2	67.1	74.2	58.4	79.8	88.6	84.8	86	83.1	88.9	76.8	75.9	81.8	81	80.7	86.2
	4	47	47.2	40.3	76.2	68.8	76.4	77.6	77.9	75.2	73.5	74.7	75.2	68.1	66.6	71.8
	8	32.4	27.4	23.7	66.4	68.4	59.3	67.9	63.7	67.3	59.2	61.5	64.2	63.4	59.2	58.8
	16	24.8	18.8	17.2	61.6	56.4	58	52.4	54.6	55.4	43.8	45.7	46.1	41.4	40.3	51.5
	32	14.8	19.7	12.1	47.2	51.6	41.9	44.1	44.6	41.8	34.3	40.2	33.1	44.2	37.5	38.9
	Fig S4e
	μM	sgNC			CTU1_sg1			CTU1_sg2
	0	95.5	99.1	105.4	96.4	102.3	101.3	97.4	105.2	97.4
	2	64.2	70.5	68.7	78.7	80.6	79.6	76	82.9	82
	4	48.1	41.6	44.6	64.9	58	62	69.6	63.9	62.2
	8	23.1	27.6	30.3	50.2	44.2	41.3	49.8	53.1	46.8
	16	22.2	17.7	26.7	37.3	38.3	32.4	44.4	39.5	32.8
	32	11.4	15.9	16.8	26.5	32.4	29.5	25.7	30.1	35
	Fig S4f
	μM	sgNC			CTU2_sg1			CTU2_sg2
	0	96.4	102.7	100.9	92	106.2	101.8	94.6	103.1	102.3
	2	67.6	62.2	62.2	79.9	84.4	87.9	84.2	89.3	92.7
	4	48.7	41.5	44.2	69.6	68.7	58.1	75.8	69	66.4
	8	38.8	26.2	28	47.9	55.4	49.9	59.8	51.6	56.9
	16	26.2	21.7	15.4	46.3	41	45.4	48.4	39.4	40.1
	32	17.2	12.7	10.8	33.9	40.1	40.1	32.4	33.2	42.4
	Fig S4g
	μM	sgNC			ALKBH8_sg1			ALKBH8_sg2
	0	98.1	104.7	97.2	96.5	102.2	101.3	99.2	108.4	92.4
	2	68	61.8	65.3	90.8	86	80.3	88.7	83.6	87
	4	48.5	42	47.8	75.5	71.7	64.1	77.7	71.8	74.3
	8	34.2	28.9	22.7	61.3	54.6	52.7	69.9	60.8	61.7
	16	22.7	17.4	17.4	42.2	45.7	39.3	49.8	46.7	40.6
	32	19.1	14.7	8.5	31.7	27	39.3	35	29.9	35
	Fig S4h
		EV			Flag-ELP5			Flag-ELP4			Flag-ELP3
	WT	1.048	0.988	0.964	1.436	1.593	1.428	1.176	1.208	1.229	1.127	1.179	1.174
	ELP5-/-	0.783	0.825	0.762	1.41	1.512	1.386	0.781	0.836	0.857	0.726	0.762	0.912
	Fig S4j
		NOZ						GBC-SD
		WT			ELP5-/-			WT			ELP5-/-
	ELP1	1.02	0.979	1.001	0.955	1.193	1.032	0.942	1.022	1.038	1.093	0.914	0.996
	ELP2	0.953	1.055	0.995	1.406	1.301	1.359	1.212	1.141	0.723	2.048	2.254	2.656
	ELP3	1.013	1.045	0.944	2.289	2.031	1.96	1.146	1.058	0.825	1.457	1.647	1.55
	ELP4	0.981	1.081	0.943	1.46	1.208	1.195	1.297	0.959	0.804	1.059	0.974	0.894
	ELP5	1.03	1.014	0.957	3.757	3.407	3.928	1.186	1.012	0.833	2.424	2.893	2.93
	ELP6	0.959	1.138	0.916	1.106	0.987	0.969	1.113	0.999	0.899	1.312	1.575	1.306
	CTU1	1.077	1.025	0.906	1.389	0.858	0.743	1.052	1.046	0.909	1.166	1.19	1.211
	CTU2	0.954	1.158	0.905	0.941	0.893	1.035	1.063	1.086	0.866	1.018	1.229	1.118
	ALKBH8	1.247	0.931	0.861	1.081	0.998	0.947	1.118	0.952	0.94	1.113	0.945	1.064
	hnRNPQ	1.061	1.003	0.94	1.213	0.916	0.877	1.1	0.936	0.971	1.211	1.164	1.137
	P53	1.099	1.065	0.855	2.692	2.424	2.469	0.766	1.13	1.155	2.507	2.342	2.466

## Sheet: Fig S5
	Fig S5c
		NOZ						GBC-SD
		WT			ELP5-/-			WT			ELP5-/-
	SLC7A11	1.006	1.041	0.955	0.218	0.23	0.22	0.957	1.001	1.044	0.188	0.181	0.191
	SESN1	0.834	1.09	1.1	0.288	0.272	0.271	0.946	1.034	1.021	0.256	0.321	0.371
	RPS27L	1.065	0.957	0.981	0.505	0.452	0.451	0.933	1.003	1.068	0.311	0.347	0.257
	MDM2	0.981	1.014	1.006	0.661	0.693	0.665	0.889	1.076	1.045	0.529	0.502	0.495
	BAX	1.099	0.952	0.956	0.483	0.603	0.482	0.928	0.98	1.099	0.529	0.576	0.535
	PERP	1.147	0.959	0.909	0.173	0.184	0.175	0.938	1.129	0.944	0.406	0.364	0.378

[truncated: 3 more sheets: Fig S6, Fig S7, Fig S8]
